# Supplementary material for: Prognosis and immune response of a cuproptosis-related lncRNA signature in low grade glioma
Source: Front Genet. 2022 Oct 21;13:975419. doi: 10.3389/fgene.2022.975419 (PMC9633682; doi:10.3389/fgene.2022.975419)
Supplement: Supplementary file 1 [file DataSheet1.xlsx]

## Sheet: S1
Table S1：The primer sequences of PCR
GeneID	PrimerID	seq 5'-3'
AL158212.3	F	CCTGTAGTCCCTGCTAGTCAAGA
	R	CTCGGCTCACTGCTACTTCG
BASP1-AS1	F	TGCGTTCACTTTGCTTACCTG
	R	GCATGAAAGCGATCCAAACAC
AC099850.3	F	CCAGGCTGTATTACTGTCTTTGATTA
	R	AAGGAATCTCTGAAGTCCATAGCA
AC244453.3	F	CTCAGTCATCCCCGTCTAGTCTTAC
	R	CTCAGCTTCTCCTTCTATGCCACT
FAM181A-AS1	F	CTTTCAGACTCAACATTTCCACTTC
	R	AAACATCTTCATGCCCGACTC
LINC01537	F	CATCTTCTGTATCCTGAAAGCCTC
	R	CCTGTCCTGAAACACAAAGCA

## Sheet: S2
Table S2 : Clinical characteristics for LGG patients.
Covariates	Type	Total	Test	Train	Pvalue
Age	<=65	449(93.74%)	224(93.72%)	225(93.75%)	1
	>65	30(6.26%)	15(6.28%)	15(6.25%)
Gender	FEMALE	216(45.09%)	95(39.75%)	121(50.42%)	0.0242
	MALE	263(54.91%)	144(60.25%)	119(49.58%)
Grade	G2	231(48.23%)	119(49.79%)	112(46.67%)	0.5829
	G3	247(51.57%)	120(50.21%)	127(52.92%)
	unknow	1(0.21%)	0(0%)	1(0.42%)

## Sheet: S3
Table S3 : The correlation between cuproptosis associated genes and lncRNAs.
cuproptosis associated genes	lncRNA	cor	pvalue	Regulation
LIAS	AC254562.3	0.411269	5.22501e-23	postive
MTF1	AC098484.1	0.502253	3.72514e-35	postive
LIPT1	AC013731.1	0.441135	1.33967e-26	postive
LIAS	AC021205.3	0.40756	1.37858e-22	postive
FDX1	AL022313.4	-0.41736	1.03392e-23	negative
MTF1	AL022313.4	-0.549948	3.81795e-43	negative
LIPT1	HNRNPD-DT	0.422991	2.24481e-24	postive
MTF1	LINC02166	0.419579	5.68329e-24	postive
GLS	AC011474.1	0.416442	1.32256e-23	postive
GLS	LY86-AS1	0.912182	2.49829e-206	postive
GLS	AC138649.1	0.814421	1.16032e-126	postive
GLS	AC097639.1	0.655149	3.57126e-66	postive
GLS	MIR600HG	0.813299	4.82955e-126	postive
MTF1	LHX5-AS1	-0.403891	3.55752e-22	negative
MTF1	AC008537.2	0.414047	2.50582e-23	postive
DLAT	AL049840.5	-0.413321	3.03864e-23	negative
FDX1	AP000238.1	0.434674	8.5997e-26	postive
GLS	AL606469.1	0.405986	2.07317e-22	postive
GLS	KRTAP5-AS1	0.839191	1.61724e-141	postive
GLS	LINC02192	0.761324	3.09029e-101	postive
LIPT1	Z97832.2	0.44418	5.49958e-27	postive
GLS	EDIL3-DT	0.582639	2.06902e-49	postive
GLS	LANCL1-AS1	0.591731	2.78174e-51	postive
LIAS	AC008669.1	0.41646	1.31624e-23	postive
LIPT1	AC134312.1	-0.407083	1.56051e-22	negative
GLS	AC134312.1	0.871861	1.65347e-165	postive
GLS	PPP1R26-AS1	0.823435	8.4921e-132	postive
LIAS	AC009120.2	0.448887	1.3646e-27	postive
LIPT1	AC009120.2	0.443581	6.55705e-27	postive
LIPT1	AC211476.2	0.424575	1.45321e-24	postive
MTF1	AC034228.1	-0.478824	1.13859e-31	negative
GLS	AL117372.1	0.856881	9.09106e-154	postive
GLS	AC091729.1	0.498962	1.19398e-34	postive
LIPT1	AC004908.3	0.434841	8.20094e-26	postive
GLS	MUC12-AS1	0.515225	3.32788e-37	postive
GLS	AL162171.3	0.439484	2.16257e-26	postive
GLS	AC134312.4	0.84626	3.16087e-146	postive
GLS	AC104794.3	0.429347	3.86596e-25	postive
LIAS	AC092119.2	0.418703	7.20163e-24	postive
LIPT1	AC092119.2	0.440496	1.61297e-26	postive
LIPT1	AC011451.1	0.402059	5.68552e-22	postive
LIAS	AC011477.1	0.45699	1.17643e-28	postive
GLS	AL117190.1	0.485213	1.35666e-32	postive
LIAS	LINC00663	0.490608	2.17312e-33	postive
MTF1	CD81-AS1	-0.424714	1.39852e-24	negative
LIPT1	AC023908.3	0.403436	3.99754e-22	postive
GLS	AC023301.1	0.621036	9.71421e-58	postive
LIPT1	SRP14-AS1	0.427541	6.3966e-25	postive
LIAS	AC084824.4	0.443275	7.17293e-27	postive
GLS	AC009093.4	0.630874	4.60325e-60	postive
MTF1	AC012213.4	-0.531288	7.23752e-40	negative
GLS	AC104836.1	0.466827	5.48785e-30	postive
MTF1	AC010624.3	0.434737	8.44549e-26	postive
GLS	AC010857.1	0.812877	8.24208e-126	postive
GLS	AP001972.1	0.457125	1.12863e-28	postive
GLS	AC138430.1	0.758849	3.24382e-100	postive
LIAS	RUNDC3A-AS1	0.438906	2.55593e-26	postive
MTF1	RUNDC3A-AS1	-0.506349	8.58167e-36	negative
GLS	AP003721.1	0.782504	1.62874e-110	postive
LIAS	SUGT1-DT	0.402351	5.27736e-22	postive
LIPT1	SUGT1-DT	0.449836	1.02756e-27	postive
GLS	MIR7-3HG	0.641291	1.28405e-62	postive
LIAS	TTC28-AS1	0.52304	1.75643e-38	postive
LIPT1	TTC28-AS1	0.491901	1.39404e-33	postive
MTF1	LINC01765	0.420443	4.49615e-24	postive
CDKN2A	AC124861.1	0.422823	2.35073e-24	postive
LIAS	AL021707.2	0.450597	8.17883e-28	postive
LIPT1	AL021707.2	0.413334	3.02828e-23	postive
GLS	AC124852.1	0.525826	6.03952e-39	postive
LIAS	AC096586.2	0.402037	5.71718e-22	postive
MTF1	AC022509.3	0.42943	3.77737e-25	postive
MTF1	AL118558.4	-0.426312	8.99655e-25	negative
LIPT1	STAG3L5P-PVRIG2P-PILRB	0.421823	3.08869e-24	postive
MTF1	AC023509.3	-0.406558	1.78821e-22	negative
LIAS	CNNM3-DT	0.448615	1.47977e-27	postive
DLAT	Z69706.1	-0.424599	1.44384e-24	negative
GLS	AC079336.5	0.685122	1.52055e-74	postive
GLS	LINC01106	0.919848	2.5051e-216	postive
LIAS	NFE2L1-DT	0.456036	1.57542e-28	postive
LIPT1	NFE2L1-DT	0.478183	1.40604e-31	postive
MTF1	LINC01094	0.439624	2.07694e-26	postive
GLS	AC095032.1	0.592629	1.80379e-51	postive
GLS	LINC00621	0.644395	2.12865e-63	postive
LIAS	EPB41L4A-AS1	0.450694	7.94392e-28	postive
MTF1	EPB41L4A-AS1	-0.48883	3.98754e-33	negative
GLS	ALOX12-AS1	-0.406778	1.68908e-22	negative
MTF1	AC005532.1	0.47831	1.34849e-31	postive
MTF1	LINC00880	0.460486	4.00313e-29	postive
LIPT1	SAP30-DT	0.490794	2.03887e-33	postive
MTF1	AC006538.1	-0.437203	4.17298e-26	negative
GLS	AC138028.1	0.510578	1.84606e-36	postive
DLAT	AL359091.1	-0.458666	7.02681e-29	negative
GLS	AL020994.2	0.563131	1.37649e-45	postive
GLS	AC110619.1	0.727993	1.91411e-88	postive
LIPT1	AF129075.1	0.405023	2.6588e-22	postive
LIPT1	AC096642.1	0.431532	2.09381e-25	postive
GLS	AC090907.2	0.632984	1.42385e-60	postive
LIAS	AC108471.2	0.504719	1.54281e-35	postive
LIPT1	AC108471.2	0.495692	3.7538e-34	postive
FDX1	ZNF529-AS1	0.423276	2.07627e-24	postive
LIPT1	TMEM99	0.435899	6.06265e-26	postive
GLS	CLCA4-AS1	0.43061	2.71328e-25	postive
GLS	IDI2-AS1	0.587348	2.25893e-50	postive
GLS	AC140847.2	0.451861	5.59263e-28	postive
MTF1	LINC00886	0.416587	1.27227e-23	postive
GLS	AL109946.1	0.918241	3.75983e-214	postive
LIPT1	AC010245.2	0.426632	8.23255e-25	postive
GLS	LINC02043	0.463592	1.52045e-29	postive
GLS	AC074131.1	0.481544	4.6275e-32	postive
GLS	LINC01616	0.892387	3.00918e-184	postive
GLS	LINC00622	0.770024	6.30512e-105	postive
FDX1	AC004241.3	0.471928	1.0761e-30	postive
DLAT	EBLN3P	0.406042	2.04331e-22	postive
MTF1	LINC01376	0.413378	2.9929e-23	postive
MTF1	ADCY6-DT	-0.431307	2.23084e-25	negative
GLS	CYP4A22-AS1	0.554004	6.948e-44	postive
DLAT	AL121890.5	-0.41726	1.06218e-23	negative
LIAS	FLJ31104	0.432461	1.61096e-25	postive
MTF1	AC099778.1	-0.407889	1.26559e-22	negative
LIAS	AL391807.1	0.428389	5.05243e-25	postive
MTF1	AC012213.1	-0.413024	3.2872e-23	negative
LIAS	AC019080.5	0.448222	1.66373e-27	postive
GLS	AC091729.2	0.576179	4.07668e-48	postive
GLS	LINC02693	0.404716	2.8771e-22	postive
LIPT1	AL158063.1	0.429818	3.38878e-25	postive
GLS	AL158212.3	0.543868	4.70428e-42	postive
GLS	NUP50-DT	0.482988	2.86026e-32	postive
MTF1	NRAV	0.432276	1.69733e-25	postive
MTF1	ZNF474-AS1	0.470685	1.60442e-30	postive
GLS	LINC01122	0.513571	6.14264e-37	postive
LIPT1	AC011468.1	0.453516	3.39112e-28	postive
GLS	LINC01123	0.866629	3.01975e-161	postive
GLS	AF111167.2	0.703425	3.58022e-80	postive
GLS	AC107398.3	0.476639	2.33228e-31	postive
GLS	AC072061.1	0.500322	7.38952e-35	postive
MTF1	AF064860.2	0.504692	1.55793e-35	postive
GLS	LINC02609	0.481074	5.40917e-32	postive
GLS	AC069213.1	0.571093	4.06822e-47	postive
GLS	UMODL1-AS1	0.58686	2.84701e-50	postive
GLS	AC122707.1	0.433355	1.25065e-25	postive
GLS	AC128687.2	0.500208	7.69306e-35	postive
LIPT1	CAPN10-DT	0.405723	2.219e-22	postive
LIPT1	AC000403.1	-0.417325	1.0438e-23	negative
GLS	AC000403.1	0.7711	2.14636e-105	postive
LIAS	AC069224.1	0.443434	6.84679e-27	postive
MTF1	AC010255.1	0.516701	1.92076e-37	postive
GLS	EMX2OS	0.555673	3.42206e-44	postive
GLS	AC093424.1	0.588428	1.35191e-50	postive
LIAS	AC009113.1	0.451423	6.38241e-28	postive
LIAS	AC087742.1	0.426325	8.96497e-25	postive
LIPT1	AC087742.1	0.453188	3.74616e-28	postive
GLS	AC015712.7	0.841935	2.56128e-143	postive
MTF1	AC006213.1	0.454577	2.45793e-28	postive
GLS	AC046130.2	0.485262	1.33461e-32	postive
MTF1	AC027237.3	0.407109	1.54983e-22	postive
MTF1	AL135999.3	-0.437855	3.45964e-26	negative
GLS	AC025287.2	0.430564	2.74892e-25	postive
FDX1	EMC1-AS1	0.434577	8.84072e-26	postive
LIAS	AC107398.2	0.414138	2.44581e-23	postive
LIPT1	AC126118.1	0.485336	1.30165e-32	postive
LIAS	AL358472.2	0.449256	1.22235e-27	postive
LIPT1	AL358472.2	0.425741	1.05365e-24	postive
MTF1	AC009878.1	-0.422638	2.47243e-24	negative
GLS	LINC00507	0.805601	6.68437e-122	postive
GLS	AC017076.1	0.760188	9.12184e-101	postive
GLS	AC106881.1	0.62261	4.17777e-58	postive
LIPT1	AP001318.2	0.424763	1.38005e-24	postive
MTF1	U91319.1	-0.462176	2.36644e-29	negative
GLS	AC010931.1	0.819959	8.77804e-130	postive
LIAS	OXCT1-AS1	0.424358	1.54249e-24	postive
LIAS	AL160286.2	0.402606	4.94404e-22	postive
MTF1	LINC00271	0.442238	9.71462e-27	postive
GLS	LINC01331	0.773098	2.86046e-106	postive
GLS	LINC01202	0.533075	3.58513e-40	postive
LIAS	AC009404.1	0.403522	3.91038e-22	postive
GLS	GAS6-DT	0.450558	8.27543e-28	postive
MTF1	AC006033.2	0.430171	3.06986e-25	postive
MTF1	AL160006.1	0.50467	1.57019e-35	postive
MTF1	AP001267.2	-0.454074	2.86358e-28	negative
GLS	AP001267.2	0.571303	3.70241e-47	postive
FDX1	HHLA3	0.51973	6.16276e-38	postive
LIAS	SLC25A21-AS1	0.402579	4.97801e-22	postive
LIAS	OSER1-DT	0.455147	2.06618e-28	postive
LIPT1	OSER1-DT	0.453451	3.45922e-28	postive
GLS	AC009019.1	0.643414	3.76493e-63	postive
GLS	AC022400.1	0.723766	5.87701e-87	postive
MTF1	AP000786.1	0.464648	1.09146e-29	postive
GLS	DCTN1-AS1	0.902687	3.81089e-195	postive
GLS	LINC01574	0.819943	8.96327e-130	postive
GLS	AL354824.1	0.400177	9.17704e-22	postive
LIPT1	TMEM44-AS1	0.437852	3.46274e-26	postive
GLS	LINC00390	0.735853	2.76344e-91	postive
FDX1	AL512353.1	0.430568	2.74547e-25	postive
MTF1	AL512353.1	0.568629	1.22212e-46	postive
MTF1	AC107959.1	0.489144	3.58313e-33	postive
LIPT1	AC106820.3	0.491439	1.63422e-33	postive
GLS	AC018685.2	0.5918	2.69008e-51	postive
MTF1	PTOV1-AS1	0.446441	2.82327e-27	postive
GLS	AC007922.3	0.608533	6.67714e-55	postive
GLS	BASP1-AS1	0.610756	2.13467e-55	postive
LIPT1	LINC02615	0.4602	4.37421e-29	postive
MTF1	AC098851.1	0.455762	1.71295e-28	postive
FDX1	WARS2-IT1	0.440877	1.4441e-26	postive
MTF1	WARS2-IT1	0.518094	1.14007e-37	postive
MTF1	CASC2	0.42297	2.2581e-24	postive
GLS	AC104411.1	0.541408	1.28072e-41	postive
LIPT1	KCTD21-AS1	0.438667	2.73841e-26	postive
GLS	LINC02857	0.893763	1.22638e-185	postive
GLS	AL049796.1	0.774938	4.38897e-107	postive
LIAS	UBR5-AS1	0.506405	8.41012e-36	postive
LIPT1	UBR5-AS1	0.524077	1.18174e-38	postive
LIPT1	AC025682.1	0.469161	2.61293e-30	postive
GLS	LINC01018	0.823673	6.15782e-132	postive
GLS	LINC00884	0.662511	3.85915e-68	postive
FDX1	AC018755.4	0.422427	2.61928e-24	postive
MTF1	SNHG31	0.557421	1.62345e-44	postive
LIAS	MAPKAPK5-AS1	0.50378	2.16011e-35	postive
LIPT1	MAPKAPK5-AS1	0.407582	1.37064e-22	postive
MTF1	MAPKAPK5-AS1	-0.479923	7.92151e-32	negative
MTF1	AL133297.2	0.451958	5.43176e-28	postive
MTF1	GNG12-AS1	0.618129	4.55368e-57	postive
FDX1	AC093157.1	0.433639	1.15398e-25	postive
GLS	BCDIN3D-AS1	0.51673	1.89972e-37	postive
GLS	SNHG28	0.558702	9.37256e-45	postive
GLS	AL355472.3	0.514	5.2421e-37	postive
GLS	AC106795.2	0.554428	5.80592e-44	postive
GLS	C17orf102	0.564112	8.96734e-46	postive
GLS	AP001972.3	0.841888	2.75197e-143	postive
FDX1	PINK1-AS	0.423599	1.90029e-24	postive
MTF1	PINK1-AS	0.462818	1.93666e-29	postive
DLAT	Z68871.1	0.440162	1.77709e-26	postive
GLS	AC226101.1	0.769895	7.16645e-105	postive
MTF1	HAR1A	-0.426089	9.57028e-25	negative
GLS	HAR1A	0.553296	9.37095e-44	postive
MTF1	AC090559.1	0.484494	1.72765e-32	postive
GLS	AC012645.3	0.453706	3.20152e-28	postive
LIPT1	AL133243.2	0.457716	9.4141e-29	postive
MTF1	AC008443.4	-0.427234	6.96642e-25	negative
MTF1	AL109741.1	0.402622	4.92423e-22	postive
GLS	AL589843.1	0.467626	4.25988e-30	postive
GLS	AL591501.1	0.895454	2.25958e-187	postive
LIPT1	AP000873.1	0.40158	6.42392e-22	postive
GLS	AC010266.2	0.853311	3.624e-151	postive
GLS	LINC02320	0.619975	1.71052e-57	postive
GLS	AL365361.1	0.797498	9.72308e-118	postive
GLS	CTD-2297D10.2	0.422709	2.42484e-24	postive
GLS	MGAT3-AS1	0.687437	3.11419e-75	postive
LIAS	RAD51-AS1	0.43332	1.26335e-25	postive
LIPT1	RAD51-AS1	0.401015	7.41821e-22	postive
MTF1	ECI2-DT	0.476643	2.32914e-31	postive
MTF1	C8orf34-AS1	0.43383	1.09324e-25	postive
LIAS	AC073389.3	0.436854	4.61258e-26	postive
LIPT1	AC073389.3	0.409661	7.96829e-23	postive
GLS	AC079834.1	0.551732	1.80952e-43	postive
GLS	LINC00398	0.782495	1.6448e-110	postive
LIAS	AC097505.1	0.430303	2.95773e-25	postive
GLS	MIR137HG	0.656878	1.24756e-66	postive
GLS	AL121929.2	0.603075	1.05683e-53	postive
MTF1	NADK2-AS1	0.410426	6.52066e-23	postive
MTF1	AC097468.2	-0.448946	1.34068e-27	negative
MTF1	AC068305.2	0.409155	9.09678e-23	postive
LIAS	ILF3-DT	0.404106	3.36651e-22	postive
LIAS	AC005962.1	0.432425	1.62755e-25	postive
GLS	AC022893.2	0.674441	1.89855e-71	postive
GLS	SYP-AS1	0.638525	6.25871e-62	postive
GLS	AC104072.1	0.854598	4.26245e-152	postive
LIAS	AC000068.2	0.414662	2.12802e-23	postive
FDX1	AL604028.1	0.570108	6.32232e-47	postive
LIAS	SNHG8	0.46117	3.23766e-29	postive
MTF1	SNHG8	-0.418485	7.63724e-24	negative
GLS	AC110491.1	0.815793	1.9988e-127	postive
GLS	AC008992.1	0.481002	5.54072e-32	postive
MTF1	AL161618.1	0.452317	4.87388e-28	postive
GLS	AC020907.2	0.770783	2.9497e-105	postive
MTF1	LINC02440	-0.458647	7.06888e-29	negative
LIAS	AC087752.4	0.425118	1.25143e-24	postive
LIPT1	AC087752.4	0.421785	3.12083e-24	postive
MTF1	AL118558.3	-0.444973	4.35612e-27	negative
GLS	AC135782.1	0.716817	1.42569e-84	postive
GLS	AC027271.1	0.671931	9.71421e-71	postive
LIAS	AC009831.1	0.401277	6.94e-22	postive
GLS	AL139384.2	0.666383	3.3859e-69	postive
MTF1	ACBD3-AS1	0.44298	7.81948e-27	postive
GLS	LINC00957	0.714455	8.88281e-84	postive
GLS	AC092171.3	0.430262	2.99196e-25	postive
MTF1	AC099850.3	0.42782	5.92039e-25	postive
LIPT1	AC007383.1	0.472511	8.91723e-31	postive
GLS	AL355578.1	0.704912	1.19581e-80	postive
GLS	C22orf24	0.818455	6.32783e-129	postive
LIPT1	AC011816.2	0.418876	6.8732e-24	postive
LIAS	LINC00653	0.530358	1.04182e-39	postive
LIPT1	LINC00653	0.486729	8.13576e-33	postive
GLS	AC011995.2	0.795447	1.02692e-116	postive
GLS	LINC02607	0.786579	2.02506e-112	postive
GLS	AC148477.1	0.592296	2.11853e-51	postive
GLS	LINC02371	0.580271	6.21744e-49	postive
DLAT	H1-10-AS1	-0.429286	3.93259e-25	negative
LIAS	SEC24B-AS1	0.438695	2.71615e-26	postive
LIPT1	SEC24B-AS1	0.457272	1.07878e-28	postive
LIAS	LINC00847	0.426074	9.61022e-25	postive
LIPT1	LINC00847	0.419812	5.33652e-24	postive
GLS	LINC00847	-0.451136	6.9579e-28	negative
GLS	GRASLND	0.915324	2.59755e-210	postive
MTF1	LINC02777	0.407496	1.40159e-22	postive
LIPT1	NBR2	0.432525	1.58191e-25	postive
GLS	AC100793.3	0.563956	9.59811e-46	postive
GLS	AL158211.1	0.460118	4.48684e-29	postive
LIAS	AC009812.1	0.412757	3.5281e-23	postive
MTF1	AC024563.1	-0.409487	8.34019e-23	negative
DLAT	AC009088.1	-0.428776	4.53448e-25	negative
GLS	AP003108.1	0.479008	1.07133e-31	postive
GLS	AC011978.1	0.628739	1.49443e-59	postive
GLS	LINC01649	0.445257	4.00624e-27	postive
GLS	AC139491.1	0.910468	3.2204e-204	postive
MTF1	LINC02731	-0.41161	4.77583e-23	negative
LIAS	BCRP3	0.404766	2.84086e-22	postive
GLS	AC121757.1	0.736643	1.41347e-91	postive
DLD	AC073073.2	0.417723	9.37926e-24	postive
MTF1	LINC01135	0.511649	1.24665e-36	postive
MTF1	RTCA-AS1	0.570825	4.58593e-47	postive
GLS	AC010336.2	0.51865	9.25486e-38	postive
GLS	AC011474.2	0.412813	3.47622e-23	postive
GLS	CFAP58-DT	0.732775	3.68007e-90	postive
LIAS	AP001107.8	0.414126	2.45366e-23	postive
GLS	LINCR-0003	0.848584	7.93311e-148	postive
GLS	AL390955.2	0.452566	4.52125e-28	postive
FDX1	NFIA-AS2	0.427813	5.93068e-25	postive
MTF1	NFIA-AS2	0.401821	6.0413e-22	postive
FDX1	AC090425.2	0.414934	1.97898e-23	postive
GLS	AC008708.2	0.832979	1.45163e-137	postive
MTF1	RNU6ATAC35P	-0.41945	5.88481e-24	negative
GLS	PART1	0.901214	1.63142e-193	postive
FDX1	AC103923.1	0.405945	2.09564e-22	postive
MTF1	AC103923.1	0.554103	6.66157e-44	postive
GLS	AC079766.1	0.598033	1.29289e-52	postive
GLS	AL133343.2	0.418102	8.46906e-24	postive
FDX1	AC002456.1	0.483754	2.21369e-32	postive
LIAS	AC008124.1	0.410699	6.06963e-23	postive
GLS	AC008073.1	0.444986	4.33923e-27	postive
MTF1	SNAP25-AS1	-0.40448	3.05736e-22	negative
LIPT1	AC074117.1	0.453989	2.93816e-28	postive
DLAT	LINC01089	-0.411168	5.36521e-23	negative
GLS	LINC02802	0.571853	2.89197e-47	postive
MTF1	SDCBP2-AS1	0.415042	1.9228e-23	postive
GLS	LINC01785	0.708853	6.31844e-82	postive
GLS	AC008966.2	0.474747	4.32272e-31	postive
GLS	HTR5A-AS1	0.933585	4.94821e-237	postive
LIAS	AC012184.3	0.483758	2.21068e-32	postive
MTF1	LINC01586	-0.473464	6.55404e-31	negative
GLS	LINC01586	0.423097	2.18059e-24	postive
GLS	AC139100.2	0.524365	1.05832e-38	postive
LIPT1	AC113361.1	0.420351	4.61017e-24	postive
LIPT1	AC093010.2	0.445133	4.15484e-27	postive
GLS	AC093010.2	-0.452982	3.98732e-28	negative
GLS	MAPT-IT1	0.647683	3.10093e-64	postive
LIAS	ZNF252P-AS1	0.441913	1.06795e-26	postive
LIPT1	ZNF252P-AS1	0.413938	2.57944e-23	postive
LIAS	AL157400.3	0.458683	6.99074e-29	postive
GLS	Z68323.1	0.730475	2.48926e-89	postive
MTF1	LINC02818	0.409728	7.82903e-23	postive
LIAS	Z95115.1	0.420251	4.7371e-24	postive
GLS	LINC01166	0.726409	6.95956e-88	postive
GLS	AC134312.3	0.851088	1.39593e-149	postive
LIAS	AC022306.2	0.454514	2.50538e-28	postive
GLS	AC062028.1	0.864991	5.99533e-160	postive
MTF1	AL133371.2	0.403941	3.5116e-22	postive
GLS	MAP4K3-DT	0.579051	1.09222e-48	postive
LIPT1	AL117379.1	0.407071	1.56538e-22	postive
LIPT1	AC104785.1	0.409352	8.63981e-23	postive
GLS	AC011912.1	0.441414	1.23516e-26	postive
GLS	DDN-AS1	0.790777	1.99223e-114	postive
LIAS	AC105345.1	0.426841	7.76917e-25	postive
MTF1	DRAIC	-0.400985	7.47361e-22	negative
LIAS	AC034236.2	0.405843	2.15137e-22	postive
LIPT1	AC034236.2	0.406291	1.9159e-22	postive
PDHA1	L3MBTL4-AS1	-0.40564	2.26718e-22	negative
LIPT1	AC092794.2	0.402892	4.5958e-22	postive
GLS	AF106564.1	0.693743	3.83341e-77	postive
MTF1	AC010624.1	0.435863	6.12573e-26	postive
GLS	AC114284.1	0.66464	1.01678e-68	postive
LIPT1	AC010542.5	0.442406	9.24736e-27	postive
GLS	AL162311.1	0.750457	7.63851e-97	postive
GLS	LINC02600	0.616262	1.21857e-56	postive
MTF1	AL136964.1	-0.462721	1.99648e-29	negative
MTF1	AL662844.4	-0.406973	1.6057e-22	negative
GLS	AL662844.4	0.455265	1.99343e-28	postive
LIAS	AC008966.1	0.464972	9.85478e-30	postive
GLS	SCTR-AS1	0.414504	2.21928e-23	postive
GLS	AC015967.1	0.776141	1.27564e-107	postive
GLS	AC109454.2	0.542054	9.85402e-42	postive
GLS	AC145207.1	0.694181	2.81351e-77	postive
MTF1	AL583856.2	-0.419276	6.16906e-24	negative
LIPT1	AL157884.2	0.456724	1.27625e-28	postive
MTF1	TOB1-AS1	-0.505022	1.38378e-35	negative
LIAS	BTF3-DT	0.404473	3.06335e-22	postive
LIAS	TMCC1-AS1	0.437899	3.4161e-26	postive
GLS	FER1L6-AS2	0.45968	5.13824e-29	postive
DLAT	AC108673.3	-0.473582	6.30874e-31	negative
LIPT1	AC116407.2	0.485155	1.38321e-32	postive
GLS	AL049651.2	0.807744	4.91089e-123	postive
FDX1	AC007375.3	-0.42923	3.99475e-25	negative
MTF1	AC018752.1	0.42854	4.84323e-25	postive
LIAS	DNAJC9-AS1	0.455167	2.05362e-28	postive
LIPT1	DNAJC9-AS1	0.512452	9.27997e-37	postive
LIPT1	AL049775.1	-0.407872	1.27118e-22	negative
GLS	AL049775.1	0.92713	8.49989e-227	postive
MTF1	AC023762.1	-0.462996	1.83228e-29	negative
MTF1	LINC02559	-0.40927	8.82613e-23	negative
MTF1	AL390195.2	0.487208	6.91906e-33	postive
LIAS	PAXBP1-AS1	0.457332	1.05924e-28	postive
LIPT1	AC010491.1	0.403956	3.49839e-22	postive
LIAS	SNHG1	0.424441	1.50762e-24	postive
FDX1	AP001527.2	0.409799	7.68663e-23	postive
FDX1	LINC02019	0.430694	2.65035e-25	postive
GLS	CACNA1G-AS1	0.556462	2.44535e-44	postive
LIAS	BSN-DT	0.419386	5.98793e-24	postive
GLS	SAPCD1-AS1	0.737826	5.15408e-92	postive
LIPT1	AL359091.3	0.487651	5.95288e-33	postive
MTF1	LINC00853	-0.407178	1.52253e-22	negative
DLAT	LINC00685	-0.456352	1.42997e-28	negative
FDX1	PCED1B-AS1	0.412312	3.96871e-23	postive
PDHA1	PCED1B-AS1	-0.402768	4.74314e-22	negative
MTF1	FLJ20021	-0.407494	1.40238e-22	negative
LIAS	EIF3J-DT	0.450106	9.47807e-28	postive
FDX1	DLGAP1-AS1	0.430716	2.63378e-25	postive
GLS	AL589765.7	0.4218	3.10869e-24	postive
MTF1	AL137847.2	0.461129	3.27829e-29	postive
LIAS	AC008764.8	0.431702	1.99555e-25	postive
LIPT1	AC008764.8	0.450969	7.31454e-28	postive
MTF1	LNCSRLR	0.41621	1.40736e-23	postive
MTF1	AL445649.1	-0.412161	4.12973e-23	negative
MTF1	AC012313.5	0.400362	8.75598e-22	postive
MTF1	AC079075.1	0.442574	8.80458e-27	postive
GLS	PAQR9-AS1	0.745899	4.55862e-95	postive
GLS	AC073367.1	0.40682	1.67065e-22	postive
GLS	NDUFB2-AS1	0.446766	2.56426e-27	postive
GLS	DGCR5	0.497812	1.78883e-34	postive
LIAS	MFF-DT	0.414368	2.30108e-23	postive
LIPT1	AC091153.3	0.425596	1.0965e-24	postive
GLS	AC073525.1	0.719265	2.10034e-85	postive
LIPT1	KIAA1671-AS1	-0.426628	8.24221e-25	negative
GLS	KIAA1671-AS1	0.802048	4.72009e-120	postive
GLS	AC021683.1	0.739961	8.23898e-93	postive
CDKN2A	AC017104.1	0.468831	2.90335e-30	postive
GLS	AC009779.2	-0.424394	1.52754e-24	negative
GLS	AL021395.1	0.908699	4.38253e-202	postive
GLS	AC092720.2	0.66975	3.9589e-70	postive
GLS	AL139352.1	0.511174	1.48443e-36	postive
GLS	HCG11	0.486127	9.96888e-33	postive
GLS	AL132822.1	0.59882	8.77413e-53	postive
GLS	AC015961.1	0.770554	3.71124e-105	postive
GLS	AL445493.3	0.450612	8.14343e-28	postive
MTF1	PFKP-DT	-0.430847	2.53911e-25	negative
GLS	AL121583.1	0.502245	3.73516e-35	postive
LIPT1	SNHG30	0.403583	3.84955e-22	postive
GLS	LINC02586	0.481498	4.69976e-32	postive
GLS	AC008771.1	0.533569	2.9507e-40	postive
LIPT1	AC069222.1	0.459563	5.32694e-29	postive
MTF1	ATP1A1-AS1	0.603689	7.76708e-54	postive
GLS	AC091182.2	0.637153	1.36511e-61	postive
GLS	NAPA-AS1	-0.403788	3.65256e-22	negative
LIPT1	ANKRD34C-AS1	-0.402842	4.65517e-22	negative
GLS	ANKRD34C-AS1	0.903728	2.5859e-196	postive
LIAS	AC007541.1	0.421671	3.21976e-24	postive
GLS	RASGRF2-AS1	0.521615	3.01984e-38	postive
GLS	DPP10-AS1	0.632709	1.66008e-60	postive
LIPT1	THAP9-AS1	0.426346	8.91219e-25	postive
DLAT	AL162511.1	-0.416606	1.26585e-23	negative
GLS	OIP5-AS1	0.767274	9.62931e-104	postive
GLS	AC092718.4	0.587634	1.97195e-50	postive
MTF1	AL137847.1	0.543037	6.60409e-42	postive
MTF1	AL133163.3	-0.404181	3.3021e-22	negative
GLS	LINC01197	0.710056	2.55139e-82	postive
GLS	AL138955.1	0.671521	1.26611e-70	postive
LIAS	AC023632.2	0.411131	5.41836e-23	postive
LIPT1	C21orf62-AS1	0.422099	2.86449e-24	postive
MTF1	AL357093.2	0.464518	1.13698e-29	postive
GLS	DLGAP1-AS4	0.885354	1.99884e-177	postive
GLS	AC107952.2	0.502946	2.90976e-35	postive
GLS	LINC02668	0.806836	1.49017e-122	postive
LIAS	AC008393.1	0.42533	1.18035e-24	postive
LIPT1	AC008393.1	0.442712	8.45824e-27	postive
GLS	AC092376.2	0.60471	4.64638e-54	postive
GLS	AC125616.1	0.77325	2.45174e-106	postive
GLS	AC021016.1	0.497248	2.17992e-34	postive
LIPT1	AP000254.2	0.453919	3.00171e-28	postive
GLS	AP003355.2	0.909788	2.15494e-203	postive
PDHA1	LINC01150	-0.401594	6.40163e-22	negative
MTF1	SLC12A5-AS1	-0.431468	2.13164e-25	negative
MTF1	AC092802.1	0.529225	1.62023e-39	postive
MTF1	AL050343.2	0.498875	1.23122e-34	postive
GLS	ATP2B1-AS1	0.85217	2.37865e-150	postive
DLAT	AC005387.1	-0.418414	7.78615e-24	negative
LIPT1	AC109347.1	0.425641	1.08296e-24	postive
LIAS	AL513217.1	0.469186	2.59219e-30	postive
MTF1	AL513217.1	-0.466299	6.48519e-30	negative
DLAT	AC135050.3	-0.453163	3.77413e-28	negative
LIAS	DICER1-AS1	0.46345	1.58938e-29	postive
GLS	AC005330.1	0.456927	1.19933e-28	postive
LIPT1	AC017083.1	0.406836	1.66357e-22	postive
GLS	AC025871.2	0.644269	2.29039e-63	postive
LIPT1	AC016727.1	0.443688	6.35454e-27	postive
MTF1	AC092675.1	0.439076	2.43306e-26	postive
GLS	AC092171.2	0.625852	7.24059e-59	postive
GLS	LINC02012	0.670477	2.4823e-70	postive
MTF1	AL133353.1	-0.414843	2.02771e-23	negative
LIPT1	AC004982.1	0.426062	9.64053e-25	postive
GLS	AL035409.1	0.747391	1.20643e-95	postive
FDX1	AC005261.3	0.40866	1.03521e-22	postive
LIPT1	AC005261.3	0.40141	6.70806e-22	postive
LIAS	IQCH-AS1	0.416339	1.35974e-23	postive
LIPT1	IQCH-AS1	0.420699	4.19458e-24	postive
LIPT1	SLC30A6-DT	0.416441	1.32297e-23	postive
GLS	AC118755.1	0.568237	1.45441e-46	postive
MTF1	SNAI3-AS1	-0.450463	8.51476e-28	negative
GLS	SNAI3-AS1	0.58137	3.73667e-49	postive
MTF1	AC092431.1	0.412535	3.74111e-23	postive
GLS	AC245164.1	0.691116	2.42691e-76	postive
GLS	CELF2-DT	0.651978	2.41581e-65	postive
MTF1	LINC02730	0.427281	6.87586e-25	postive
LIPT1	C2orf49-DT	0.411642	4.73518e-23	postive
LIAS	AC026471.4	0.458595	7.18169e-29	postive
LIPT1	AC026471.4	0.422969	2.25852e-24	postive
LIAS	ZNF213-AS1	0.498793	1.26738e-34	postive
MTF1	ZNF213-AS1	-0.416046	1.47079e-23	negative
GLS	AC116456.1	0.674032	2.47967e-71	postive
LIPT1	WDR5B-DT	0.429274	3.94635e-25	postive
LIAS	PAN3-AS1	0.400684	8.06782e-22	postive
LIAS	METTL14-DT	0.471512	1.23054e-30	postive
MTF1	AC244453.3	0.41019	6.9377e-23	postive
GLS	LINC01605	0.61624	1.23259e-56	postive
GLS	AP000880.1	0.431375	2.18839e-25	postive
GLS	AC010624.2	0.577207	2.54789e-48	postive
MTF1	B3GALT5-AS1	0.435087	7.64429e-26	postive
GLS	AC015726.1	0.570362	5.64367e-47	postive
LIPT1	ZNF32-AS1	0.40769	1.3328e-22	postive
GLS	LINC01168	0.516855	1.81274e-37	postive
LIAS	LINC01569	0.411385	5.06765e-23	postive
LIPT1	LINC01569	0.409971	7.34768e-23	postive
GLS	AL161734.1	0.700095	4.07164e-79	postive
GLS	AC090241.2	0.771351	1.66888e-105	postive
DLAT	AC005899.6	-0.416464	1.31499e-23	negative
LIAS	AL162586.1	0.470715	1.58944e-30	postive
MTF1	SMG7-AS1	0.432306	1.68312e-25	postive
MTF1	C20orf197	0.438191	3.14122e-26	postive
GLS	AC018358.1	0.861646	2.36779e-157	postive
GLS	AL121906.2	0.580699	5.10098e-49	postive
MTF1	LINC00294	-0.431948	1.86221e-25	negative
GLS	LINC00294	0.573053	1.68419e-47	postive
GLS	AC011287.1	0.826873	7.80383e-134	postive
LIPT1	LINC01004	0.48127	5.06987e-32	postive
FDX1	TP53TG1	0.466326	6.42916e-30	postive
LIPT1	AL121917.1	0.491367	1.67474e-33	postive
MTF1	AC015922.2	0.406295	1.91406e-22	postive
GLS	AC103681.2	0.714146	1.12668e-83	postive
MTF1	RHPN1-AS1	0.478679	1.19435e-31	postive
LIAS	MORF4L2-AS1	0.409734	7.81795e-23	postive
LIAS	SLC9A3-AS1	0.420234	4.75876e-24	postive
GLS	AC015712.2	0.809352	6.7733e-124	postive
GLS	AC022960.2	0.812235	1.85206e-125	postive
GLS	TTLL1-AS1	0.418633	7.33882e-24	postive
LIAS	RPARP-AS1	0.437546	3.78119e-26	postive
MTF1	RPARP-AS1	-0.425054	1.27353e-24	negative
GLS	STXBP5-AS1	0.776801	6.46134e-108	postive
LIAS	AC009283.1	0.460309	4.22844e-29	postive
LIPT1	AC009283.1	0.423797	1.79965e-24	postive
GLS	AC011374.1	0.625797	7.46235e-59	postive
GLS	AC121493.1	0.418795	7.02537e-24	postive
MTF1	FAM181A-AS1	0.444102	5.62781e-27	postive
GLS	AL591848.1	0.453236	3.6913e-28	postive
GLS	AL161645.1	0.548188	7.94108e-43	postive
LIPT1	PITPNA-AS1	0.481966	4.02149e-32	postive
GLS	PITPNA-AS1	-0.408827	9.90915e-23	negative
MTF1	MIR124-2HG	-0.477707	1.64405e-31	negative
GLS	MIR124-2HG	0.482724	3.12391e-32	postive
GLS	AC080013.1	0.874465	1.06353e-167	postive
MTF1	DLEU2L	0.475591	3.28407e-31	postive
MTF1	LINC00662	0.420408	4.53988e-24	postive
GLS	AL133387.1	0.805911	4.58983e-122	postive
GLS	AC007953.2	0.681133	2.25965e-73	postive
GLS	ITPR1-DT	0.450684	7.96923e-28	postive
LIPT1	AL451064.1	0.415115	1.88589e-23	postive
GLS	C2CD4D-AS1	0.701948	1.0569e-79	postive
MTF1	TPRG1-AS1	0.510549	1.86612e-36	postive
GLS	MRPS9-AS2	0.433721	1.12732e-25	postive
GLS	LY6E-DT	0.845391	1.23406e-145	postive
LIPT1	AC093788.1	0.408381	1.11324e-22	postive
MTF1	AC124798.1	-0.508819	3.50679e-36	negative
GLS	AL359853.1	0.569789	7.28962e-47	postive
LIAS	AC003965.1	0.408861	9.82353e-23	postive
GLS	AC004816.1	0.849664	1.39959e-148	postive
GLS	AL353746.1	0.763933	2.5131e-102	postive
MTF1	AC005696.4	-0.441235	1.3013e-26	negative
GLS	LINC02714	0.550655	2.84258e-43	postive
GLS	AL365205.4	0.608186	7.9707e-55	postive
LIAS	AL138960.1	0.419105	6.46004e-24	postive
GLS	LINC01140	0.892786	1.19472e-184	postive
GLS	LINC02458	0.813498	3.75476e-126	postive
LIAS	TMEM161B-AS1	0.418724	7.16109e-24	postive
LIPT1	TMEM161B-AS1	0.445771	3.4416e-27	postive
GLS	AL513477.2	0.411039	5.55058e-23	postive
LIAS	AL136295.7	0.403107	4.3492e-22	postive
DLAT	AL136295.7	-0.424778	1.37408e-24	negative
LIAS	ZKSCAN2-DT	0.442794	8.25583e-27	postive
LIPT1	ZKSCAN2-DT	0.474943	4.05553e-31	postive
LIPT1	LINC00174	0.425424	1.1499e-24	postive
LIPT1	AC008764.6	0.436884	4.57275e-26	postive
MTF1	AP002360.1	-0.421073	3.7888e-24	negative
GLS	DOCK9-DT	0.703435	3.55382e-80	postive
MTF1	IGFBP7-AS1	0.475999	2.87498e-31	postive
LIPT1	SLC26A4-AS1	-0.405422	2.39835e-22	negative
GLS	SLC26A4-AS1	0.905207	5.35815e-198	postive
GLS	LINC01007	0.747611	9.91536e-96	postive
GLS	AL359715.3	0.406231	1.94578e-22	postive
GLS	AC005070.3	0.417189	1.08254e-23	postive
MTF1	AF064860.1	0.515734	2.7535e-37	postive
GLS	ACAP2-IT1	0.750287	8.91476e-97	postive
MTF1	AC113349.1	0.464975	9.84574e-30	postive
MTF1	AL049749.1	-0.519645	6.36219e-38	negative
GLS	NORAD	0.481581	4.57117e-32	postive
LIPT1	AC009118.3	0.400697	8.04099e-22	postive
FDX1	AC002398.1	0.437816	3.49909e-26	postive
LIAS	Z97055.2	0.41008	7.14051e-23	postive
GLS	LINC02389	0.522696	2.00215e-38	postive
GLS	LINC00951	0.4207	4.19304e-24	postive
GLS	AC002351.1	0.465877	7.40893e-30	postive
FDX1	AL592148.3	0.471928	1.07616e-30	postive
LIAS	AC095057.3	0.404738	2.86117e-22	postive
GLS	PRKAG2-AS1	0.824991	1.02995e-132	postive
GLS	LINC01637	0.483621	2.31485e-32	postive
GLS	AC067969.1	0.610449	2.50106e-55	postive
GLS	AC131009.2	0.56244	1.8604e-45	postive
GLS	LINC00460	0.699872	4.78596e-79	postive
GLS	ARNILA	0.572625	2.04257e-47	postive
FDX1	AC016590.3	0.419856	5.27336e-24	postive
GLS	AC009806.1	0.482735	3.11195e-32	postive
LIPT1	BACE1-AS	0.467588	4.31076e-30	postive
GLS	AC006450.3	0.689733	6.361e-76	postive
GLS	LINC01771	0.695211	1.3557e-77	postive
GLS	AC009487.2	0.920091	1.16568e-216	postive
LIAS	AC093510.2	0.418744	7.12355e-24	postive
GLS	AP005264.2	0.64575	9.6511e-64	postive
LIAS	AL391684.1	0.414184	2.41648e-23	postive
MTF1	AL022337.1	-0.451354	6.51542e-28	negative
GLS	AC026585.1	0.61583	1.52852e-56	postive
LIPT1	UBE2D3-AS1	0.428267	5.22644e-25	postive
LIPT1	AC007038.1	0.416045	1.471e-23	postive
GLS	AL390778.2	0.870353	2.91932e-164	postive
GLS	AP001178.3	0.707444	1.81861e-81	postive
FDX1	CARD8-AS1	0.405639	2.26778e-22	postive
GLS	GCSIR	0.402311	5.33089e-22	postive
GLS	LINC02217	0.769094	1.59195e-104	postive
LIAS	AC016876.1	0.417204	1.07825e-23	postive
MTF1	AC016876.1	-0.446658	2.64726e-27	negative
LIAS	AP003352.1	0.422057	2.8981e-24	postive
GLS	AC140125.2	0.678939	9.78415e-73	postive
LIPT1	AL139123.1	0.427666	6.17865e-25	postive
GLS	AC104667.1	0.488759	4.08552e-33	postive
MTF1	AC009812.3	0.432145	1.76112e-25	postive
GLS	AP000866.5	0.724894	2.37124e-87	postive
GLS	AC026790.1	0.631268	3.69969e-60	postive
LIAS	STPG3-AS1	0.441793	1.1061e-26	postive
MTF1	LINC01354	0.449165	1.25591e-27	postive
FDX1	AC008915.2	0.513321	6.7362e-37	postive
GLS	AC004147.2	0.419277	6.16762e-24	postive
GLS	AC124312.2	0.60494	4.1388e-54	postive
GLS	LINC01990	0.451737	5.80631e-28	postive
GLS	AC127496.2	0.434062	1.0233e-25	postive
GLS	AC103855.2	0.882165	1.76923e-174	postive
GLS	AL137786.1	0.853405	3.10289e-151	postive
GLS	TRHDE-AS1	0.450414	8.64049e-28	postive
GLS	MIR193BHG	0.564756	6.76154e-46	postive
FDX1	LINC00339	0.442133	1.00169e-26	postive
FDX1	AL353751.1	-0.405361	2.43685e-22	negative
GLS	AL035696.3	0.772869	3.60721e-106	postive
MTF1	ARMC2-AS1	0.415456	1.72199e-23	postive
GLS	AC090772.3	0.49382	7.19033e-34	postive
GLS	AC016292.1	0.650143	7.22348e-65	postive
LIAS	AC025171.4	0.440538	1.59352e-26	postive
LIPT1	AC025171.4	0.475183	3.75135e-31	postive
GLS	AP003559.1	0.807222	9.30461e-123	postive
LIAS	AC120053.1	0.402589	4.96573e-22	postive
LIPT1	AC120053.1	0.508893	3.41411e-36	postive
LIPT1	FSIP2-AS1	0.400637	8.1656e-22	postive
MTF1	AL031658.2	-0.460293	4.24994e-29	negative
MTF1	AC073941.1	0.539602	2.65811e-41	postive
MTF1	AL360270.1	0.407784	1.30066e-22	postive
GLS	AC021683.2	0.629011	1.2872e-59	postive
GLS	AC015468.3	0.715208	4.96611e-84	postive
GLS	AC069120.1	0.494448	5.78272e-34	postive
GLS	AC026979.3	0.554251	6.25792e-44	postive
LIAS	AL022157.1	0.404014	3.44637e-22	postive
GLS	AC008105.1	0.762265	1.25381e-101	postive
MTF1	AL606760.1	0.509826	2.42985e-36	postive
GLS	RORB-AS1	0.545936	2.01397e-42	postive
GLS	MAN2A1-DT	0.557691	1.44609e-44	postive
GLS	AC131159.2	0.41981	5.33825e-24	postive
LIPT1	AC092171.4	0.455909	1.63776e-28	postive
GLS	RFPL1S	0.851061	1.45776e-149	postive
LIAS	AL008582.1	0.438358	2.99299e-26	postive
GLS	MIR4500HG	0.735478	3.7937e-91	postive
GLS	AC021613.1	0.813525	3.62552e-126	postive
FDX1	LINC02828	0.422797	2.36747e-24	postive
MTF1	LINC02828	0.563809	1.0236e-45	postive
LIPT1	AC104024.2	-0.405392	2.41745e-22	negative
GLS	AC104024.2	0.904891	1.23388e-197	postive
MTF1	TLX1NB	-0.415404	1.74603e-23	negative
MTF1	LINC01537	-0.433943	1.05849e-25	negative
MTF1	AL162595.1	0.400619	8.2019e-22	postive
GLS	LINC01128	0.47104	1.43208e-30	postive
LIAS	RUSC1-AS1	0.400507	8.43934e-22	postive
GLS	AL049836.1	0.546908	1.349e-42	postive
DLAT	Z99572.1	0.423051	2.20806e-24	postive
GLS	MEG8	0.525592	6.60879e-39	postive
MTF1	LINC02056	0.441672	1.14571e-26	postive
LIPT1	AC084824.5	0.43895	2.5235e-26	postive
MTF1	AL589765.6	-0.456312	1.44797e-28	negative
GLS	AL356019.2	0.756487	2.97842e-99	postive
GLS	AC019171.1	0.834557	1.49057e-138	postive
LIAS	AC139768.1	0.410657	6.1364e-23	postive
MTF1	AC139768.1	-0.48215	3.78296e-32	negative
GLS	SATB2-AS1	0.687336	3.33833e-75	postive
GLS	AC092720.1	0.579661	8.24317e-49	postive
MTF1	AC093117.1	0.433108	1.34139e-25	postive
LIPT1	TMED2-DT	0.412171	4.11845e-23	postive
GLS	JAZF1-AS1	0.833636	5.64379e-138	postive
LIPT1	AC009148.1	0.403411	4.02344e-22	postive
LIPT1	CDKN2B-AS1	0.414357	2.30742e-23	postive
CDKN2A	CDKN2B-AS1	0.644302	2.24744e-63	postive
DLAT	AC016957.2	-0.409202	8.98419e-23	negative
MTF1	CBR3-AS1	-0.412138	4.15511e-23	negative
GLS	LINC00641	0.5414	1.28513e-41	postive
GLS	AC080078.2	0.804331	3.09329e-121	postive
FDX1	AL360219.1	0.415779	1.57942e-23	postive
GLS	CERNA1	0.767268	9.68216e-104	postive
GLS	LINC01511	0.832093	5.16127e-137	postive
LIPT1	RAB30-DT	0.473202	7.13349e-31	postive
LIAS	PXN-AS1	0.405426	2.3958e-22	postive
MTF1	PXN-AS1	-0.400123	9.30219e-22	negative
GLS	LINC00943	0.50354	2.35324e-35	postive
LIAS	CD27-AS1	0.412803	3.48543e-23	postive
LIAS	AP000350.5	0.442208	9.80043e-27	postive
MTF1	AP000350.5	-0.411757	4.59388e-23	negative
LIAS	AC092134.1	0.520669	4.32249e-38	postive
GLS	AC025253.1	0.827352	4.02766e-134	postive
GLS	LINC02298	0.600503	3.81236e-53	postive
GLS	LINC01476	0.779014	6.47167e-109	postive

## Sheet: S4
Table S4 : Univariate Cox analysis of identifying 297 Cuproptosis-related lncRNAs associated with OS.
id	HR	HR.95L	HR.95H	pvalue
AC254562.3	0.298905	0.190308	0.46947	1.5835e-07
AC013731.1	0.152639	0.0485376	0.48001	0.00130217
AL022313.4	0.639633	0.53195	0.769114	2.02369e-06
LINC02166	2.98715	1.97108	4.52699	2.48145e-07
AC011474.1	0.16653	0.0500981	0.553561	0.00344554
LHX5-AS1	0.717723	0.571216	0.901806	0.00441037
AP000238.1	3.20792	1.40218	7.33907	0.005771
LINC02192	0.280764	0.0872993	0.902965	0.0330709
EDIL3-DT	0.202697	0.0602214	0.682247	0.00995356
LANCL1-AS1	0.300672	0.0987332	0.915636	0.0344226
AC008669.1	0.13571	0.0665596	0.276702	3.91469e-08
AC034228.1	0.316809	0.106211	0.944991	0.0392615
MUC12-AS1	1.7719	1.19846	2.61973	0.00413839
AL162171.3	0.044122	0.0114988	0.1693	5.39877e-06
AC104794.3	1.9969	1.0662	3.74002	0.0307591
AC092119.2	0.505853	0.257821	0.992499	0.0474949
AC023301.1	0.710624	0.523469	0.964692	0.0284912
AC084824.4	0.432547	0.223497	0.837134	0.0128591
AC012213.4	0.496437	0.348705	0.706756	0.000102014
AC010624.3	3.20991	1.57319	6.54944	0.00134936
AP001972.1	0.263348	0.0848486	0.817363	0.0209461
RUNDC3A-AS1	0.103111	0.0361141	0.294398	2.19156e-05
SUGT1-DT	0.553854	0.323219	0.949059	0.0315364
TTC28-AS1	0.297787	0.142141	0.623866	0.00132562
LINC01765	1.9178	1.43133	2.56961	1.28743e-05
AL021707.2	0.147697	0.053179	0.410209	0.000242833
AC096586.2	0.232586	0.0857522	0.630842	0.00417126
AL118558.4	0.258044	0.135924	0.489883	3.44654e-05
AC023509.3	0.498027	0.255772	0.969733	0.040329
CNNM3-DT	0.470127	0.224505	0.984474	0.045343
Z69706.1	0.324685	0.174137	0.605387	0.000401842
NFE2L1-DT	0.192396	0.0502052	0.737302	0.016191
EPB41L4A-AS1	0.27722	0.175504	0.437887	3.78863e-08
ALOX12-AS1	0.355999	0.141031	0.898632	0.0288008
AC005532.1	2.35703	1.27705	4.3503	0.00610495
LINC00880	2.58318	1.62073	4.11716	6.59937e-05
AC138028.1	0.033345	0.00186062	0.59759	0.0209095
AL359091.1	0.514572	0.390563	0.677956	2.32849e-06
AC108471.2	0.191949	0.0473867	0.777524	0.0207482
ZNF529-AS1	2.25222	1.28824	3.93755	0.00439174
LINC00886	4.84782	3.08967	7.60643	6.50414e-12
LINC02043	0.134959	0.0305891	0.595438	0.00817979
LINC01376	8.52763	1.45909	49.8395	0.0173412
ADCY6-DT	0.472356	0.228602	0.976019	0.0428143
AL121890.5	0.264236	0.126462	0.552107	0.000400296
FLJ31104	0.146775	0.0485095	0.444099	0.000681483
AC099778.1	0.502072	0.253755	0.993386	0.0478133
AL391807.1	0.454674	0.320503	0.645011	9.97824e-06
AC012213.1	0.465907	0.289953	0.748635	0.00159746
AL158212.3	0.12015	0.0599779	0.240688	2.26087e-09
NRAV	3.59979	2.283	5.67609	3.53101e-08
ZNF474-AS1	2.16048	1.47289	3.16906	8.114e-05
AF111167.2	0.302365	0.101212	0.903301	0.0321858
AC107398.3	0.605604	0.463509	0.791261	0.00023688
AF064860.2	18.6885	5.41749	64.4686	3.58058e-06
LINC02609	2.56528	1.63391	4.02755	4.25433e-05
AC122707.1	0.562134	0.406394	0.777559	0.000501468
AC128687.2	3.31865	1.24226	8.8656	0.0167264
AC000403.1	0.252079	0.07575	0.83886	0.0246781
AC069224.1	0.372817	0.184366	0.753893	0.00602744
AC010255.1	2.45189	1.65249	3.638	8.39196e-06
AC009113.1	0.391127	0.218508	0.700111	0.00157687
AC087742.1	0.549839	0.304121	0.994089	0.04775
AC006213.1	12.6186	1.19151	133.635	0.0352486
AC027237.3	12.949	5.57763	30.0626	2.52883e-09
AL135999.3	0.125001	0.0382873	0.408108	0.000572019
AC025287.2	0.213857	0.0655112	0.698119	0.0106093
AC126118.1	0.417598	0.223296	0.780973	0.00625788
LINC00507	0.648379	0.423359	0.992999	0.0463414
OXCT1-AS1	0.474943	0.251507	0.896875	0.0217035
AL160286.2	0.160608	0.0568266	0.453922	0.000560684
AC006033.2	14.3567	3.50281	58.843	0.000214187
AP001267.2	0.0181035	0.00203586	0.160982	0.000320455
HHLA3	1.98891	1.23781	3.19579	0.00448797
SLC25A21-AS1	0.247821	0.161711	0.379785	1.5047e-10
OSER1-DT	0.228335	0.114019	0.457265	3.06732e-05
AC009019.1	0.102123	0.0147049	0.709232	0.0210308
AC022400.1	0.397333	0.212286	0.743682	0.00390268
AP000786.1	4.20749	1.78194	9.93468	0.00104606
AL512353.1	7.56304	2.45606	23.2892	0.000422177
AC018685.2	0.132429	0.0206691	0.848491	0.0328976
BASP1-AS1	0.116403	0.0409013	0.331277	5.57032e-05
AC098851.1	7.74071	4.36291	13.7336	2.63784e-12
UBR5-AS1	0.373223	0.170482	0.817067	0.0136886
LINC00884	3.40736	1.52354	7.62048	0.00283393
SNHG31	8.36208	3.55016	19.6961	1.18247e-06
MAPKAPK5-AS1	0.46823	0.24505	0.894673	0.0216268
BCDIN3D-AS1	0.0743333	0.019671	0.280894	0.000127103
AP001972.3	0.152715	0.0291754	0.799364	0.0260727
PINK1-AS	4.71911	2.15995	10.3104	9.97406e-05
HAR1A	0.331935	0.201774	0.546059	1.41086e-05
AC090559.1	1.47882	1.06535	2.05275	0.0193707
AC008443.4	0.541474	0.350481	0.836548	0.00570766
AL589843.1	1.69745	1.09874	2.6224	0.0171121
ECI2-DT	22.6479	2.6134	196.268	0.00462741
C8orf34-AS1	1.47238	1.05121	2.06228	0.0244169
AC073389.3	0.259795	0.145781	0.46298	4.8268e-06
AC079834.1	2.22692	1.19088	4.16428	0.0121763
AC097505.1	0.0940296	0.0302968	0.291832	4.29017e-05
AC097468.2	0.24957	0.09786	0.636473	0.00366261
ILF3-DT	0.606459	0.381616	0.963776	0.034338
AC005962.1	0.341426	0.153321	0.760309	0.00851773
AC000068.2	0.2862	0.155931	0.5253	5.39646e-05
AL604028.1	2.25394	1.24289	4.08747	0.00745243
SNHG8	0.640407	0.429433	0.955029	0.0288426
AC110491.1	0.568782	0.349466	0.925734	0.0231788
AL161618.1	2.02062	1.35598	3.01105	0.000547648
LINC02440	0.534423	0.394503	0.723968	5.2214e-05
AC087752.4	0.3249	0.150764	0.700165	0.00410667
AL118558.3	0.289836	0.156956	0.535214	7.57585e-05
AC135782.1	0.171764	0.0615916	0.479006	0.000761069
AC027271.1	0.307692	0.0975324	0.970698	0.0443574
ACBD3-AS1	2.34299	1.44153	3.80818	0.00059118
AC099850.3	2.12828	1.5889	2.85076	4.08256e-07
AC007383.1	0.474488	0.252167	0.892815	0.020806
AL355578.1	0.061003	0.00800627	0.464807	0.00694623
AC148477.1	0.466861	0.28345	0.768953	0.00277246
LINC02371	0.216496	0.0681807	0.687444	0.0094396
LINC02777	3.30048	2.07148	5.25864	5.05344e-07
AC009812.1	0.547372	0.327477	0.914923	0.0214933
AC009088.1	0.268354	0.116241	0.619518	0.00205846
LINC02731	0.373848	0.215999	0.647051	0.000439226
BCRP3	0.102393	0.0312	0.336036	0.000170914
AC073073.2	3.20894	1.05374	9.77218	0.0401612
RTCA-AS1	2.43003	1.40046	4.21651	0.00158984
AC011474.2	0.146434	0.0354451	0.604963	0.00794608
RNU6ATAC35P	0.178702	0.0756159	0.422323	8.69708e-05
AC103923.1	1.62834	1.00095	2.64899	0.0495554
AL133343.2	4.3791	1.73052	11.0814	0.0018226
AC002456.1	1.93647	1.33208	2.81508	0.00053591
AC008124.1	0.44148	0.242416	0.804005	0.00751322
SNAP25-AS1	0.417925	0.183494	0.951862	0.0377612
LINC01089	0.559738	0.384427	0.814997	0.00246888
AC008966.2	0.466241	0.220322	0.986652	0.0460321
LINC01586	0.110151	0.0187496	0.647125	0.0146182
AC093010.2	0.499604	0.369197	0.676073	6.91123e-06
MAPT-IT1	0.235835	0.0614464	0.905153	0.0352755
ZNF252P-AS1	0.090779	0.0145277	0.567249	0.010276
AL157400.3	0.0226938	0.00377657	0.136369	3.5103e-05
LINC02818	4.07895	1.35003	12.324	0.0127037
Z95115.1	0.301533	0.161057	0.564533	0.000179036
LINC01166	0.0780126	0.0112784	0.539613	0.0097335
AC022306.2	0.290873	0.141814	0.596605	0.000753984
AC011912.1	0.0509883	0.00537697	0.483507	0.0095107
AC105345.1	0.353957	0.139744	0.896537	0.028503
DRAIC	0.130284	0.0511144	0.332076	1.96166e-05
L3MBTL4-AS1	5.65388	2.20367	14.506	0.000313904
AF106564.1	0.5327	0.321803	0.881811	0.0143225
AC010624.1	2.28434	1.35763	3.84359	0.0018606
AL162311.1	0.152798	0.025839	0.903564	0.0382842
LINC02600	0.312993	0.120617	0.812195	0.0169625
AL136964.1	0.136094	0.0573034	0.323221	6.21039e-06
AC015967.1	0.204922	0.0930808	0.451145	8.25654e-05
AC145207.1	0.0967219	0.0189929	0.49256	0.00491401
AL583856.2	0.2615	0.120358	0.568155	0.000704092
TOB1-AS1	0.180809	0.0759512	0.430433	0.00011117
TMCC1-AS1	0.250235	0.120516	0.519582	0.000202129
AC108673.3	0.561739	0.406644	0.775986	0.000467939
AC007375.3	0.152171	0.0481653	0.480759	0.00133758
DNAJC9-AS1	0.209614	0.097254	0.451787	6.66834e-05
AC023762.1	0.0732572	0.0195435	0.274599	0.000105721
LINC02559	0.524264	0.310989	0.8838	0.0153694
AL390195.2	3.58283	1.33635	9.60574	0.0112067
PAXBP1-AS1	0.178825	0.0771379	0.414562	6.00763e-05
SNHG1	0.584758	0.409103	0.835833	0.00324159
AL359091.3	0.492335	0.278632	0.869944	0.0147012
PCED1B-AS1	1.55098	1.08422	2.21868	0.016277
FLJ20021	0.321724	0.189809	0.545319	2.5281e-05
EIF3J-DT	0.291816	0.11449	0.743788	0.00987938
DLGAP1-AS1	2.09124	1.30507	3.35101	0.00216408
AL137847.2	3.23701	1.56033	6.71539	0.00160569
LNCSRLR	17.2072	2.39517	123.619	0.00468189
AL445649.1	0.0492825	0.00857228	0.283328	0.00074298
AC012313.5	2.71867	1.2515	5.90585	0.0115126
AC079075.1	5.72765	1.31272	24.9909	0.0202345
AC073367.1	0.144047	0.0292649	0.709029	0.0171799
DGCR5	0.302614	0.189667	0.48282	5.31481e-07
AC073525.1	0.104678	0.0135414	0.809179	0.0305503
AC017104.1	1.93999	1.25125	3.00784	0.00305944
AC092720.2	0.453911	0.256183	0.804247	0.0068014
AC015961.1	0.138084	0.032169	0.592718	0.00773039
AL445493.3	0.0543429	0.0124994	0.236264	0.000102688
PFKP-DT	0.219722	0.132721	0.363753	3.82095e-09
AL121583.1	0.297053	0.0986859	0.894157	0.0308546
NAPA-AS1	0.243578	0.086577	0.68529	0.0074501
AC007541.1	0.41443	0.187344	0.916771	0.0296691
RASGRF2-AS1	0.0895952	0.0147479	0.544301	0.00877416
DPP10-AS1	0.665348	0.446683	0.991058	0.0450546
THAP9-AS1	2.10226	1.16462	3.79482	0.0136757
AL162511.1	0.527692	0.391575	0.711124	2.67358e-05
AL137847.1	2.85374	1.46107	5.57389	0.00214029
AL133163.3	0.362746	0.173124	0.760061	0.00721136
AL138955.1	0.146702	0.0409109	0.526058	0.0032208
AC023632.2	0.213591	0.058733	0.776753	0.0191044
AL357093.2	1.45192	1.08255	1.9473	0.0127899
AC008393.1	0.455111	0.238583	0.868153	0.0168921
AC125616.1	0.455079	0.253611	0.816594	0.00831076
AC021016.1	0.378761	0.17499	0.819818	0.0137303
LINC01150	1.70254	1.12811	2.56947	0.0112761
AC092802.1	7.1328	2.93558	17.3311	1.44173e-05
AL513217.1	0.44535	0.283254	0.700208	0.000459137
AC135050.3	0.554817	0.331318	0.929081	0.0251164
DICER1-AS1	0.226691	0.124499	0.412764	1.21031e-06
AC017083.1	0.371695	0.176037	0.784817	0.00944822
AC092675.1	1.61895	1.00768	2.60101	0.0464146
AL133353.1	0.274294	0.121248	0.620522	0.00189871
SNAI3-AS1	0.152789	0.0594876	0.392427	9.47961e-05
LINC02730	3.28901	1.99944	5.4103	2.75342e-06
AC026471.4	0.54692	0.342358	0.873709	0.0115753
ZNF213-AS1	0.47815	0.26534	0.86164	0.0140658
METTL14-DT	0.0362116	0.00422789	0.310149	0.00245897
AC244453.3	43.086	14.1981	130.75	3.04753e-11
AC010624.2	0.304219	0.132309	0.699493	0.00508995
B3GALT5-AS1	2.73737	1.88877	3.96724	1.04423e-07
ZNF32-AS1	0.456172	0.233895	0.889686	0.0212833
LINC01168	0.0214681	0.00142895	0.32253	0.00546177
AC005899.6	0.3814	0.215742	0.674261	0.000913907
AL162586.1	0.368409	0.185535	0.731533	0.00432821
C20orf197	9.52189	2.11969	42.7735	0.00328123
LINC00294	0.327403	0.191199	0.560633	4.72882e-05
AC015922.2	2.27853	1.68016	3.09002	1.16882e-07
AC103681.2	0.143919	0.0258517	0.801216	0.0268999
RHPN1-AS1	2.83976	1.6129	4.99984	0.000298922
SLC9A3-AS1	0.593024	0.38945	0.90301	0.0148716
TTLL1-AS1	0.0436966	0.0140572	0.13583	6.30328e-08
RPARP-AS1	0.178813	0.0871162	0.367029	2.70745e-06
AC009283.1	0.582034	0.362124	0.935491	0.0253922
AC121493.1	0.513182	0.307192	0.857302	0.0108336
FAM181A-AS1	3.63283	2.38434	5.53505	1.92062e-09
AL161645.1	0.0227807	0.0019692	0.263539	0.00246559
MIR124-2HG	0.524719	0.355299	0.774923	0.00118794
DLEU2L	7.0324	1.63714	30.2081	0.00872064
C2CD4D-AS1	1.43236	1.07162	1.91455	0.0152157
TPRG1-AS1	14.4382	5.81086	35.8747	8.95376e-09
AC124798.1	0.534612	0.338318	0.844797	0.00730901
AC005696.4	0.501172	0.383486	0.654974	4.22024e-07
AL365205.4	0.34932	0.186517	0.654226	0.00101864
AL138960.1	0.439335	0.278742	0.692452	0.000395358
AL136295.7	0.248591	0.136785	0.451786	4.95367e-06
ZKSCAN2-DT	0.502568	0.266453	0.947913	0.0335705
LINC00174	1.82323	1.02264	3.25057	0.041765
AP002360.1	0.582076	0.369917	0.915915	0.0192987
IGFBP7-AS1	1.57493	1.26042	1.96792	6.43428e-05
LINC01007	0.544324	0.308736	0.959684	0.035536
AC005070.3	0.0651926	0.0216373	0.196423	1.22158e-06
AF064860.1	10.851	3.26633	36.0478	9.92967e-05
AC113349.1	2.15451	1.48223	3.1317	5.76361e-05
AL049749.1	0.487759	0.358945	0.662799	4.46023e-06
AC009118.3	0.428429	0.224411	0.817927	0.0101953
AC002398.1	1.84511	1.04777	3.24922	0.0338734
Z97055.2	0.0905315	0.0120159	0.682095	0.0197387
AC002351.1	1.59374	1.17676	2.15849	0.00259808
AC095057.3	0.344031	0.199744	0.592544	0.000119808
LINC01637	2.89503	1.2824	6.53557	0.0105073
ARNILA	0.129884	0.0307089	0.549346	0.00553528
BACE1-AS	0.358852	0.169109	0.761491	0.00759
AC093510.2	0.11856	0.0337996	0.415875	0.000867809
AL391684.1	0.211319	0.0891262	0.501038	0.000417298
AL022337.1	0.43255	0.241706	0.77408	0.00476683
AC026585.1	0.0818801	0.0149842	0.447427	0.00387524
UBE2D3-AS1	3.74327	1.31118	10.6866	0.0136572
CARD8-AS1	6.22138	3.13728	12.3373	1.6664e-07
GCSIR	6.88649	3.11877	15.2059	1.80293e-06
LINC02217	0.448648	0.213969	0.94072	0.0338604
AC016876.1	0.382994	0.239818	0.61165	5.86626e-05
AP003352.1	0.375476	0.189503	0.743958	0.00498907
AL139123.1	0.245035	0.079443	0.755786	0.0143978
AC009812.3	7.97644	1.34905	47.1616	0.0220109
AC026790.1	0.192604	0.0815262	0.455026	0.000173293
STPG3-AS1	0.164665	0.0361348	0.750374	0.0197486
AC008915.2	2.69585	1.25875	5.77369	0.0107054
AC004147.2	0.119998	0.0192819	0.746793	0.0230289
AC124312.2	0.649762	0.503863	0.837908	0.000890654
TRHDE-AS1	0.102588	0.0219148	0.480233	0.00383626
LINC00339	2.6699	1.53645	4.6395	0.000495244
AL353751.1	0.0923531	0.034675	0.245973	1.87806e-06
ARMC2-AS1	2.3688	1.2277	4.5705	0.0101191
AC090772.3	2.23161	1.07514	4.63203	0.0312073
AC120053.1	0.588609	0.355868	0.973565	0.038988
AL031658.2	0.550125	0.322765	0.93764	0.0280461
AC026979.3	0.362845	0.151488	0.869087	0.0229174
AL606760.1	2.73566	1.3098	5.71373	0.00740312
RFPL1S	0.759315	0.576625	0.999886	0.0499054
AL008582.1	0.430327	0.248191	0.746126	0.00267391
LINC02828	2.14007	1.35183	3.38791	0.00116965
LINC01537	0.00853825	0.000977744	0.0745612	1.64741e-05
LINC02056	4.12495	1.53373	11.094	0.00499645
AL589765.6	0.446577	0.234437	0.850679	0.0142134
AL356019.2	0.0666063	0.0119155	0.372322	0.00203436
AC139768.1	0.409437	0.24187	0.693097	0.000884422
AC093117.1	37.0744	8.86039	155.13	7.52611e-07
LINC00641	0.3526	0.251105	0.495118	1.75876e-09
PXN-AS1	0.248813	0.124335	0.497914	8.49087e-05
CD27-AS1	0.407992	0.236674	0.703321	0.00125249
AP000350.5	0.242729	0.118816	0.495871	0.00010256
AC092134.1	0.163457	0.0427423	0.625097	0.00813305
LINC02298	0.195293	0.0620275	0.614877	0.00525366

## Sheet: S5
S5: Multivariate cox regression analysis of 11 cuproptosis-associated lncRNAs
id	HR	HR.95L	HR.95H	pvalue
MUC12-AS1	1.7719	1.19846	2.61973	0.00413839
AL158212.3	0.12015	0.0599779	0.240688	2.26e-09
BASP1-AS1	0.116403	0.0409013	0.331277	5.57e-05
AL589843.1	1.69745	1.09874	2.6224	0.0171121
AC099850.3	2.12828	1.5889	2.85076	4.08e-07
AC017104.1	1.93999	1.25125	3.00784	0.00305944
AL162511.1	0.527692	0.391575	0.711124	2.67e-05
AC244453.3	43.086	14.1981	130.75	3.05e-11
FAM181A-AS1	3.63283	2.38434	5.53505	1.92e-09
AC002351.1	1.59374	1.17676	2.15849	0.00259808
LINC01537	0.00853825	0.000977744	0.0745612	1.65e-05

## Sheet: S6
S6: Differentially expressed genes between two subgroups (|log2-fold change (FC)| ≥ 1, p-value < 0.05)
gene	lowMean	highMean	logFC	pValue	fdr
NSG2	79.4655	35.7185	-1.15366	9.14652e-27	5.36395e-25
KCNK12	1.63949	0.811293	-1.01495	1.62242e-18	2.03312e-17
LINC00092	0.85683	1.99305	1.2179	0.000202703	0.000372095
TNFRSF1A	10.7509	21.8839	1.02541	1.27406e-28	1.12818e-26
ZBTB42	0.667153	1.5834	1.24693	4.59666e-25	1.86814e-23
MYH11	0.599078	1.57506	1.39459	0.0201587	0.0272155
SOD3	1.65955	5.77018	1.79783	5.3536e-15	3.94832e-14
MIR6071	5.48458	2.23155	-1.29734	2.35368e-28	1.99184e-26
AL022313.4	12.7357	4.51511	-1.49604	2.96316e-32	7.76871e-30
PI16	8.46589	18.9213	1.16028	2.0222e-12	1.04599e-11
TLR7	1.29672	2.91382	1.16804	1.57358e-20	2.77577e-19
HOXA5	0.134589	1.82031	3.75755	2.1028e-19	3.02654e-18
LGALS3	7.72764	18.1409	1.23115	1.64233e-08	5.22476e-08
LHX5	2.50601	0.557338	-2.16877	1.93239e-21	4.00589e-20
DIRAS3	1.92739	5.92907	1.62116	7.7933e-20	1.20328e-18
APOL4	0.825494	4.17395	2.33808	1.80124e-27	1.2479e-25
HOTAIRM1	0.454383	2.57232	2.50109	3.39411e-11	1.4964e-10
TROAP	0.710249	1.64097	1.20815	0.000341727	0.000609393
ASIC4	32.6275	14.1662	-1.20364	2.37749e-24	8.36564e-23
LHX5-AS1	6.81901	1.50151	-2.18315	2.55114e-23	7.39941e-22
TGFB2-AS1	1.158	4.56665	1.9795	1.50652e-24	5.54922e-23
MSN	14.2954	44.2887	1.63139	3.5527e-42	4.75031e-38
NEFL	34.1301	16.8568	-1.01772	0.000294869	0.000530074
CRB2	2.7068	7.47058	1.46463	8.31365e-17	7.9915e-16
F2RL1	1.13735	2.82063	1.31034	9.03109e-15	6.45402e-14
CLEC7A	1.05493	2.15888	1.03314	8.61254e-18	9.63668e-17
ELF4	0.667435	1.59519	1.25703	8.47501e-32	1.88866e-29
CRNDE	0.720361	2.50103	1.79573	6.04239e-19	8.10359e-18
IGFBP2	2.82043	22.8564	3.01861	1.93275e-14	1.31181e-13
COL3A1	2.12703	17.2523	3.01988	3.42986e-10	1.33355e-09
IGLV1-47	0.641008	1.64109	1.35624	1.43849e-05	3.0903e-05
RIMS2	2.8751	1.36714	-1.07245	2.07996e-20	3.59318e-19
IL1R1	0.936412	2.51366	1.42457	2.83677e-11	1.26393e-10
SCGB1D2	0.411531	1.57992	1.94078	1.86103e-15	1.46808e-14
FPR3	1.08642	2.54378	1.22739	1.52634e-11	7.04235e-11
FZD6	0.945652	2.11557	1.16166	9.32774e-14	5.77146e-13
KLHL4	1.69474	3.7689	1.15308	3.18113e-12	1.60813e-11
F3	14.4664	38.1011	1.39713	1.76909e-16	1.60369e-15
AQP1	63.1368	230.751	1.86979	7.88892e-20	1.21664e-18
MT1M	6.58855	15.4993	1.23417	7.06435e-05	0.000137814
PDPN	1.73543	18.8579	3.4418	1.19896e-34	6.6797e-32
AL355974.2	1.9188	4.21308	1.13467	7.1705e-08	2.10812e-07
SFRP4	1.48116	6.59616	2.1549	5.33586e-22	1.20313e-20
CD53	12.0632	24.6288	1.02973	5.41715e-23	1.4574e-21
AMIGO2	0.672502	2.0038	1.57513	2.00771e-13	1.19844e-12
LTBP1	3.35559	7.59394	1.17828	2.35032e-21	4.776e-20
CACNG2	4.82597	1.67152	-1.52966	2.1405e-29	2.42547e-27
C1QB	72.8377	170.942	1.23075	6.10811e-22	1.36119e-20
AC012213.4	3.66895	1.30076	-1.49601	2.58466e-30	3.75646e-28
CPQ	3.21005	6.55936	1.03096	1.12595e-18	1.4546e-17
S100A6	109.543	265.626	1.2779	3.94893e-25	1.63979e-23
HLA-DRA	100.865	326.676	1.69544	5.21177e-31	9.5461e-29
OLFML3	8.21706	18.4695	1.16845	5.54973e-29	5.41646e-27
ITGA5	1.88398	4.14762	1.1385	3.20975e-27	2.15666e-25
VCAM1	4.91179	11.686	1.25047	6.4657e-15	4.71904e-14
CACNA1I	1.42661	0.657004	-1.11861	2.47892e-17	2.57542e-16
ICAM1	1.88956	5.15599	1.4482	8.97707e-26	4.30223e-24
SOHLH1	1.51991	0.710733	-1.09661	6.70639e-08	1.97775e-07
PLEK	2.95226	6.65336	1.17226	2.12902e-23	6.27029e-22
SASH3	3.55471	7.72394	1.1196	1.9519e-24	7.01584e-23
ARAP3	1.68101	3.6405	1.11481	5.31632e-08	1.586e-07
COL8A2	1.11806	3.28618	1.55541	1.6201e-23	4.85702e-22
CAMK2A	43.8904	20.4512	-1.10172	6.84836e-06	1.53821e-05
ITGA2	1.00459	2.12616	1.08164	3.36633e-13	1.94433e-12
LY96	3.82964	7.8079	1.02773	1.8376e-20	3.19513e-19
C11orf87	2.67352	1.33655	-1.00023	0.00222935	0.00350195
HLA-DOA	2.53057	8.59382	1.76384	7.37517e-30	9.39175e-28
OLR1	6.15534	14.6719	1.25314	8.59828e-21	1.58795e-19
OGN	0.706327	1.71031	1.27585	0.00210479	0.00332229
APLNR	29.2126	62.0843	1.08764	9.62434e-09	3.15101e-08
SULF1	2.75588	7.47236	1.43905	2.85873e-09	1.00273e-08
PLPPR3	5.1475	2.31667	-1.15182	7.91467e-24	2.50182e-22
PLP2	5.57675	16.8294	1.59348	1.76245e-22	4.30031e-21
PDLIM1	1.82426	5.75679	1.65795	2.68582e-13	1.57994e-12
IGLV3-21	0.397353	1.67831	2.07852	2.14319e-05	4.49867e-05
VIM	85.5123	265.365	1.63377	7.83789e-32	1.77628e-29
MYH7	10.5229	4.55458	-1.20815	3.08923e-18	3.77225e-17
S100A3	0.708242	3.49398	2.30256	6.80168e-28	5.22674e-26
VASN	1.04132	4.42894	2.08854	5.40994e-16	4.54946e-15
CDKN2C	5.6791	13.1088	1.2068	8.29553e-09	2.73875e-08
ALOX5	2.14078	4.82923	1.17366	4.55571e-24	1.50406e-22
DMRTA2	0.140854	1.88771	3.74436	4.12583e-08	1.24698e-07
SP100	0.744645	1.81681	1.28678	1.20869e-33	5.05046e-31
SERPINE1	3.95374	17.4765	2.14412	5.79581e-19	7.78852e-18
FYB1	2.57222	5.66935	1.14017	9.68197e-21	1.77826e-19
GPNMB	4.22042	11.1229	1.39807	1.59061e-13	9.62789e-13
MAN1C1	2.89711	7.6283	1.39675	1.65748e-24	6.03873e-23
NUSAP1	4.19289	9.01732	1.10475	3.93666e-06	9.15587e-06
ADA2	3.25614	7.07165	1.11888	1.41373e-25	6.51825e-24
RAB34	2.22118	7.36726	1.7298	4.86183e-18	5.70742e-17
MARCHF4	5.0955	1.84343	-1.46683	2.20103e-23	6.46813e-22
CRTAC1	29.4142	14.4648	-1.02397	7.67747e-27	4.70897e-25
HLA-DRB6	3.43821	11.3634	1.72467	2.92303e-19	4.12277e-18
CELSR3	6.6555	3.18981	-1.06108	1.01537e-27	7.50087e-26
SPP1	140.025	426.45	1.60669	5.1746e-21	9.95533e-20
ITGB2	7.5472	16.9281	1.16541	1.08481e-23	3.37325e-22
SERPING1	8.67654	31.2201	1.84728	4.17264e-24	1.38443e-22
NDC80	0.785928	2.01963	1.36162	2.69572e-07	7.35601e-07
BCAT1	1.3069	3.99457	1.6119	4.45681e-12	2.20875e-11
LAPTM5	41.7423	83.9665	1.0083	7.33302e-23	1.92254e-21
KCNT1	1.50327	0.64321	-1.22474	4.43032e-15	3.32609e-14
CASP1	1.45322	3.50495	1.27014	1.4744e-26	8.35348e-25
ISG15	31.0848	72.6482	1.22472	1.365e-08	4.38948e-08
COLEC12	1.91609	4.79481	1.3233	4.8552e-17	4.83027e-16
SKAP2	2.66573	6.50395	1.28679	5.17466e-20	8.24677e-19
C1orf194	1.95065	5.43872	1.47931	5.59984e-10	2.12714e-09
IGLC3	0.723182	2.28441	1.65939	1.77268e-07	4.93494e-07
SV2B	5.5389	2.66993	-1.0528	0.000219774	0.000401448
TRIM67	9.97291	3.0015	-1.73233	9.12249e-18	1.01732e-16
AC012213.1	1.77502	0.634419	-1.48433	1.80921e-26	1.01218e-24
SMIM43	2.88176	1.37232	-1.07033	4.39193e-05	8.84006e-05
NCAPH	1.15757	2.34763	1.0201	0.000119163	0.000225334
MT1A	0.625379	1.70406	1.44617	5.23985e-07	1.37227e-06
IGFBP5	37.7539	78.2675	1.05179	1.503e-18	1.89412e-17
COL4A1	4.41712	19.8401	2.16724	1.00638e-18	1.31025e-17
RAC2	1.44789	3.29645	1.18696	2.41002e-24	8.45784e-23
TLR1	0.791748	1.94324	1.29535	4.04709e-28	3.29961e-26
LINC02883	3.50141	1.61646	-1.1151	5.88454e-20	9.26763e-19
CTHRC1	0.632704	2.3856	1.91475	1.00985e-06	2.54144e-06
AC010424.1	1.30714	2.76081	1.07868	1.40538e-05	3.02342e-05
COL4A2	5.68168	21.7319	1.93543	1.01254e-19	1.53153e-18
SPEF1	1.30629	3.27775	1.32723	0.000363083	0.000644897
ZFP36	28.7692	60.2427	1.06626	4.09363e-15	3.09068e-14
MELK	0.772716	2.11511	1.45272	4.94235e-07	1.30138e-06
LAIR1	1.98872	4.25905	1.09869	2.30126e-22	5.48487e-21
CD74	137.324	387.473	1.49651	1.59935e-30	2.57649e-28
FCGR3A	8.90788	30.4746	1.77445	7.42751e-31	1.27325e-28
ADGRE5	2.31432	5.15275	1.15476	7.63147e-18	8.64017e-17
AC122707.1	3.45731	1.22287	-1.49938	4.08809e-24	1.36314e-22
SPRY4	3.26232	7.94652	1.28442	0.000981295	0.00163033
C2	0.789215	2.15735	1.45077	2.81439e-23	8.07538e-22
CAV2	1.03523	2.25712	1.12453	2.59472e-09	9.14927e-09
KIF2C	1.12295	3.26192	1.53843	1.69054e-14	1.16157e-13
OLFM3	1.8046	0.882154	-1.03258	4.11304e-05	8.31376e-05
CA3	0.369863	4.18766	3.50108	1.71141e-16	1.55987e-15
SERPINA1	1.80733	6.56329	1.86056	2.3076e-30	3.39065e-28
CD14	24.5433	53.2868	1.11845	4.51277e-17	4.51648e-16
MRC2	6.05766	14.9921	1.30737	3.30792e-21	6.62128e-20
PIRT	1.63174	4.14944	1.34651	5.79116e-11	2.47708e-10
CLCF1	0.390542	1.8205	2.22078	1.85495e-17	1.96222e-16
ECM2	2.01363	6.85815	1.76802	3.12993e-31	6.06527e-29
L1CAM	20.2145	7.22949	-1.48343	1.00101e-21	2.18345e-20
ECHDC2	0.831127	1.67893	1.0144	0.00308295	0.00473165
NEK6	8.0019	16.1664	1.01458	4.75097e-31	8.82295e-29
IGKV3-20	1.08423	3.05913	1.49645	0.000418116	0.000735512
C3	33.6772	91.9509	1.44909	1.32515e-26	7.60455e-25
LRRN4CL	0.892172	2.41435	1.43624	4.56135e-18	5.38304e-17
TGFB2	1.83784	9.51514	2.37222	8.39514e-27	5.05637e-25
ANG	0.509748	1.51583	1.57225	3.17364e-35	2.82899e-32
HKDC1	1.90773	0.903048	-1.07898	1.19772e-13	7.33608e-13
ADAMTS1	1.9855	4.55786	1.19886	7.56376e-15	5.46676e-14
ANXA1	4.41847	30.3044	2.77791	9.60696e-30	1.17848e-27
IQSEC3	5.89895	2.88019	-1.03429	7.4765e-17	7.21793e-16
MIR3151	1.60223	3.67816	1.19891	1.75537e-10	7.0888e-10
LYZ	3.07103	8.44978	1.46019	7.31115e-17	7.08901e-16
HJURP	0.720257	1.80855	1.32825	0.000136301	0.000255678
DDN	17.4387	8.21241	-1.08641	4.87466e-07	1.28482e-06
EFEMP2	3.06915	7.42112	1.2738	7.38234e-10	2.77195e-09
PLA2G2A	0.192032	2.00888	3.38697	1.41749e-14	9.8356e-14
FAM183A	0.0788946	2.96167	5.23034	2.55727e-12	1.30558e-11
LSP1	0.835841	2.48278	1.57066	7.21633e-21	1.3571e-19
BGN	27.0043	55.4641	1.03837	1.46177e-13	8.88022e-13
SQOR	1.28167	2.72711	1.08934	2.99003e-30	4.12164e-28
CLVS2	3.1889	1.42043	-1.16673	3.2042e-16	2.78928e-15
MMD2	21.4623	10.4729	-1.03514	5.09584e-16	4.31516e-15
IGHM	0.877347	4.20397	2.26053	4.36437e-08	1.31551e-07
TACC3	2.00239	4.32562	1.11118	8.44695e-07	2.15214e-06
AC023421.1	2.3249	0.77073	-1.59287	4.59787e-11	1.99669e-10
AC132938.1	2.29112	1.08848	-1.07373	1.12314e-22	2.84424e-21
PTX3	0.820549	2.61925	1.67449	9.5397e-08	2.75498e-07
TAGLN2	17.7898	54.4063	1.61272	4.41488e-23	1.20472e-21
NRSN1	15.0508	7.2041	-1.06295	8.28153e-28	6.25606e-26
PDGFD	0.680805	1.58357	1.21786	6.40423e-10	2.42306e-09
CAVIN1	10.9497	27.4064	1.32362	3.12162e-22	7.19641e-21
PLAUR	0.808884	2.348	1.53743	5.04901e-27	3.21477e-25
SLC7A7	1.8154	3.63521	1.00175	1.97866e-24	7.07397e-23
IGLV2-23	0.57473	1.59291	1.47071	0.000171023	0.000317692
GRIN1	21.5105	9.09146	-1.24246	7.14941e-17	6.9473e-16
RIBC1	0.802556	1.61206	1.00623	4.6573e-06	1.07145e-05
MYL12A	7.99918	16.3211	1.02882	4.56553e-32	1.07098e-29
CABP1	5.8422	2.51876	-1.2138	1.04686e-21	2.27602e-20
HLA-DMB	3.71617	9.12315	1.29572	8.63854e-27	5.11088e-25
PTGFRN	5.27725	11.1185	1.0751	3.05748e-10	1.19607e-09
SSTR2	8.34987	3.23835	-1.3665	2.72892e-30	3.87025e-28
HSPA7	0.471144	2.17248	2.2051	1.0447e-14	7.39866e-14
SLAMF8	0.649828	1.6115	1.31028	1.4155e-12	7.47204e-12
FOXD3-AS1	0.904594	2.01667	1.15663	2.24315e-08	7.02086e-08
MMP14	8.58838	21.9667	1.35486	6.59802e-22	1.46792e-20
PHETA2	0.740653	1.50264	1.02063	1.58789e-22	3.9318e-21
MRGPRF	1.02293	2.34207	1.19508	1.46503e-11	6.77818e-11
LPCAT2	1.95538	4.00864	1.03566	2.86943e-22	6.67256e-21
LGI2	0.863172	2.18828	1.34208	0.000304039	0.000545753
NNMT	0.622243	5.82235	3.22605	9.61075e-17	9.1724e-16
S100A10	25.0066	61.2965	1.29349	4.64143e-18	5.46789e-17
HLA-DQB1	3.83154	11.0317	1.52566	4.82872e-21	9.39809e-20
SDC1	1.00043	2.34766	1.2306	0.000233908	0.000425579
ALPK3	0.672745	1.43618	1.0941	6.58647e-12	3.20946e-11
RUNX1	0.479878	1.56302	1.7036	7.9294e-29	7.46648e-27
TPX2	3.83235	8.50919	1.15079	3.61193e-06	8.4432e-06
SEL1L3	1.21359	4.48132	1.88465	1.15417e-10	4.7734e-10
FSTL1	4.9071	15.4419	1.65391	6.76462e-34	3.11896e-31
RBFOX3	3.04786	1.50281	-1.02014	7.22515e-12	3.50281e-11
EEF1AKMT3	1.952	5.36058	1.45743	1.78864e-10	7.221e-10
C5orf49	1.10298	3.02894	1.4574	0.00272037	0.00421485
FOSL1	0.762306	2.09879	1.46112	2.58247e-20	4.382e-19
FBXO17	0.703533	2.23017	1.66446	7.63084e-07	1.95876e-06
GMPR	5.29724	12.511	1.23988	3.43294e-13	1.98024e-12
MIR124-1HG	5.93069	2.05327	-1.53028	3.9858e-37	6.66177e-34
HCLS1	6.7273	13.9732	1.05457	7.9995e-22	1.76213e-20
CCNA2	1.42553	3.03637	1.09085	2.33014e-06	5.58558e-06
LCP1	4.72964	9.55937	1.01518	2.5203e-22	5.95387e-21
ADAMTS15	1.43288	3.21738	1.16697	2.43364e-07	6.68452e-07
RNASE2	1.16036	4.21839	1.86213	2.28488e-25	1.00497e-23
FGL2	2.1975	5.33354	1.27923	3.08187e-26	1.64831e-24
MAOB	21.8088	60.8905	1.48131	1.25373e-10	5.15646e-10
MGP	7.49592	23.6258	1.65619	2.72574e-13	1.59851e-12
IL1RAP	1.22771	2.84414	1.21203	1.89172e-07	5.25322e-07
RUBCNL	0.680639	1.90405	1.48411	8.27771e-19	1.09046e-17
NPNT	1.30212	5.99448	2.20278	4.66967e-12	2.30825e-11
MSR1	1.07983	3.45848	1.67933	3.04009e-28	2.54057e-26
MAL2	4.15309	2.07133	-1.00363	4.7422e-05	9.48794e-05
PLA2G5	0.9299	4.34612	2.22458	2.65841e-09	9.35164e-09
SYNC	0.567101	1.48369	1.38751	2.10032e-12	1.08305e-11
RSPH1	2.15425	5.13669	1.25365	5.68127e-05	0.000112423
NKG7	0.698661	1.41519	1.01833	8.93327e-12	4.26139e-11
CITED1	3.74125	7.95378	1.08812	3.94163e-09	1.35589e-08
CDK5R2	14.4464	6.64983	-1.11932	5.42752e-18	6.32155e-17
HAR1A	2.13385	0.878638	-1.28012	3.09993e-25	1.32004e-23
TAFA2	2.34428	0.969058	-1.27449	2.75995e-22	6.44036e-21
IQGAP1	3.94393	9.10239	1.20661	1.27702e-36	1.7075e-33
TSTD1	1.70531	4.507	1.40213	2.31014e-05	4.82487e-05
C21orf62	1.98574	5.00516	1.33374	1.21935e-09	4.45707e-09
HLA-DQA2	1.51919	7.89324	2.37732	4.84218e-14	3.11723e-13
ST8SIA4	0.917441	1.94951	1.08742	5.46121e-25	2.18628e-23
GABRB2	4.04186	1.94365	-1.05625	7.65677e-07	1.96467e-06
TNC	13.9429	39.5496	1.50413	8.6984e-23	2.24964e-21
ANXA2	3.61304	11.9489	1.7256	3.87038e-27	2.53681e-25
SYT4	11.1131	4.60794	-1.27007	1.08024e-16	1.02005e-15
SMC4	1.14219	2.58667	1.1793	3.92279e-16	3.38616e-15
HMOX1	11.6666	24.2122	1.05335	3.50138e-21	6.95646e-20
CHGA	31.9903	15.5989	-1.03619	1.54793e-19	2.26696e-18
NID2	0.737762	1.65428	1.16497	6.79468e-05	0.000132844
RTN4R	5.88681	2.9052	-1.01885	3.5802e-20	5.94669e-19
LAMB1	2.39812	5.9491	1.31077	2.04576e-07	5.66568e-07
FMOD	0.989552	11.2139	3.50237	6.20042e-15	4.53285e-14
CAPG	9.75345	25.5855	1.39134	2.88084e-27	1.95531e-25
CCL5	0.932099	2.79196	1.58272	9.99281e-17	9.48962e-16
SIGLEC9	0.985911	2.24021	1.18411	1.77738e-21	3.72498e-20
TMEM196	2.44813	0.921875	-1.40903	2.23013e-16	1.98661e-15
KCNC2	2.79212	1.38357	-1.01296	5.02519e-11	2.17031e-10
S100A11	27.1889	77.3095	1.50763	2.09492e-32	5.95983e-30
GLIS3	1.81658	4.31957	1.24966	1.38296e-26	7.90239e-25
EVI2B	4.13477	8.78164	1.08668	3.07698e-24	1.04422e-22
FBLN5	2.10829	5.93058	1.4921	2.46489e-17	2.56284e-16
WEE1	1.10932	2.77658	1.32363	1.93243e-16	1.7353e-15
RTP5	21.5764	6.68665	-1.6901	1.4945e-38	6.66097e-35
NIBAN1	0.860815	2.89788	1.75122	6.22821e-35	4.17684e-32
TP73-AS1	1.22476	2.87719	1.23216	4.36844e-11	1.90386e-10
METTL7B	3.84228	26.0579	2.76168	1.75037e-28	1.52968e-26
POSTN	0.14325	8.10455	5.82213	3.57934e-07	9.60645e-07
XKR8	1.13354	2.90047	1.35545	3.14466e-14	2.07641e-13
AL139246.5	2.31744	1.09942	-1.07579	5.92564e-13	3.31514e-12
C1R	7.26118	24.7514	1.76924	5.66306e-27	3.57174e-25
S1PR3	2.53671	6.64425	1.38915	4.56616e-27	2.9353e-25
EMP1	8.11112	21.6813	1.41848	6.50894e-25	2.52997e-23
NGFR	2.66422	8.53592	1.67984	1.09077e-09	4.01562e-09
C9orf64	1.75536	3.83392	1.12705	1.52634e-11	7.04235e-11
XKR7	2.37005	0.792201	-1.58098	3.57456e-26	1.88171e-24
VSNL1	39.7846	19.0525	-1.06223	5.35526e-05	0.000106397
SEZ6L	75.5221	34.8131	-1.11727	4.62379e-23	1.25405e-21
GBP3	2.54355	7.13251	1.48757	4.43174e-19	6.07762e-18
CHST6	1.49197	3.63305	1.28396	9.41514e-15	6.71413e-14
OXTR	2.00062	4.60542	1.20289	2.70523e-07	7.37894e-07
BCL2A1	0.924312	2.53051	1.45298	1.72575e-14	1.18212e-13
RAB3C	6.72941	3.22147	-1.06276	2.77853e-16	2.43778e-15
IGLC2	2.07953	4.77064	1.19793	2.61678e-07	7.15813e-07
HAMP	0.764596	2.60037	1.76595	8.91113e-20	1.35399e-18
LINC02440	4.15445	2.00801	-1.04889	2.57852e-24	8.95822e-23
CSMD3	2.89783	1.42174	-1.02732	4.24327e-23	1.16026e-21
GBP2	3.457	11.2963	1.70826	1.1914e-23	3.67903e-22
PPIC	2.07267	4.44734	1.10146	1.95318e-09	6.98663e-09
LUM	0.719659	2.84159	1.98131	2.43778e-10	9.64364e-10
PLSCR1	2.81824	7.24554	1.3623	6.7339e-29	6.47763e-27
CHI3L1	6.35884	188.251	4.88775	2.16165e-24	7.68708e-23
SNAP25	145.067	70.1435	-1.04834	8.76454e-13	4.76772e-12
ST14	0.987098	2.32307	1.23477	6.52864e-13	3.62669e-12
TMEM176A	4.22062	9.45603	1.16378	4.76174e-13	2.6876e-12
ACTL6B	17.4652	6.90046	-1.33972	1.13313e-30	1.87051e-28
MX1	3.2115	9.44454	1.55623	2.36408e-09	8.37133e-09
RBP1	2.24013	10.678	2.25298	2.28511e-06	5.48746e-06
PRKCG	8.74123	3.77864	-1.20997	6.13593e-07	1.59432e-06
CDHR1	11.3149	4.89286	-1.20948	6.87236e-35	4.17684e-32
SERPINF1	5.46744	13.697	1.32492	1.23734e-11	5.78075e-11
HLA-B	120.517	245.311	1.02537	1.18205e-20	2.13872e-19
CFH	0.961098	2.74642	1.51479	2.04356e-19	2.94444e-18
FAM83D	0.680978	1.65733	1.28318	1.60396e-05	3.42651e-05
NCAPG	0.666984	1.68195	1.33441	2.81176e-06	6.67424e-06
C5AR1	1.99352	5.06605	1.34554	4.46224e-17	4.46926e-16
CFI	2.33141	7.53889	1.69315	1.30587e-20	2.34372e-19
G0S2	0.600357	3.09045	2.36393	7.56276e-08	2.21661e-07
CCR1	2.69741	5.88285	1.12494	2.10587e-20	3.63324e-19
ACTN1	4.99812	13.5498	1.43882	8.69673e-20	1.32744e-18
BUB1	0.713681	1.67105	1.22741	2.59325e-07	7.09813e-07
CHI3L2	3.35166	21.119	2.6556	3.2058e-32	8.08769e-30
THBD	0.842731	1.85974	1.14195	8.29553e-09	2.73875e-08
COL1A1	1.58466	12.5932	2.9904	2.99253e-12	1.5168e-11
IGHG3	1.01548	2.59349	1.35273	1.42676e-05	3.0658e-05
HLA-DPB1	17.5974	51.6211	1.5526	4.41893e-28	3.55937e-26
FLNA	23.7271	48.7439	1.03868	1.21255e-25	5.7088e-24
NOG	12.6818	5.91168	-1.10112	4.51095e-26	2.30213e-24
AC074286.1	1.84775	0.848761	-1.12234	3.12036e-25	1.32452e-23
GDF15	0.419041	1.71927	2.03663	2.98026e-10	1.16791e-09
CD163	2.88177	12.1851	2.08009	2.55787e-11	1.14731e-10
CYTL1	2.8124	6.93833	1.30279	4.74407e-24	1.55473e-22
NEK2	0.577677	1.43615	1.31387	0.000106939	0.000203657
TMEM151B	13.9435	6.00944	-1.21429	5.69161e-25	2.27172e-23
CTSC	1.80311	4.22635	1.22893	3.14789e-26	1.67026e-24
LINC02732	0.578982	1.93197	1.73848	2.86658e-19	4.0517e-18
TMEM176B	11.8459	27.8774	1.23471	1.98612e-17	2.09436e-16
MARVELD1	1.87975	4.0974	1.12417	4.18087e-15	3.15298e-14
HLA-DRB1	52.472	161.64	1.62316	5.26788e-29	5.25648e-27
COL14A1	0.65481	2.09387	1.67702	6.37247e-13	3.54878e-12
SCRT2	2.32069	1.05961	-1.13103	1.64345e-20	2.87629e-19
AC092131.1	0.600775	1.51698	1.33631	3.53475e-13	2.03457e-12
SIGLEC1	0.919633	2.12841	1.21065	7.84907e-06	1.748e-05
PLAU	1.19578	5.76381	2.26907	9.76351e-26	4.64583e-24
TUBB6	2.71717	7.99912	1.55774	4.31112e-27	2.8119e-25
TMEM271	6.15891	2.80811	-1.13308	5.20634e-20	8.27771e-19
HLA-DRB5	18.7747	59.3148	1.6596	1.09195e-27	7.93504e-26
GPR183	2.1772	4.80046	1.1407	5.83914e-22	1.30779e-20
SLC43A3	1.16151	2.91369	1.32685	1.52976e-18	1.92422e-17
DACH2	2.20703	1.00171	-1.13964	3.018e-18	3.69201e-17
C1S	6.39169	16.4982	1.36804	1.10039e-14	7.76427e-14
TPPP3	11.8337	27.2123	1.20137	1.8398e-05	3.8998e-05
SRRM3	6.86141	3.05699	-1.16639	2.11783e-26	1.17989e-24
ST8SIA3	6.55215	3.2669	-1.00405	3.25562e-18	3.95376e-17
CDC20	1.85357	5.61035	1.59779	1.28343e-11	5.97936e-11
OSM	0.684055	1.54354	1.17406	7.2306e-09	2.40439e-08
CDC45	0.894648	1.8857	1.07571	0.0223106	0.0298734
EPSTI1	0.742916	1.8797	1.33923	1.70051e-18	2.11906e-17
CPNE9	1.56539	0.728255	-1.104	2.42519e-08	7.55174e-08
TOP2A	3.82951	10.1768	1.41005	2.11318e-06	5.09473e-06
TREM2	28.1932	57.6991	1.0332	3.92613e-20	6.43337e-19
CD93	2.27688	5.39706	1.24512	5.32243e-16	4.48999e-15
RASL10A	19.7993	9.07421	-1.12561	3.59987e-26	1.8876e-24
S100A9	7.39691	17.3719	1.23176	3.09682e-10	1.21039e-09
CALHM6	1.0149	2.46013	1.27739	5.6258e-19	7.56766e-18
ITGA3	2.61606	5.4951	1.07075	9.39718e-10	3.48833e-09
NTS	0.0806566	3.18254	5.30224	0.00585041	0.00859625
CHRM4	2.62503	1.30337	-1.01008	3.97468e-20	6.50495e-19
VWC2L	1.55408	0.693134	-1.16486	2.55607e-15	1.97328e-14
BIRC5	2.05785	5.20265	1.33811	6.24926e-05	0.000122917
EFEMP1	24.6957	52.2299	1.08062	7.49728e-12	3.62554e-11
AC015922.3	1.88719	3.82215	1.01814	6.16802e-15	4.51905e-14
CLIC1	12.7258	35.6271	1.48522	3.51022e-37	6.66177e-34
KCNK3	5.30287	2.20963	-1.26297	5.73021e-24	1.85069e-22
SVOP	8.03174	2.98254	-1.42917	1.21488e-22	3.05341e-21
ANGPT1	0.576616	1.41804	1.29822	3.87217e-08	1.17376e-07
CPXM2	0.589934	1.46158	1.3089	0.0116568	0.0163464
HSF4	5.1592	2.37312	-1.12036	2.41535e-25	1.05541e-23
NFAM1	1.06519	2.22021	1.05958	5.14217e-21	9.93583e-20
CD44	13.4647	34.0342	1.33781	3.7921e-23	1.06298e-21
TTR	0.0202941	209.765	13.3354	3.32676e-05	6.79324e-05
NDNF	0.992744	2.46003	1.30918	6.81908e-10	2.57202e-09
HAPLN1	6.6913	3.04822	-1.13432	1.94632e-18	2.41412e-17
SPA17	1.13681	2.5049	1.13977	1.66783e-21	3.51743e-20
TNNT1	2.63411	1.14533	-1.20155	4.31311e-22	9.82464e-21
AL354798.1	2.68544	1.18982	-1.17441	2.69017e-29	2.97275e-27
IFITM3	57.4886	115.858	1.01102	4.87047e-15	3.62802e-14
CCNB2	1.26457	3.12573	1.30555	2.25143e-07	6.21595e-07
DNALI1	5.28195	11.585	1.13311	1.85491e-25	8.29498e-24
C1RL	1.38164	3.77922	1.4517	2.63075e-20	4.45262e-19
AC062021.1	14.7265	3.77638	-1.96334	1.04019e-31	2.24329e-29
LTF	0.605403	24.2803	5.32575	6.29398e-20	9.8314e-19
ABCC3	0.239927	2.16505	3.17373	1.31449e-19	1.95725e-18
IGHG4	0.339992	1.70772	2.3285	0.000871968	0.00145775
PLBD1	0.572697	1.67985	1.55249	4.09034e-32	9.76642e-30
CCDC8	0.596839	2.35865	1.98255	1.31715e-07	3.73206e-07
HSPB6	6.28583	21.5427	1.77702	1.41047e-17	1.52707e-16
SHISAL1	6.82575	3.37701	-1.01524	1.50134e-14	1.03797e-13
AEBP1	14.3835	53.181	1.8865	1.35387e-14	9.4137e-14
METTL1	3.65091	8.75135	1.26125	0.0141429	0.0195436
AC254562.1	1.85434	0.894894	-1.05112	4.48336e-22	1.01778e-20
NR4A3	0.991106	2.00125	1.01379	3.07853e-08	9.47801e-08
FOXJ1	2.62955	12.1761	2.21117	4.86976e-12	2.39917e-11
C7orf31	0.729404	1.51184	1.05152	7.47904e-23	1.95699e-21
TENT5A	1.33243	2.87024	1.10711	8.88768e-19	1.16393e-17
SCGN	1.60674	0.592601	-1.43901	6.99438e-12	3.39585e-11
KCNK13	0.691721	1.39432	1.0113	1.45942e-18	1.84616e-17
SECTM1	0.660524	1.85121	1.48679	4.05656e-14	2.6343e-13
GNG12	5.06117	17.0085	1.74871	9.70831e-41	6.49049e-37
SLC12A5	8.37107	4.13806	-1.01646	4.49828e-10	1.72736e-09
AMH	8.81747	4.05404	-1.12101	9.09577e-21	1.6752e-19
THBS1	0.961907	3.39013	1.81737	8.02063e-06	1.78264e-05
EMILIN2	0.491437	1.99555	2.02171	2.17805e-21	4.48042e-20
PTAFR	2.93695	5.97491	1.0246	4.41207e-20	7.15077e-19
ASIC4-AS1	14.1818	5.90392	-1.2643	1.18612e-24	4.40546e-23
FBLIM1	0.974724	2.26955	1.21934	1.74269e-07	4.8565e-07
S100A8	2.22779	4.7689	1.09804	9.20423e-10	3.4205e-09
NAPSB	3.12631	12.4238	1.99058	7.39152e-25	2.84819e-23
SLC11A1	1.40671	4.23706	1.59074	3.51168e-18	4.21875e-17
TCEA3	0.596518	1.90249	1.67325	9.14123e-12	4.35593e-11
RYR3	0.595211	1.40051	1.23447	1.58299e-06	3.87446e-06
ADPRH	0.839664	1.77469	1.07968	8.10093e-36	8.33211e-33
SAA1	0.0862466	4.51591	5.71041	5.85016e-08	1.73596e-07
KCNJ11	12.8262	4.89573	-1.3895	8.4645e-28	6.32284e-26
HSPG2	1.07704	3.00203	1.47886	2.55884e-16	2.25242e-15
C1QA	62.702	137.28	1.13054	5.04938e-20	8.06634e-19
MTND1P23	42.5549	15.8863	-1.42154	6.7427e-06	1.51575e-05
KCNIP2	29.3549	9.91163	-1.56641	4.53598e-31	8.54233e-29
OAS2	1.5568	4.73235	1.60397	3.90207e-20	6.40179e-19
LINC02559	1.66128	0.571069	-1.54055	5.25083e-30	6.95137e-28
TNFRSF12A	2.67856	13.5574	2.33955	2.6539e-32	7.09707e-30
CXCL8	1.16586	2.73133	1.22821	0.00894216	0.0127809
FAM114A1	1.47678	3.5878	1.28064	3.89461e-33	1.37039e-30
ZDHHC22	52.8162	25.9974	-1.02261	2.99005e-30	4.12164e-28
TK1	2.17543	4.57043	1.07103	8.34881e-06	1.85158e-05
SERPINA5	0.120037	1.98017	4.04408	6.86678e-27	4.3106e-25
MEIS3P1	1.09894	2.31818	1.07688	3.0811e-14	2.03847e-13
RGS16	2.19615	7.63994	1.79859	2.73283e-26	1.47342e-24
H19	0.129109	5.85379	5.50271	0.000727439	0.00123059
AGAP2-AS1	0.699322	4.83767	2.79028	9.148e-09	3.00831e-08
PTTG1	2.62541	6.07189	1.2096	1.59929e-07	4.4887e-07
SRPX2	0.84245	3.78554	2.16783	1.08698e-22	2.76839e-21
GABRG2	11.3485	4.99014	-1.18535	1.01234e-18	1.31674e-17
CNNM1	2.02241	0.972763	-1.05591	3.14302e-13	1.82481e-12
MXRA5	0.422607	1.6202	1.93878	1.9836e-10	7.94569e-10
FILIP1L	1.66262	3.69275	1.15124	1.54549e-17	1.65982e-16
SHCBP1	0.65342	1.41762	1.11739	1.40979e-10	5.77346e-10
CYP1B1	1.28019	2.70443	1.07896	0.00142242	0.0023048
RNU6-353P	1.64607	0.764833	-1.10581	7.22871e-20	1.12484e-18
GJC1	0.773492	1.74218	1.17144	1.43371e-16	1.32666e-15
SRRM4	2.78371	1.28994	-1.1097	7.08032e-18	8.05025e-17
SEC61G	14.9148	63.7957	2.09671	0.000422058	0.000741666
ASF1B	1.42312	3.48499	1.2921	9.57452e-08	2.76264e-07
MET	0.630532	2.91093	2.20684	5.04704e-05	0.000100662
SLC16A4	2.44209	5.51482	1.17519	9.94244e-20	1.50555e-18
MAP3K7CL	0.404186	1.64653	2.02634	1.08432e-25	5.14129e-24
STEAP3	1.72233	6.76768	1.9743	2.87525e-24	9.85768e-23
BCYRN1	3.44414	1.53599	-1.16497	4.20342e-14	2.72174e-13
C7orf57	0.147082	2.06803	3.81357	1.76533e-11	8.06982e-11
CHRM1	8.29133	3.96891	-1.06286	8.96109e-14	5.5652e-13
INA	40.5088	17.1613	-1.23908	8.10043e-27	4.90094e-25
CBLN2	2.32405	1.02917	-1.17515	1.40475e-13	8.56103e-13
RAB36	1.34537	2.70792	1.00919	1.973e-06	4.77916e-06
SOCS3	3.30936	13.8684	2.06717	1.24243e-20	2.23588e-19
NRGN	183.14	88.1605	-1.05474	0.000198504	0.000364888
CD58	1.48165	3.8864	1.39123	2.0738e-30	3.26221e-28
LCNL1	6.1899	2.88889	-1.0994	8.50133e-17	8.15432e-16
EMILIN3	0.744987	7.47007	3.32584	2.40413e-13	1.42237e-12
HRH3	5.99332	2.3644	-1.34189	7.33302e-23	1.92254e-21
WDR38	0.243492	2.09299	3.10361	8.97257e-12	4.27861e-11
OAS1	2.09138	5.56304	1.41142	4.3839e-15	3.2968e-14
IL13RA2	0.906062	5.00075	2.46446	8.16799e-08	2.38511e-07
FN1	13.1041	34.5586	1.39902	3.02276e-17	3.10425e-16
SAMD9L	1.80859	4.77795	1.40153	4.12393e-20	6.71632e-19
COL9A3	4.06264	8.89526	1.13062	8.83434e-05	0.000170158
BATF3	0.874557	1.84738	1.07886	1.91941e-12	9.94746e-12
CENPF	1.35252	3.63445	1.42609	5.71013e-07	1.49005e-06
GDAP1L1	24.4059	12.0242	-1.02129	3.55088e-32	8.63251e-30
FCGBP	4.43901	12.6486	1.51066	1.60316e-20	2.82051e-19
SCIN	1.23891	3.76152	1.60225	3.75309e-21	7.40156e-20
FPR1	3.73643	10.596	1.50379	5.07791e-21	9.82586e-20
NUF2	0.989747	2.07878	1.07061	0.000236958	0.000430835
MCUB	0.948635	3.18353	1.7467	9.82333e-27	5.73571e-25
CAPN5	7.00756	14.3839	1.03747	2.57628e-14	1.72409e-13
EVA1C	1.48634	3.45319	1.21617	2.30126e-22	5.48487e-21
HERC5	1.59738	3.6586	1.19558	2.90932e-23	8.27671e-22
CISTR	1.57868	0.626417	-1.33353	1.96869e-22	4.77739e-21
ALDH1L1-AS2	1.45263	2.9492	1.02165	7.55033e-05	0.000146695
IGLV2-14	0.586338	1.3874	1.24258	1.43043e-06	3.51715e-06
GDNF-AS1	1.90785	0.800728	-1.25257	4.78159e-29	4.84309e-27
GABRA3	11.8829	5.83106	-1.02705	4.74407e-24	1.55473e-22
FGFRL1	3.98215	9.29158	1.22238	6.95708e-15	5.06938e-14
DLGAP1-AS4	1.79011	0.872051	-1.03756	6.47692e-05	0.00012705
AC007666.1	1.50533	0.673103	-1.16118	2.90688e-22	6.7362e-21
HLA-DQB2	0.676988	2.59767	1.94001	2.81122e-15	2.15614e-14
CARD16	0.547816	1.83559	1.74448	1.3776e-27	9.64392e-26
SCN3B	14.8922	6.62984	-1.16751	8.05097e-22	1.77055e-20
SPOCD1	0.777834	5.45625	2.81037	3.57586e-27	2.36697e-25
GBP1	2.40487	11.3182	2.23462	6.58408e-30	8.46498e-28
COL6A2	3.10276	13.1111	2.07917	1.87263e-11	8.54278e-11
S100A4	2.1573	7.70627	1.83681	1.15731e-27	8.3196e-26
MS4A6A	2.91455	6.61465	1.18239	2.53087e-16	2.23074e-15
FBP1	1.38844	3.17553	1.19353	3.62452e-20	6.01284e-19
MYBL2	2.07447	5.57528	1.4263	0.000292617	0.000526309
AL513217.1	2.64827	0.952036	-1.47596	1.16582e-28	1.06042e-26
CCL2	5.92568	17.7641	1.58391	8.66224e-18	9.68419e-17
CX3CR1	13.7546	29.2975	1.09086	1.2206e-12	6.49966e-12
GJB2	0.748678	2.12301	1.50369	0.000275173	0.000496002
ABCC8	10.1102	3.20444	-1.65767	3.86713e-35	3.16936e-32
LIF	0.248405	1.7477	2.81469	6.40341e-13	3.56305e-12
AC090692.1	1.25277	2.80888	1.16487	1.09185e-14	7.71624e-14
LILRB1	0.981732	2.15827	1.13648	2.68481e-21	5.41457e-20
APOL1	2.15249	5.94819	1.46644	1.503e-18	1.89412e-17
B3GNT7	0.41345	1.77433	2.10149	1.24478e-18	1.59577e-17
LAMC1	4.25326	9.48438	1.15698	2.25683e-22	5.40791e-21
CAMK4	2.82861	1.39381	-1.02106	3.3335e-13	1.9262e-12
TEAD2	1.74094	3.89599	1.16212	1.0592e-17	1.17434e-16
FLNC	2.36639	12.044	2.34756	3.43902e-25	1.44601e-23
BST2	24.0026	54.3151	1.17816	1.74867e-20	3.04446e-19
EPHA10	1.52835	0.718388	-1.08914	1.72833e-22	4.23251e-21
B3GNT5	0.52415	1.43868	1.4567	1.32771e-25	6.16418e-24
AC002428.2	1.40005	0.66624	-1.07136	1.21017e-17	1.32633e-16
BVES	1.18406	2.46303	1.05669	7.72339e-15	5.5731e-14
DUSP9	3.12392	1.4271	-1.13027	4.90691e-24	1.60025e-22
KIF20A	0.637373	1.77358	1.47646	8.708e-08	2.53174e-07
IQGAP2	0.933313	2.85773	1.61444	1.33877e-20	2.39315e-19
DDIT4L	0.33933	2.65398	2.9674	3.21905e-15	2.45253e-14
LTBP2	0.934114	1.91628	1.03664	1.88366e-14	1.28306e-13
CDCA8	1.03328	2.97258	1.52449	6.04169e-13	3.37583e-12
AC009902.3	0.628198	1.34525	1.09858	0.00128275	0.00209601
TUBA1C	1.98776	4.5859	1.20606	1.10611e-14	7.80056e-14
COL1A2	2.65474	11.5239	2.11799	1.24871e-11	5.82979e-11
ZFR2	2.2028	0.66289	-1.73249	1.76221e-17	1.87153e-16
TNK2	47.8264	22.7998	-1.06879	2.35636e-36	2.62557e-33
DRAXIN	1.14237	3.23459	1.50155	1.43202e-11	6.63693e-11
UNC79	5.71516	2.50119	-1.19218	4.37239e-29	4.46284e-27
CENPU	1.38155	3.06303	1.14867	4.97617e-05	9.93376e-05
PSRC1	9.83192	19.8216	1.01153	4.01554e-14	2.61147e-13
RRM2	1.42254	3.66298	1.36455	3.0224e-05	6.20871e-05
ECRG4	1.07147	2.59475	1.276	1.34927e-08	4.33993e-08
LGR6	0.271376	3.07315	3.50135	8.34881e-06	1.85158e-05
CP	1.23884	5.39043	2.12141	5.04877e-26	2.55709e-24
SLC6A7	2.22542	0.962906	-1.20861	8.37431e-06	1.85637e-05
NEUROD6	2.36665	0.860739	-1.4592	4.54173e-07	1.20205e-06
HCP5	1.38786	3.47283	1.32325	5.50147e-20	8.69505e-19
AC092162.3	1.96781	0.971228	-1.01871	2.53666e-14	1.69951e-13
DPYD	0.988493	2.86119	1.53331	3.50737e-22	8.03032e-21
OASL	0.430797	1.52294	1.82178	2.62055e-13	1.54358e-12
GEM	5.20553	11.1855	1.10352	3.10534e-21	6.22511e-20
SLC2A10	1.16273	3.31176	1.51009	4.09867e-20	6.68334e-19
UBE2C	4.13224	9.75558	1.2393	1.0669e-05	2.33058e-05
TEKT1	0.312841	1.74322	2.47825	1.14313e-06	2.85056e-06
BUB1B	0.866793	2.4761	1.51431	3.24001e-05	6.62824e-05
MFAP4	6.27186	13.9475	1.15304	1.153e-14	8.12262e-14
TFCP2L1	0.473544	1.9808	2.06451	1.02941e-09	3.80332e-09
EMILIN1	5.02846	10.9894	1.12792	5.27311e-21	1.01157e-19
TIMP1	8.08843	56.9956	2.81692	9.46257e-25	3.56406e-23
PTPRC	1.47338	3.6661	1.31511	2.97442e-24	1.01457e-22
AC015922.2	1.9866	4.27162	1.10448	1.47397e-16	1.35827e-15
TEAD3	0.871021	1.75538	1.011	1.62533e-06	3.973e-06
NEXN	0.730785	1.53068	1.06666	5.04608e-21	9.77842e-20
LAMA2	1.2865	2.98259	1.21311	2.7535e-14	1.83626e-13
KIF4A	0.986232	2.63488	1.41774	7.88329e-09	2.60845e-08
SOD2	10.1461	30.8952	1.60645	2.46439e-23	7.16334e-22
RARRES2	1.4474	9.28742	2.68181	7.83104e-08	2.29122e-07
AC026401.3	2.18216	4.89411	1.16529	3.16212e-18	3.8507e-17
FAM181A	1.52939	5.27821	1.78709	1.7549e-21	3.68363e-20
PCOLCE	1.79713	4.51711	1.32971	8.61014e-12	4.11459e-11
IQGAP3	0.603677	1.40201	1.21564	1.05075e-05	2.29644e-05
SNCB	50.8943	25.3649	-1.00467	5.86844e-13	3.28451e-12
LATS2	0.812736	1.82611	1.16792	3.38847e-23	9.53837e-22
RGR	6.41145	2.57459	-1.31631	2.44024e-26	1.34828e-24
GTSE1	0.825081	1.87593	1.185	0.000109581	0.000208275
SPC24	1.31889	2.71018	1.03907	0.00423399	0.00635527
MIR124-2HG	2.57645	1.11001	-1.21481	5.34479e-28	4.15501e-26
TCIM	4.68285	12.2482	1.38711	8.89204e-13	4.83315e-12
KLHDC8A	8.39164	17.573	1.06634	0.000694623	0.00117851
PDGFA	4.84493	11.3268	1.22519	4.80872e-08	1.44165e-07
F13A1	1.30205	6.26968	2.2676	1.72641e-08	5.47919e-08
PTGS1	2.07	5.15248	1.31564	4.32425e-26	2.22383e-24
LILRA4	1.11931	2.25218	1.00871	0.000681336	0.00115876
JAG1	4.5466	9.19635	1.01627	3.81646e-14	2.49291e-13
PYGL	3.049	7.69473	1.33553	5.84818e-33	1.9549e-30
HOXD9	0.408993	1.70317	2.05807	3.36781e-09	1.17116e-08
TGIF1	1.27112	3.14599	1.30742	2.47222e-32	6.74614e-30
CAMSAP3	5.11995	2.49743	-1.03569	4.59622e-35	3.41423e-32
TMBIM1	8.94384	18.0306	1.01148	1.66882e-24	6.06352e-23
AC124798.1	2.59947	1.27982	-1.02228	1.51683e-24	5.57186e-23
IGF2	2.88923	17.6096	2.6076	0.00117206	0.00192526
FAM155A	7.15605	3.46825	-1.04496	4.08846e-29	4.23773e-27
IGHG2	1.47655	3.8347	1.37688	1.0793e-06	2.70199e-06
SLC17A8	3.58836	0.725682	-2.30592	1.54058e-14	1.06346e-13
HLA-DMA	9.16828	21.2185	1.2106	3.35451e-26	1.77285e-24
AC005696.4	9.15262	4.53132	-1.01425	3.99185e-30	5.44643e-28
MOXD1	0.785682	6.15077	2.96875	4.68499e-08	1.40739e-07
PKIB	0.74158	2.24271	1.59657	3.65301e-09	1.26343e-08
OCIAD2	1.78145	5.24525	1.55796	5.84345e-09	1.9666e-08
SLC4A10	4.92845	2.40701	-1.03389	9.01514e-10	3.35303e-09
MPPED1	3.58247	1.68874	-1.085	1.95233e-05	4.1207e-05
CTF1	1.17726	2.64456	1.16759	4.22981e-18	5.02727e-17
RSPH4A	0.417256	1.63203	1.96766	3.30294e-12	1.66655e-11
IGFBP7-AS1	0.749769	2.55846	1.77076	0.00109811	0.0018127
FRMPD1	1.53545	0.747519	-1.03848	1.30931e-25	6.12127e-24
DDR2	3.60444	7.49643	1.05643	1.88713e-15	1.48603e-14
RIMS1	2.02189	1.01065	-1.00043	1.96548e-12	1.01704e-11
AL049749.1	4.15905	1.43757	-1.53263	5.03847e-30	6.73694e-28
HMGA1P7	2.45992	0.973091	-1.33796	5.46905e-19	7.37907e-18
NEFM	17.6048	7.62654	-1.20686	7.15272e-06	1.6028e-05
IFI44L	4.95038	10.5352	1.08961	5.33464e-09	1.80262e-08
CIITA	0.491992	1.66896	1.76224	3.40012e-27	2.26184e-25
LILRA2	0.687135	1.45799	1.08532	4.97201e-23	1.34034e-21
C7	0.858116	2.11888	1.30406	4.62869e-07	1.22409e-06
OTOS	0.371453	3.55904	3.26024	8.90504e-14	5.5381e-13
CUX2	3.8882	1.87433	-1.05273	4.46656e-20	7.22157e-19
CPLX2	44.2191	20.8509	-1.08456	2.88037e-18	3.53335e-17
PROM1	1.08943	2.38966	1.13323	1.60797e-08	5.1252e-08
IBSP	0.11569	2.01878	4.12515	1.85123e-08	5.85311e-08
MIAT	8.45747	4.19602	-1.01121	1.48541e-18	1.87549e-17
IGHG1	2.80517	5.80912	1.05023	1.15432e-07	3.28881e-07
SMIM18	7.36273	3.51134	-1.06822	5.08441e-26	2.56542e-24
LRRC61	0.794478	1.70403	1.10087	0.00014037	0.000263091
AMER3	3.06715	1.16436	-1.39736	1.80277e-28	1.55516e-26
FCER1G	17.072	37.2064	1.12392	3.97181e-23	1.09725e-21
TEAD4	0.955421	3.12447	1.7094	7.35321e-21	1.38089e-19
PIFO	1.68974	5.63104	1.7366	7.97147e-25	3.04533e-23
COL5A1	0.481817	1.99088	2.04685	9.54952e-09	3.12957e-08
APOBEC3C	2.57966	6.55104	1.34454	1.13313e-30	1.87051e-28
EPHA2	1.26652	2.59493	1.03482	6.59436e-14	4.16895e-13
KIAA0040	1.40475	5.1038	1.86126	4.51707e-28	3.61663e-26
AP000763.2	8.21209	1.61967	-2.34205	3.91023e-09	1.34578e-08
FCGR2A	2.29668	5.99161	1.38339	1.99333e-29	2.31496e-27
DUSP5	2.00263	4.19633	1.06723	1.29324e-06	3.20103e-06
WWTR1	5.23486	11.8999	1.18473	2.1321e-20	3.67376e-19
CXCL10	0.575156	5.26753	3.1951	4.69124e-20	7.54833e-19
NFATC2	0.984926	2.03628	1.04785	8.60772e-26	4.15501e-24
TLR2	2.40272	5.40616	1.16993	3.46787e-19	4.83009e-18
PRSS23	1.3409	2.97749	1.1509	1.37022e-13	8.35443e-13
SLN	2.78208	11.4028	2.03515	4.25978e-07	1.13213e-06
EMP3	2.04017	16.862	3.04701	2.61925e-26	1.42366e-24
SOCS2	1.17951	3.46121	1.55309	1.7711e-09	6.35913e-09
HLA-DPA1	11.0196	34.7248	1.6559	8.07538e-30	1.00912e-27
CA10	15.8812	7.90811	-1.00592	4.19972e-19	5.7951e-18
HAVCR2	4.64018	9.64245	1.05522	7.1427e-23	1.88002e-21
MYOF	1.78155	4.29868	1.27076	1.64794e-25	7.44411e-24
OAS3	3.27145	6.63516	1.0202	2.40712e-05	5.01646e-05
CD109	0.613369	1.67236	1.44706	6.68805e-23	1.76731e-21
SPHKAP	6.86818	3.00073	-1.19461	2.33678e-23	6.852e-22
P3H2	0.751023	2.31672	1.62515	1.78624e-26	1.00352e-24
COL5A2	1.82082	5.91449	1.69967	1.93258e-07	5.36223e-07
ITGAL	0.800403	2.01485	1.33187	4.2313e-25	1.74082e-23
C4B	2.53128	5.59325	1.14382	5.75087e-18	6.66333e-17
AC009902.2	0.670212	1.5019	1.1641	6.08213e-06	1.37628e-05
GRIK1	1.35436	3.35225	1.30751	0.0157235	0.0215762
AURKB	1.33089	2.90879	1.12803	0.000183959	0.000339974
ATF3	3.23942	6.66332	1.04051	3.7346e-16	3.23206e-15
TNFAIP6	0.467458	2.35977	2.33574	1.31161e-15	1.05903e-14
IFI6	91.4735	207.202	1.17962	6.37747e-10	2.41499e-09
ACSS3	0.828815	1.90646	1.20177	1.29809e-08	4.18639e-08
SDC4	14.5382	40.9536	1.49414	2.38647e-12	1.224e-11
CHGB	43.6887	18.1576	-1.26668	1.2627e-27	8.8861e-26
FREM2	0.492211	1.49326	1.60112	2.27015e-09	8.05364e-09
IGFN1	3.14323	1.28149	-1.29442	1.31866e-15	1.06344e-14
PLEKHA4	4.23544	14.4979	1.77526	1.95508e-28	1.67573e-26
NAMPT	5.39126	12.0266	1.15753	3.42174e-16	2.97092e-15
ALOX5AP	5.46924	16.2656	1.57241	3.414e-32	8.45344e-30
GNG5	23.8136	48.5174	1.02672	1.60845e-34	8.60266e-32
OSMR	1.46305	4.4653	1.60977	7.65009e-27	4.70897e-25
TCTEX1D1	0.240736	2.75861	3.51842	3.77188e-08	1.14544e-07
PIMREG	1.82905	4.35386	1.2512	8.78599e-05	0.000169252
SAMSN1	2.34475	4.82039	1.03971	2.56888e-19	3.65409e-18
CAV1	5.85892	13.4727	1.20133	9.45145e-17	9.02681e-16
C1QC	83.949	177.58	1.08089	3.08836e-20	5.16182e-19
AL512329.2	0.544659	1.66622	1.61316	4.46928e-10	1.7177e-09
CAMKV	14.4111	7.18212	-1.0047	3.00036e-09	1.04828e-08
AL035446.1	0.685151	2.60145	1.92482	2.69944e-10	1.06285e-09
TM4SF1	3.48078	7.66273	1.13845	1.19721e-15	9.71351e-15
FKBP9	5.14485	11.7547	1.19203	2.89793e-14	1.92394e-13
RFPL1S	3.43179	1.66733	-1.04142	4.04066e-11	1.77024e-10
IGKV1-5	0.413636	2.28601	2.4664	1.04866e-06	2.63118e-06
SERPINH1	4.43677	11.2372	1.3407	5.72748e-22	1.28494e-20
OLFML2B	3.14419	6.82822	1.11882	1.08902e-14	7.70032e-14
GADD45A	11.6576	25.2387	1.11437	4.5725e-15	3.42707e-14
CD86	2.41905	5.00467	1.04883	1.42231e-21	3.03798e-20
AL390755.1	4.21244	11.738	1.47846	1.39227e-18	1.7679e-17
SCRT1	11.8717	4.21061	-1.49543	4.75415e-33	1.62994e-30
DES	0.378058	2.20389	2.54337	6.7598e-07	1.74759e-06
TYMP	2.00284	6.66317	1.73416	1.55415e-20	2.75605e-19
GPC3	0.692772	2.00964	1.53648	0.000117884	0.000223041
CELF3	16.9231	7.9466	-1.09059	4.78947e-28	3.8119e-26
IGFBP3	9.10581	20.7465	1.18801	0.000252775	0.000458286
RDH10	2.09871	6.27526	1.58017	1.9218e-16	1.72807e-15
MORN5	1.45829	3.24943	1.15591	3.39898e-06	7.97469e-06
SAMD9	1.24928	2.68579	1.10424	4.20296e-15	3.16607e-14
FABP5	1.39427	6.1107	2.13182	9.99302e-11	4.16511e-10
JCHAIN	0.580627	1.71409	1.56176	9.88261e-05	0.000189286
ITGB4	9.86197	21.8369	1.14682	2.86813e-20	4.82387e-19
RSAD2	1.80468	4.86985	1.43213	4.39193e-05	8.84006e-05
FOLR1	0.715832	2.43075	1.76371	0.000126778	0.000238786
RAB32	3.28438	7.51885	1.19489	2.75243e-34	1.41549e-31
AL590666.2	15.2917	6.97405	-1.13268	5.67295e-23	1.52315e-21
MMP9	0.437282	3.05679	2.80538	0.00032401	0.000579654
PIPOX	3.72279	9.34681	1.32809	1.4188e-13	8.63483e-13
HLA-DQA1	1.84275	6.73715	1.87028	8.51597e-27	5.06076e-25
AL354919.2	0.289103	1.90391	2.71931	1.00653e-22	2.57328e-21
SLC16A3	1.23164	2.61143	1.08425	1.18943e-20	2.14918e-19
LOXL2	1.61986	4.10146	1.34026	4.27871e-20	6.95147e-19
CTSS	5.46966	11.6994	1.09691	1.13794e-22	2.87084e-21
CD302	0.873407	2.01115	1.20329	8.54025e-29	7.92998e-27
PLAT	1.5455	8.73943	2.49946	7.48203e-26	3.67802e-24
PDLIM4	1.02771	5.23995	2.35013	1.29172e-09	4.70361e-09
MTATP8P1	7.10081	2.04112	-1.79863	8.50425e-07	2.16509e-06
CCN1	15.2227	30.892	1.02101	8.90351e-10	3.31428e-09
GRIN3A	3.19643	0.97354	-1.71515	4.49459e-24	1.48755e-22
DEPP1	8.95258	19.2162	1.10195	1.69641e-12	8.86042e-12
PBK	2.4596	5.24251	1.09183	0.000523609	0.000906536
MYT1L	3.76943	1.64725	-1.19428	2.56968e-15	1.98265e-14
CCNB1	3.10642	6.37559	1.0373	1.71182e-07	4.77546e-07
LRRC25	1.45087	2.91299	1.00558	3.18875e-19	4.46458e-18
CACNG3	5.66343	2.63197	-1.10553	3.49372e-07	9.398e-07
SNHG18	0.560038	1.45081	1.37326	0.000499659	0.000867317
SPRY1	1.85449	4.84691	1.38604	9.64971e-13	5.22585e-12
CYBB	8.1425	17.1218	1.07229	7.98569e-20	1.23015e-18
CORO6	3.69149	1.21372	-1.60477	3.79574e-24	1.27841e-22
CD248	1.48057	4.62787	1.6442	1.05561e-14	7.47198e-14

## Sheet: S7
Table S7 : Functional annotation (P < 0.05) of the differentially expressed genes between the two risk groups.
Go terms												KEGG pathways
ONTOLOGY	ID	Description	GeneRatio	BgRatio	pvalue	p.adjust	qvalue	geneID	Count			ID	Description	GeneRatio	BgRatio	pvalue	p.adjust	qvalue	geneID	Count
BP	GO:0030198	extracellular matrix organization	68/598	393/18862	5.60158e-31	1.38966e-27	1.0355e-27	TNFRSF1A/MYH11/COL3A1/PDPN/ITGA5/VCAM1/ICAM1/COL8A2/ITGA2/SULF1/SERPINE1/SPP1/ITGB2/COL4A1/COL4A2/CAV2/ECM2/TGFB2/ADAMTS1/EFEMP2/BGN/PTX3/MMP14/RUNX1/LCP1/ADAMTS15/NPNT/TNC/NID2/LAMB1/FMOD/FBLN5/POSTN/LUM/COL1A1/COL14A1/ITGA3/CD44/TTR/NDNF/HAPLN1/AEBP1/THBS1/HSPG2/CYP1B1/FN1/COL9A3/COL6A2/LAMC1/COL1A2/SLC2A10/MFAP4/EMILIN1/TIMP1/LAMA2/PDGFA/DDR2/IBSP/COL5A1/COL5A2/ITGAL/CAV1/SERPINH1/ITGB4/MMP9/L…	68			hsa05150	Staphylococcus aureus infection	30/308	96/8142	3.90258e-20	1.04589e-17	8.25703e-18	FPR3/C1QB/HLA-DRA/ICAM1/HLA-DOA/ITGB2/FCGR3A/C2/C3/HLA-DMB/HLA-DQB1/HLA-DQA2/C1R/CFH/C5AR1/CFI/HLA-DPB1/HLA-DRB1/HLA-DRB5/C1S/PTAFR/C1QA/FPR1/HLA-DMA/FCGR2A/HLA-DPA1/ITGAL/C4B/C1QC/HLA-DQA1	30
BP	GO:0043062	extracellular structure organization	68/598	394/18862	6.57904e-31	1.38966e-27	1.0355e-27	TNFRSF1A/MYH11/COL3A1/PDPN/ITGA5/VCAM1/ICAM1/COL8A2/ITGA2/SULF1/SERPINE1/SPP1/ITGB2/COL4A1/COL4A2/CAV2/ECM2/TGFB2/ADAMTS1/EFEMP2/BGN/PTX3/MMP14/RUNX1/LCP1/ADAMTS15/NPNT/TNC/NID2/LAMB1/FMOD/FBLN5/POSTN/LUM/COL1A1/COL14A1/ITGA3/CD44/TTR/NDNF/HAPLN1/AEBP1/THBS1/HSPG2/CYP1B1/FN1/COL9A3/COL6A2/LAMC1/COL1A2/SLC2A10/MFAP4/EMILIN1/TIMP1/LAMA2/PDGFA/DDR2/IBSP/COL5A1/COL5A2/ITGAL/CAV1/SERPINH1/ITGB4/MMP9/L…	68			hsa04512	ECM-receptor interaction	25/308	88/8142	7.45373e-16	7.20127e-14	5.68521e-14	ITGA5/ITGA2/SPP1/SV2B/COL4A1/COL4A2/SDC1/NPNT/TNC/LAMB1/COL1A1/ITGA3/CD44/THBS1/HSPG2/FN1/COL9A3/COL6A2/LAMC1/COL1A2/LAMA2/IBSP/SDC4/FREM2/ITGB4	25
BP	GO:0045229	external encapsulating structure organization	68/598	396/18862	9.06105e-31	1.38966e-27	1.0355e-27	TNFRSF1A/MYH11/COL3A1/PDPN/ITGA5/VCAM1/ICAM1/COL8A2/ITGA2/SULF1/SERPINE1/SPP1/ITGB2/COL4A1/COL4A2/CAV2/ECM2/TGFB2/ADAMTS1/EFEMP2/BGN/PTX3/MMP14/RUNX1/LCP1/ADAMTS15/NPNT/TNC/NID2/LAMB1/FMOD/FBLN5/POSTN/LUM/COL1A1/COL14A1/ITGA3/CD44/TTR/NDNF/HAPLN1/AEBP1/THBS1/HSPG2/CYP1B1/FN1/COL9A3/COL6A2/LAMC1/COL1A2/SLC2A10/MFAP4/EMILIN1/TIMP1/LAMA2/PDGFA/DDR2/IBSP/COL5A1/COL5A2/ITGAL/CAV1/SERPINH1/ITGB4/MMP9/L…	68			hsa04145	Phagosome	32/308	152/8142	8.06112e-16	7.20127e-14	5.68521e-14	CLEC7A/HLA-DRA/ITGA5/ITGA2/HLA-DOA/OLR1/ITGB2/COLEC12/FCGR3A/CD14/MRC2/C3/HLA-DMB/HLA-DQB1/MSR1/HLA-DQA2/C1R/HLA-B/HLA-DPB1/HLA-DRB1/TUBB6/HLA-DRB5/THBS1/SEC61G/TUBA1C/HLA-DMA/FCGR2A/TLR2/HLA-DPA1/HLA-DQA1/CTSS/CYBB	32
BP	GO:0002697	regulation of immune effector process	58/598	465/18862	3.0516e-19	3.5101e-16	2.61554e-16	LGALS3/F2RL1/CLEC7A/IGLV1-47/IL1R1/C1QB/HLA-DRA/ICAM1/SASH3/IGLV3-21/ITGB2/SERPING1/LAPTM5/IGLC3/RAC2/CD74/C2/CLCF1/IGKV3-20/C3/TGFB2/ANXA1/IGLV2-23/HLA-DMB/SLAMF8/FGL2/PLA2G5/HMOX1/C1R/IGLC2/HLA-B/CFH/C5AR1/CFI/IGHG3/HLA-DRB1/C1S/ANGPT1/IGHG4/NR4A3/FOXJ1/PTAFR/C1QA/IL13RA2/HERC5/IGLV2-14/LILRB1/BST2/PTPRC/IGHG2/C7/IGHG1/HAVCR2/C4B/C1QC/IGKV1-5/CD86/RSAD2	58			hsa05416	Viral myocarditis	20/308	60/8142	2.07965e-14	1.39337e-12	1.10003e-12	HLA-DRA/ICAM1/HLA-DOA/MYH7/ITGB2/RAC2/HLA-DMB/HLA-DQB1/HLA-DQA2/HLA-B/HLA-DPB1/HLA-DRB1/HLA-DRB5/LAMA2/HLA-DMA/HLA-DPA1/ITGAL/CAV1/CD86/HLA-DQA1	20
BP	GO:0034341	response to interferon-gamma	36/598	197/18862	1.17929e-17	1.08518e-14	8.08621e-15	HLA-DRA/VCAM1/ICAM1/CAMK2A/VIM/SP100/CASP1/CD74/HLA-DQB1/CITED1/HLA-DQA2/CCL5/GBP3/GBP2/HLA-B/HLA-DPB1/HLA-DRB1/HLA-DRB5/CD44/IFITM3/PTAFR/SLC11A1/OAS2/SOCS3/CD58/OAS1/HLA-DQB2/GBP1/CCL2/BST2/OASL/CIITA/TLR2/HLA-DPA1/OAS3/HLA-DQA1	36			hsa04610	Complement and coagulation cascades	23/308	85/8142	3.5816e-14	1.91974e-12	1.51558e-12	F3/C1QB/SERPINE1/ITGB2/SERPING1/C2/SERPINA1/C3/PLAUR/C1R/CFH/C5AR1/CFI/THBD/PLAU/C1S/C1QA/SERPINA5/F13A1/C7/C4B/C1QC/PLAT	23
BP	GO:0006959	humoral immune response	49/598	380/18862	5.31628e-17	4.0767e-14	3.03774e-14	IGLV1-47/C1QB/IGLV3-21/ALOX5/SERPING1/IGLC3/C2/IGKV3-20/C3/ANG/LYZ/PLA2G2A/IGHM/IGLV2-23/HLA-DQB1/CHGA/C1R/IGLC2/CFH/C5AR1/CFI/IGHG3/HLA-DRB1/GPR183/C1S/TREM2/S100A9/C1RL/LTF/IGHG4/FOXJ1/S100A8/SLC11A1/C1QA/CXCL8/IGLV2-14/CCL2/MFAP4/PTPRC/RARRES2/IGHG2/OCIAD2/C7/IGHG1/CXCL10/C4B/C1QC/IGKV1-5/JCHAIN	49			hsa05323	Rheumatoid arthritis	21/308	93/8142	2.16693e-11	9.67896e-10	7.64129e-10	HLA-DRA/ICAM1/HLA-DOA/ITGB2/TGFB2/HLA-DMB/HLA-DQB1/HLA-DQA2/CCL5/HLA-DPB1/HLA-DRB1/HLA-DRB5/ANGPT1/CXCL8/CCL2/HLA-DMA/TLR2/HLA-DPA1/ITGAL/CD86/HLA-DQA1	21
BP	GO:0042119	neutrophil activation	56/598	500/18862	1.78871e-16	1.17569e-13	8.76065e-14	LGALS3/F2RL1/CD53/OLR1/ALOX5/ADA2/ITGB2/LAIR1/ADGRE5/SERPINA1/CD14/C3/LYZ/PLA2G2A/PTX3/PLAUR/RNASE2/FGL2/IQGAP1/ANXA2/CCL5/SIGLEC9/S100A11/CHI3L1/SNAP25/HLA-B/C5AR1/CTSC/PLAU/CD93/S100A9/NFAM1/CD44/TTR/LTF/PTAFR/S100A8/SLC11A1/CXCL8/CD58/FPR1/BST2/IQGAP2/PTPRC/PYGL/TMBIM1/LILRA2/FCER1G/FCGR2A/TLR2/ITGAL/TNFAIP6/FABP5/MMP9/CTSS/CYBB	56			hsa05152	Tuberculosis	28/308	180/8142	1.26253e-10	4.83368e-09	3.81607e-09	TNFRSF1A/CLEC7A/HLA-DRA/CAMK2A/HLA-DOA/ITGB2/TLR1/CD74/FCGR3A/CD14/MRC2/C3/TGFB2/LSP1/HLA-DMB/HLA-DQB1/HLA-DQA2/HLA-DPB1/HLA-DRB1/HLA-DRB5/HLA-DMA/CIITA/FCER1G/FCGR2A/TLR2/HLA-DPA1/HLA-DQA1/CTSS	28
BP	GO:0060333	interferon-gamma-mediated signaling pathway	24/598	91/18862	5.52621e-16	3.17826e-13	2.36827e-13	HLA-DRA/VCAM1/ICAM1/CAMK2A/SP100/HLA-DQB1/HLA-DQA2/GBP2/HLA-B/HLA-DPB1/HLA-DRB1/HLA-DRB5/CD44/PTAFR/OAS2/SOCS3/OAS1/HLA-DQB2/GBP1/OASL/CIITA/HLA-DPA1/OAS3/HLA-DQA1	24			hsa05322	Systemic lupus erythematosus	24/308	136/8142	1.95524e-10	6.55004e-09	5.17108e-09	C1QB/HLA-DRA/HLA-DOA/FCGR3A/C2/C3/HLA-DMB/HLA-DQB1/HLA-DQA2/C1R/ACTN1/HLA-DPB1/HLA-DRB1/HLA-DRB5/C1S/C1QA/HLA-DMA/C7/FCGR2A/HLA-DPA1/C4B/C1QC/CD86/HLA-DQA1	24
BP	GO:0002460	adaptive immune response based on somatic recombination of immune receptors built from immunoglobulin superfamily domains	45/598	367/18862	6.95682e-15	3.50083e-12	2.60863e-12	IGLV1-47/IL1R1/C1QB/HLA-DRA/ICAM1/SASH3/IGLV3-21/SERPING1/IGLC3/CD74/C2/CLCF1/IGKV3-20/C3/ANXA1/IGHM/IGLV2-23/HLA-DQB1/C1R/IGLC2/HLA-B/CFI/IGHG3/CTSC/HLA-DRB1/C1S/C1RL/IGHG4/FOXJ1/SLC11A1/C1QA/IL13RA2/IGLV2-14/LILRB1/PTPRC/JAG1/IGHG2/C7/IGHG1/FCER1G/HAVCR2/C4B/C1QC/IGKV1-5/RSAD2	45			hsa05140	Leishmaniasis	18/308	77/8142	3.31653e-10	9.87588e-09	7.79675e-09	HLA-DRA/HLA-DOA/ITGB2/FCGR3A/C3/TGFB2/HLA-DMB/HLA-DQB1/HLA-DQA2/HLA-DPB1/HLA-DRB1/HLA-DRB5/HLA-DMA/FCGR2A/TLR2/HLA-DPA1/HLA-DQA1/CYBB	18
BP	GO:0071346	cellular response to interferon-gamma	31/598	177/18862	7.60885e-15	3.50083e-12	2.60863e-12	HLA-DRA/VCAM1/ICAM1/CAMK2A/VIM/SP100/CASP1/HLA-DQB1/HLA-DQA2/CCL5/GBP3/GBP2/HLA-B/HLA-DPB1/HLA-DRB1/HLA-DRB5/CD44/PTAFR/OAS2/SOCS3/CD58/OAS1/HLA-DQB2/GBP1/CCL2/OASL/CIITA/TLR2/HLA-DPA1/OAS3/HLA-DQA1	31			hsa04510	Focal adhesion	29/308	201/8142	3.71266e-10	9.94992e-09	7.8552e-09	ITGA5/ITGA2/SPP1/COL4A1/RAC2/COL4A2/CAV2/PDGFD/MYL12A/TNC/LAMB1/PRKCG/ACTN1/COL1A1/FLNA/ITGA3/THBS1/MET/FN1/COL9A3/COL6A2/LAMC1/FLNC/COL1A2/LAMA2/PDGFA/IBSP/CAV1/ITGB4	29
BP	GO:0002455	humoral immune response mediated by circulating immunoglobulin	29/598	156/18862	1.13104e-14	4.73082e-12	3.52516e-12	IGLV1-47/C1QB/IGLV3-21/SERPING1/IGLC3/C2/IGKV3-20/C3/IGHM/IGLV2-23/HLA-DQB1/C1R/IGLC2/CFI/IGHG3/HLA-DRB1/C1S/C1RL/IGHG4/FOXJ1/C1QA/IGLV2-14/PTPRC/IGHG2/C7/IGHG1/C4B/C1QC/IGKV1-5	29			hsa05310	Asthma	12/308	31/8142	5.13896e-10	1.23448e-08	9.74588e-09	HLA-DRA/HLA-DOA/HLA-DMB/HLA-DQB1/HLA-DQA2/HLA-DPB1/HLA-DRB1/HLA-DRB5/HLA-DMA/FCER1G/HLA-DPA1/HLA-DQA1	12
BP	GO:0002283	neutrophil activation involved in immune response	52/598	488/18862	1.75628e-14	6.39501e-12	4.76523e-12	LGALS3/CD53/OLR1/ALOX5/ADA2/ITGB2/LAIR1/ADGRE5/SERPINA1/CD14/C3/LYZ/PTX3/PLAUR/RNASE2/FGL2/IQGAP1/ANXA2/SIGLEC9/S100A11/CHI3L1/SNAP25/HLA-B/C5AR1/CTSC/PLAU/CD93/S100A9/NFAM1/CD44/TTR/LTF/PTAFR/S100A8/SLC11A1/CD58/FPR1/BST2/IQGAP2/PTPRC/PYGL/TMBIM1/LILRA2/FCER1G/FCGR2A/TLR2/ITGAL/TNFAIP6/FABP5/MMP9/CTSS/CYBB	52			hsa05330	Allograft rejection	13/308	38/8142	5.83521e-10	1.23448e-08	9.74588e-09	HLA-DRA/HLA-DOA/HLA-DMB/HLA-DQB1/HLA-DQA2/HLA-B/HLA-DPB1/HLA-DRB1/HLA-DRB5/HLA-DMA/HLA-DPA1/CD86/HLA-DQA1	13
BP	GO:0030449	regulation of complement activation	25/598	115/18862	1.80689e-14	6.39501e-12	4.76523e-12	IGLV1-47/C1QB/IGLV3-21/SERPING1/IGLC3/C2/IGKV3-20/C3/IGLV2-23/C1R/IGLC2/CFH/C5AR1/CFI/IGHG3/C1S/IGHG4/C1QA/IGLV2-14/IGHG2/C7/IGHG1/C4B/C1QC/IGKV1-5	25			hsa05205	Proteoglycans in cancer	29/308	205/8142	5.98814e-10	1.23448e-08	9.74588e-09	MSN/FZD6/ITGA5/CAMK2A/ITGA2/CAV2/TGFB2/PLAUR/SDC1/HCLS1/IQGAP1/LUM/PRKCG/COL1A1/FLNA/PLAU/CD44/THBS1/HSPG2/MET/FN1/FLNC/COL1A2/IGF2/TLR2/SDC4/CAV1/GPC3/MMP9	29
BP	GO:0002920	regulation of humoral immune response	27/598	138/18862	2.54169e-14	8.35307e-12	6.22427e-12	IGLV1-47/C1QB/IGLV3-21/SERPING1/IGLC3/C2/IGKV3-20/C3/IGLV2-23/C1R/IGLC2/CFH/C5AR1/CFI/IGHG3/C1S/IGHG4/FOXJ1/C1QA/IGLV2-14/PTPRC/IGHG2/C7/IGHG1/C4B/C1QC/IGKV1-5	27			hsa05164	Influenza A	26/308	171/8142	9.96423e-10	1.90744e-08	1.50587e-08	TNFRSF1A/TLR7/HLA-DRA/ICAM1/HLA-DOA/CASP1/HLA-DMB/HLA-DQB1/HLA-DQA2/CCL5/MX1/HLA-DPB1/HLA-DRB1/HLA-DRB5/OAS2/CXCL8/SOCS3/OAS1/CCL2/HLA-DMA/CIITA/CXCL10/HLA-DPA1/OAS3/RSAD2/HLA-DQA1	26
BP	GO:0006909	phagocytosis	45/598	381/18862	2.76351e-14	8.4766e-12	6.31631e-12	F2RL1/CLEC7A/IGLV1-47/ITGA2/IGLV3-21/RAB34/ITGB2/COLEC12/IGLC3/RAC2/FCGR3A/C2/CD14/IGKV3-20/C3/ANXA1/IGHM/PTX3/IGLV2-23/MSR1/PLA2G5/XKR8/XKR7/IGLC2/PLSCR1/PRKCG/IGHG3/TREM2/CD93/IGHG4/THBS1/SLC11A1/MET/IGLV2-14/CCL2/PTPRC/IGHG2/IGHG1/FCER1G/FCGR2A/TLR2/ITGAL/C4B/IGKV1-5/CD302	45			hsa05332	Graft-versus-host disease	13/308	42/8142	2.39825e-09	4.28487e-08	3.38279e-08	HLA-DRA/HLA-DOA/HLA-DMB/HLA-DQB1/HLA-DQA2/HLA-B/HLA-DPB1/HLA-DRB1/HLA-DRB5/HLA-DMA/HLA-DPA1/CD86/HLA-DQA1	13
BP	GO:0002446	neutrophil mediated immunity	52/598	499/18862	4.32061e-14	1.24244e-11	9.25803e-12	LGALS3/F2RL1/CD53/OLR1/ALOX5/ADA2/ITGB2/LAIR1/ADGRE5/SERPINA1/CD14/C3/LYZ/PTX3/PLAUR/RNASE2/FGL2/IQGAP1/ANXA2/SIGLEC9/S100A11/CHI3L1/SNAP25/HLA-B/C5AR1/CTSC/PLAU/CD93/S100A9/NFAM1/CD44/TTR/LTF/PTAFR/S100A8/SLC11A1/CD58/FPR1/BST2/IQGAP2/PTPRC/PYGL/TMBIM1/FCER1G/FCGR2A/TLR2/ITGAL/TNFAIP6/FABP5/MMP9/CTSS/CYBB	52			hsa04940	Type I diabetes mellitus	13/308	43/8142	3.32191e-09	5.56419e-08	4.39278e-08	HLA-DRA/HLA-DOA/HLA-DMB/HLA-DQB1/HLA-DQA2/HLA-B/HLA-DPB1/HLA-DRB1/HLA-DRB5/HLA-DMA/HLA-DPA1/CD86/HLA-DQA1	13
BP	GO:0043312	neutrophil degranulation	51/598	485/18862	5.38024e-14	1.45615e-11	1.08504e-11	LGALS3/CD53/OLR1/ALOX5/ADA2/ITGB2/LAIR1/ADGRE5/SERPINA1/CD14/C3/LYZ/PTX3/PLAUR/RNASE2/FGL2/IQGAP1/ANXA2/SIGLEC9/S100A11/CHI3L1/SNAP25/HLA-B/C5AR1/CTSC/PLAU/CD93/S100A9/NFAM1/CD44/TTR/LTF/PTAFR/S100A8/SLC11A1/CD58/FPR1/BST2/IQGAP2/PTPRC/PYGL/TMBIM1/FCER1G/FCGR2A/TLR2/ITGAL/TNFAIP6/FABP5/MMP9/CTSS/CYBB	51			hsa05145	Toxoplasmosis	20/308	112/8142	5.40593e-09	8.52229e-08	6.72812e-08	TNFRSF1A/HLA-DRA/LY96/HLA-DOA/ALOX5/TGFB2/HLA-DMB/HLA-DQB1/HLA-DQA2/LAMB1/HLA-DPB1/HLA-DRB1/HLA-DRB5/LAMC1/LAMA2/HLA-DMA/CIITA/TLR2/HLA-DPA1/HLA-DQA1	20
BP	GO:0002449	lymphocyte mediated immunity	43/598	360/18862	7.13632e-14	1.82412e-11	1.35924e-11	IGLV1-47/IL1R1/C1QB/HLA-DRA/ICAM1/SASH3/IGLV3-21/SERPING1/IGLC3/CD74/C2/CLCF1/IGKV3-20/C3/IGHM/IGLV2-23/HLA-DQB1/C1R/IGLC2/HLA-B/CFI/IGHG3/CTSC/HLA-DRB1/C1S/C1RL/IGHG4/FOXJ1/C1QA/IL13RA2/IGLV2-14/LILRB1/PTPRC/JAG1/IGHG2/C7/IGHG1/FCER1G/HAVCR2/C4B/C1QC/IGKV1-5/RSAD2	43			hsa04514	Cell adhesion molecules	23/308	149/8142	7.11816e-09	1.05981e-07	8.36696e-08	HLA-DRA/VCAM1/ICAM1/HLA-DOA/ITGB2/L1CAM/HLA-DMB/HLA-DQB1/SDC1/HLA-DQA2/HLA-B/HLA-DPB1/HLA-DRB1/SIGLEC1/HLA-DRB5/CD58/PTPRC/HLA-DMA/HLA-DPA1/ITGAL/SDC4/CD86/HLA-DQA1	23
BP	GO:0016064	immunoglobulin mediated immune response	33/598	223/18862	1.53923e-13	3.72737e-11	2.77744e-11	IGLV1-47/C1QB/IGLV3-21/SERPING1/IGLC3/CD74/C2/CLCF1/IGKV3-20/C3/IGHM/IGLV2-23/HLA-DQB1/C1R/IGLC2/CFI/IGHG3/HLA-DRB1/C1S/C1RL/IGHG4/FOXJ1/C1QA/IL13RA2/IGLV2-14/PTPRC/IGHG2/C7/IGHG1/FCER1G/C4B/C1QC/IGKV1-5	33			hsa05320	Autoimmune thyroid disease	13/308	53/8142	5.42903e-08	7.65779e-07	6.04562e-07	HLA-DRA/HLA-DOA/HLA-DMB/HLA-DQB1/HLA-DQA2/HLA-B/HLA-DPB1/HLA-DRB1/HLA-DRB5/HLA-DMA/HLA-DPA1/CD86/HLA-DQA1	13
BP	GO:0019724	B cell mediated immunity	33/598	226/18862	2.26615e-13	5.21328e-11	3.88466e-11	IGLV1-47/C1QB/IGLV3-21/SERPING1/IGLC3/CD74/C2/CLCF1/IGKV3-20/C3/IGHM/IGLV2-23/HLA-DQB1/C1R/IGLC2/CFI/IGHG3/HLA-DRB1/C1S/C1RL/IGHG4/FOXJ1/C1QA/IL13RA2/IGLV2-14/PTPRC/IGHG2/C7/IGHG1/FCER1G/C4B/C1QC/IGKV1-5	33			hsa05166	Human T-cell leukemia virus 1 infection	27/308	222/8142	6.51586e-08	8.73125e-07	6.89309e-07	TNFRSF1A/IL1R1/HLA-DRA/ICAM1/HLA-DOA/CDKN2C/ITGB2/ZFP36/TGFB2/HLA-DMB/HLA-DQB1/FOSL1/CCNA2/HLA-DQA2/HLA-B/HLA-DPB1/HLA-DRB1/HLA-DRB5/CDC20/CCNB2/PTTG1/BUB1B/HLA-DMA/NFATC2/HLA-DPA1/ITGAL/HLA-DQA1	27
BP	GO:0045785	positive regulation of cell adhesion	46/598	425/18862	3.48998e-13	7.64638e-11	5.69768e-11	IGFBP2/PDPN/HLA-DRA/ITGA5/VCAM1/ICAM1/SASH3/ITGA2/ALOX5/ITGB2/CD74/ECM2/TGFB2/ANXA1/EFEMP2/PLAUR/HLA-DMB/S100A10/RUNX1/NPNT/IQGAP1/CCL5/HLA-DPB1/FLNA/HLA-DRB1/ITGA3/ANGPT1/CD44/NDNF/NR4A3/PTAFR/SAA1/FN1/CCL2/LIF/LILRB1/EMILIN1/PTPRC/IGF2/IBSP/HLA-DPA1/HAVCR2/SDC4/CAV1/CD86/CCN1	46			hsa05133	Pertussis	15/308	76/8142	1.16393e-07	1.48539e-06	1.17268e-06	C1QB/ITGA5/LY96/ITGB2/SERPING1/CASP1/C2/CD14/C3/C1R/C1S/C1QA/CXCL8/C4B/C1QC	15
BP	GO:0031589	cell-substrate adhesion	41/598	359/18862	1.22592e-12	2.56385e-10	1.91045e-10	COL3A1/PDPN/ITGA5/VCAM1/ITGA2/SERPINE1/ITGB2/RAC2/SPRY4/ECM2/L1CAM/EFEMP2/MMP14/S100A10/NPNT/IQGAP1/NID2/LAMB1/FBLN5/POSTN/ACTN1/COL1A1/FLNA/SIGLEC1/PLAU/ITGA3/ANGPT1/CD44/NDNF/THBS1/FN1/GBP1/LAMC1/BVES/EMILIN1/JAG1/CAMSAP3/ITGAL/SDC4/ITGB4/CCN1	41			hsa04640	Hematopoietic cell lineage	17/308	99/8142	1.41764e-07	1.6937e-06	1.33713e-06	IL1R1/HLA-DRA/ITGA5/ITGA2/HLA-DOA/CD14/HLA-DMB/HLA-DQB1/HLA-DQA2/HLA-DPB1/HLA-DRB1/HLA-DRB5/ITGA3/CD44/HLA-DMA/HLA-DPA1/HLA-DQA1	17
BP	GO:0006958	complement activation, classical pathway	25/598	141/18862	2.37269e-12	4.61221e-10	3.43677e-10	IGLV1-47/C1QB/IGLV3-21/SERPING1/IGLC3/C2/IGKV3-20/C3/IGHM/IGLV2-23/C1R/IGLC2/CFI/IGHG3/C1S/C1RL/IGHG4/C1QA/IGLV2-14/IGHG2/C7/IGHG1/C4B/C1QC/IGKV1-5	25			hsa05169	Epstein-Barr virus infection	25/308	202/8142	1.45355e-07	1.6937e-06	1.33713e-06	HLA-DRA/ICAM1/HLA-DOA/VIM/ISG15/HLA-DMB/HLA-DQB1/CCNA2/HLA-DQA2/HLA-B/HLA-DPB1/HLA-DRB1/HLA-DRB5/CD44/OAS2/CD58/OAS1/HLA-DMA/CXCL10/TLR2/HLA-DPA1/OAS3/ITGAL/GADD45A/HLA-DQA1	25
BP	GO:0006956	complement activation	28/598	178/18862	2.40585e-12	4.61221e-10	3.43677e-10	IGLV1-47/C1QB/IGLV3-21/SERPING1/IGLC3/C2/IGKV3-20/C3/IGHM/IGLV2-23/C1R/IGLC2/CFH/C5AR1/CFI/IGHG3/C1S/C1RL/IGHG4/C1QA/IGLV2-14/MFAP4/IGHG2/C7/IGHG1/C4B/C1QC/IGKV1-5	28			hsa04612	Antigen processing and presentation	15/308	78/8142	1.67105e-07	1.866e-06	1.47316e-06	HLA-DRA/HLA-DOA/CD74/HLA-DMB/HLA-DQB1/HLA-DQA2/HLA-B/HLA-DPB1/HLA-DRB1/HLA-DRB5/HLA-DMA/CIITA/HLA-DPA1/HLA-DQA1/CTSS	15
BP	GO:0030199	collagen fibril organization	16/598	54/18862	5.89652e-12	1.0852e-09	8.0863e-10	COL3A1/TGFB2/EFEMP2/FMOD/LUM/COL1A1/COL14A1/AEBP1/CYP1B1/COL1A2/EMILIN1/DDR2/COL5A1/COL5A2/SERPINH1/LOXL2	16			hsa04672	Intestinal immune network for IgA production	12/308	49/8142	1.8192e-07	1.95019e-06	1.53962e-06	HLA-DRA/HLA-DOA/HLA-DMB/HLA-DQB1/HLA-DQA2/HLA-DPB1/HLA-DRB1/HLA-DRB5/HLA-DMA/HLA-DPA1/CD86/HLA-DQA1	12
BP	GO:0007159	leukocyte cell-cell adhesion	39/598	366/18862	3.72875e-11	6.59846e-09	4.91682e-09	LGALS3/MSN/IGFBP2/HLA-DRA/ITGA5/VCAM1/ICAM1/SASH3/OLR1/ALOX5/GPNMB/ITGB2/LAPTM5/RAC2/CD74/ANXA1/HLA-DMB/RUNX1/FGL2/CCL5/HLA-DPB1/HLA-DRB1/S100A9/CD44/NR4A3/FOXJ1/PTAFR/S100A8/CCL2/CX3CR1/LILRB1/PTPRC/IGF2/HLA-DPA1/HAVCR2/ITGAL/SDC4/CAV1/CD86	39			hsa05146	Amoebiasis	17/308	102/8142	2.2229e-07	2.2913e-06	1.80892e-06	COL3A1/IL1R1/ITGB2/COL4A1/COL4A2/CD14/TGFB2/LAMB1/PRKCG/ACTN1/COL1A1/CXCL8/FN1/LAMC1/COL1A2/LAMA2/TLR2	17
BP	GO:0001819	positive regulation of cytokine production	43/598	437/18862	4.90772e-11	8.36311e-09	6.23175e-09	TLR7/F2RL1/CLEC7A/IL1R1/F3/SASH3/LY96/SULF1/SERPINE1/LAPTM5/CASP1/TLR1/CD74/CD14/C3/ANXA1/RUNX1/IL1RAP/HMOX1/POSTN/LUM/C5AR1/HLA-DPB1/OSM/TREM2/NFAM1/NR4A3/THBS1/PTAFR/SLC11A1/SAA1/H19/CYP1B1/CD58/LILRB1/PTPRC/LILRA2/FCER1G/TLR2/HLA-DPA1/HAVCR2/CD86/RSAD2	43			hsa05171	Coronavirus disease - COVID-19	26/308	232/8142	5.89113e-07	5.84749e-06	4.61644e-06	TNFRSF1A/TLR7/C1QB/CASP1/ISG15/C2/C3/C1R/MX1/PRKCG/C5AR1/C1S/C1QA/OAS2/CXCL8/OAS1/CCL2/F13A1/C7/FCGR2A/CXCL10/TLR2/OAS3/C4B/C1QC/CYBB	26
BP	GO:0050867	positive regulation of cell activation	41/598	412/18862	9.90737e-11	1.62799e-08	1.21309e-08	F2RL1/CLEC7A/IGFBP2/HLA-DRA/VCAM1/PLEK/SASH3/ITGB2/IGLC3/CD74/CLCF1/ANXA1/IGHM/HLA-DMB/MMP14/RUNX1/CCL5/IGLC2/HAMP/IGHG3/HLA-DPB1/CTSC/HLA-DRB1/GPR183/TREM2/IGHG4/NR4A3/THBS1/PTAFR/CCL2/LILRB1/PTPRC/IGF2/IGHG2/LILRA2/IGHG1/NFATC2/HLA-DPA1/HAVCR2/CAV1/CD86	41			hsa05321	Inflammatory bowel disease	13/308	65/8142	7.03357e-07	6.73213e-06	5.31484e-06	HLA-DRA/HLA-DOA/TGFB2/HLA-DMB/HLA-DQB1/HLA-DQA2/HLA-DPB1/HLA-DRB1/HLA-DRB5/HLA-DMA/TLR2/HLA-DPA1/HLA-DQA1	13
BP	GO:0002696	positive regulation of leukocyte activation	39/598	401/18862	5.62235e-10	8.92016e-08	6.64683e-08	F2RL1/CLEC7A/IGFBP2/HLA-DRA/VCAM1/SASH3/ITGB2/IGLC3/CD74/CLCF1/ANXA1/IGHM/HLA-DMB/MMP14/RUNX1/CCL5/IGLC2/HAMP/IGHG3/HLA-DPB1/CTSC/HLA-DRB1/GPR183/TREM2/IGHG4/NR4A3/THBS1/PTAFR/CCL2/LILRB1/PTPRC/IGF2/IGHG2/IGHG1/NFATC2/HLA-DPA1/HAVCR2/CAV1/CD86	39			hsa05144	Malaria	11/308	50/8142	1.89506e-06	1.75129e-05	1.3826e-05	VCAM1/ICAM1/ITGB2/TGFB2/SDC1/THBS1/CXCL8/MET/CCL2/TLR2/ITGAL	11
BP	GO:0002504	antigen processing and presentation of peptide or polysaccharide antigen via MHC class II	19/598	104/18862	6.09992e-10	9.35525e-08	6.97104e-08	HLA-DRA/HLA-DOA/CD74/KIF2C/HLA-DMB/HLA-DQB1/HLA-DQA2/HLA-DPB1/HLA-DRB1/HLA-DRB5/TREM2/THBS1/HLA-DQB2/KIF4A/HLA-DMA/FCER1G/HLA-DPA1/HLA-DQA1/CTSS	19			hsa04933	AGE-RAGE signaling pathway in diabetic complications	15/308	100/8142	4.56042e-06	4.07398e-05	3.2163e-05	COL3A1/F3/VCAM1/ICAM1/SERPINE1/COL4A1/COL4A2/TGFB2/THBD/COL1A1/CXCL8/FN1/CCL2/COL1A2/CYBB	15
BP	GO:0070371	ERK1 and ERK2 cascade	34/598	320/18862	7.43257e-10	1.10314e-07	8.22e-08	F2RL1/ICAM1/GPNMB/CD74/SPRY4/PLA2G2A/PDGFD/NPNT/PLA2G5/CCL5/OXTR/CHI3L1/FAM83D/C5AR1/CCR1/HLA-DRB1/GPR183/TREM2/ANGPT1/CD44/FN1/GBP1/CCL2/LIF/DUSP9/EMILIN1/PTPRC/IQGAP3/PDGFA/EPHA2/HAVCR2/ATF3/CCN1/SPRY1	34			hsa04151	PI3K-Akt signaling pathway	31/308	354/8142	9.9266e-06	8.5817e-05	6.77503e-05	ITGA5/ITGA2/SPP1/COL4A1/COL4A2/PDGFD/TNC/LAMB1/NGFR/COL1A1/OSM/ITGA3/ANGPT1/GNG12/THBS1/MET/CHRM1/FN1/COL9A3/COL6A2/LAMC1/COL1A2/LAMA2/PDGFA/IGF2/IBSP/EPHA2/TLR2/GNG5/OSMR/ITGB4	31
BP	GO:0007160	cell-matrix adhesion	28/598	230/18862	1.14026e-09	1.63947e-07	1.22165e-07	COL3A1/VCAM1/ITGA2/SERPINE1/ITGB2/ECM2/L1CAM/EFEMP2/MMP14/S100A10/NPNT/IQGAP1/NID2/FBLN5/POSTN/ACTN1/SIGLEC1/PLAU/ITGA3/CD44/THBS1/FN1/EMILIN1/JAG1/CAMSAP3/ITGAL/SDC4/ITGB4	28			hsa04659	Th17 cell differentiation	15/308	108/8142	1.19877e-05	0.000100397	7.9261e-05	IL1R1/HLA-DRA/HLA-DOA/HLA-DMB/HLA-DQB1/RUNX1/IL1RAP/HLA-DQA2/HLA-DPB1/HLA-DRB1/HLA-DRB5/HLA-DMA/NFATC2/HLA-DPA1/HLA-DQA1	15
BP	GO:0006898	receptor-mediated endocytosis	34/598	328/18862	1.42077e-09	1.9809e-07	1.47606e-07	IGLV1-47/SFRP4/CACNG2/IGLV3-21/SERPINE1/ITGB2/COLEC12/IGLC3/CAV2/CD14/IGKV3-20/C3/IGLV2-23/MSR1/ANXA2/IGLC2/SNAP25/MX1/CD163/SIGLEC1/ANGPT1/SAA1/HSPG2/CXCL8/IGLV2-14/LILRB1/APOL1/TNK2/FCER1G/CAV1/IGKV1-5/JCHAIN/FOLR1/CACNG3	34			hsa04658	Th1 and Th2 cell differentiation	13/308	92/8142	3.8122e-05	0.000309596	0.000244418	HLA-DRA/HLA-DOA/HLA-DMB/HLA-DQB1/HLA-DQA2/HLA-DPB1/HLA-DRB1/HLA-DRB5/JAG1/HLA-DMA/NFATC2/HLA-DPA1/HLA-DQA1	13
BP	GO:0097529	myeloid leukocyte migration	27/598	218/18862	1.54387e-09	2.04817e-07	1.52619e-07	LGALS3/IL1R1/SERPINE1/ITGB2/RAC2/CD74/TGFB2/ANXA1/PDGFD/SLAMF8/MMP14/CHGA/CCL5/C5AR1/CCR1/TREM2/S100A9/THBS1/S100A8/SAA1/CXCL8/CCL2/CX3CR1/EMILIN1/RARRES2/FCER1G/CXCL10	27			hsa04810	Regulation of actin cytoskeleton	21/308	218/8142	7.34219e-05	0.000578737	0.000456898	MYH11/MSN/ITGA5/ITGA2/ITGB2/RAC2/PDGFD/MYL12A/IQGAP1/ACTN1/ITGA3/CHRM4/GNG12/CHRM1/FN1/SCIN/IQGAP2/IQGAP3/PDGFA/ITGAL/ITGB4	21
BP	GO:0002237	response to molecule of bacterial origin	35/598	346/18862	1.55805e-09	2.04817e-07	1.52619e-07	VCAM1/ICAM1/LY96/VIM/SERPINE1/CASP1/TLR1/ZFP36/CD14/MAOB/CITED1/CCL5/HAMP/C5AR1/THBD/TREM2/S100A9/LTF/GNG12/PTAFR/S100A8/SLC11A1/CXCL8/CARD16/CCL2/CX3CR1/GJB2/LILRB1/SOD2/LILRA2/CXCL10/TLR2/HAVCR2/C4B/CD86	35			hsa05418	Fluid shear stress and atherosclerosis	15/308	139/8142	0.00023178	0.00177478	0.00140114	TNFRSF1A/IL1R1/VCAM1/ICAM1/RAC2/CAV2/SDC1/HMOX1/THBD/CCL2/PDGFA/SDC4/CAV1/MMP9/PLAT	15
BP	GO:0002685	regulation of leukocyte migration	26/598	205/18862	1.86222e-09	2.38003e-07	1.77347e-07	LGALS3/MSN/F2RL1/IL1R1/ICAM1/ITGA2/SERPINE1/RAC2/CD74/ANXA1/PDGFD/SLAMF8/MMP14/HMOX1/CCL5/C5AR1/CCR1/TREM2/THBS1/PTAFR/CXCL8/CCL2/CX3CR1/EMILIN1/RARRES2/CXCL10	26			hsa05165	Human papillomavirus infection	26/308	331/8142	0.000313024	0.00233029	0.00183971	TNFRSF1A/FZD6/ITGA5/ITGA2/SPP1/ISG15/COL4A1/COL4A2/CCNA2/TNC/LAMB1/MX1/HLA-B/COL1A1/ITGA3/THBS1/FN1/COL9A3/COL6A2/LAMC1/COL1A2/OASL/LAMA2/JAG1/IBSP/ITGB4	26
BP	GO:0070372	regulation of ERK1 and ERK2 cascade	32/598	301/18862	2.33226e-09	2.90019e-07	2.16107e-07	F2RL1/ICAM1/GPNMB/CD74/SPRY4/PLA2G2A/PDGFD/NPNT/PLA2G5/CCL5/CHI3L1/FAM83D/C5AR1/CCR1/HLA-DRB1/GPR183/TREM2/ANGPT1/CD44/FN1/GBP1/CCL2/LIF/DUSP9/EMILIN1/PTPRC/PDGFA/EPHA2/HAVCR2/ATF3/CCN1/SPRY1	32			hsa04974	Protein digestion and absorption	12/308	103/8142	0.000483452	0.00350176	0.00276455	COL3A1/COL8A2/COL4A1/COL4A2/SLC7A7/COL1A1/COL14A1/COL9A3/COL6A2/COL1A2/COL5A1/COL5A2	12
BP	GO:0002291	T cell activation via T cell receptor contact with antigen bound to MHC molecule on antigen presenting cell	7/598	10/18862	3.43506e-09	4.15914e-07	3.09917e-07	LGALS3/ICAM1/HLA-DMB/FGL2/LILRB1/HAVCR2/ITGAL	7			hsa04010	MAPK signaling pathway	23/308	294/8142	0.000734592	0.0051808	0.00409011	TNFRSF1A/IL1R1/CACNG2/CACNA1I/RAC2/CD14/TGFB2/PDGFD/IL1RAP/NGFR/PRKCG/FLNA/ANGPT1/GNG12/MET/FLNC/DUSP9/PDGFA/IGF2/EPHA2/DUSP5/GADD45A/CACNG3	23
BP	GO:0002495	antigen processing and presentation of peptide antigen via MHC class II	18/598	103/18862	3.63444e-09	4.28771e-07	3.19498e-07	HLA-DRA/HLA-DOA/CD74/KIF2C/HLA-DMB/HLA-DQB1/HLA-DQA2/HLA-DPB1/HLA-DRB1/HLA-DRB5/TREM2/HLA-DQB2/KIF4A/HLA-DMA/FCER1G/HLA-DPA1/HLA-DQA1/CTSS	18			hsa05202	Transcriptional misregulation in cancer	17/308	193/8142	0.000995446	0.0068405	0.00540039	CDKN2C/CD14/RUNX1/CCNA2/NGFR/BCL2A1/PLAU/NR4A3/CXCL8/MET/PDGFA/PROM1/GADD45A/CD86/IGFBP3/MMP9/PLAT	17
BP	GO:0032496	response to lipopolysaccharide	33/598	326/18862	4.52342e-09	5.20307e-07	3.87705e-07	VCAM1/ICAM1/LY96/VIM/SERPINE1/CASP1/ZFP36/CD14/MAOB/CITED1/CCL5/HAMP/C5AR1/THBD/TREM2/S100A9/LTF/GNG12/PTAFR/S100A8/SLC11A1/CXCL8/CARD16/CCL2/CX3CR1/GJB2/LILRB1/SOD2/LILRA2/CXCL10/TLR2/HAVCR2/CD86	33			hsa04380	Osteoclast differentiation	13/308	128/8142	0.00106663	0.00714643	0.00564192	TNFRSF1A/IL1R1/FCGR3A/TGFB2/FOSL1/TREM2/SOCS3/LILRB1/CAMK4/LILRA4/LILRA2/FCGR2A/NFATC2	13
BP	GO:0042742	defense response to bacterium	34/598	344/18862	4.85785e-09	5.45146e-07	4.06214e-07	TNFRSF1A/F2RL1/AQP1/SERPINE1/ISG15/COLEC12/IGLC3/IGKV3-20/ANG/LYZ/PLA2G2A/IGHM/SLAMF8/CHGA/IGLC2/HAMP/GBP2/C5AR1/IGHG3/TREM2/S100A9/LTF/IGHG4/S100A8/SLC11A1/RARRES2/IGHG2/OCIAD2/IGHG1/FCER1G/EPHA2/TLR2/HAVCR2/JCHAIN	34			hsa05142	Chagas disease	11/308	102/8142	0.00156987	0.0102616	0.00810124	TNFRSF1A/C1QB/SERPINE1/C3/TGFB2/CCL5/C1QA/CXCL8/CCL2/TLR2/C1QC	11
BP	GO:0042110	T cell activation	41/598	474/18862	6.51712e-09	7.13935e-07	5.31987e-07	LGALS3/MSN/F2RL1/CLEC7A/ELF4/IGFBP2/HLA-DRA/VCAM1/ICAM1/SASH3/HLA-DOA/GPNMB/LAPTM5/RAC2/CD74/ANXA1/HLA-DMB/RUNX1/LCP1/FGL2/CCL5/HLA-DPB1/HLA-DRB1/GPR183/CD44/FOXJ1/SLC11A1/CCL2/LILRB1/CAMK4/PTPRC/IGF2/FCER1G/NFATC2/HLA-DPA1/HAVCR2/ITGAL/SDC4/CAV1/CD86/RSAD2	41			hsa04115	p53 signaling pathway	9/308	73/8142	0.00162676	0.0103803	0.00819496	SERPINE1/CCNB2/THBS1/STEAP3/RRM2/GTSE1/GADD45A/IGFBP3/CCNB1	9
BP	GO:0019882	antigen processing and presentation	27/598	234/18862	7.32406e-09	7.78482e-07	5.80084e-07	HLA-DRA/ICAM1/HLA-DOA/RAB34/CD74/KIF2C/HLA-DMB/HLA-DQB1/FGL2/HLA-DQA2/RAB3C/HLA-B/HLA-DPB1/HLA-DRB1/HLA-DRB5/TREM2/THBS1/SLC11A1/HLA-DQB2/KIF4A/HLA-DMA/FCER1G/HLA-DPA1/RAB32/HLA-DQA1/CTSS/CYBB	27			hsa05410	Hypertrophic cardiomyopathy	10/308	90/8142	0.00202837	0.0126419	0.00998049	CACNG2/ITGA5/ITGA2/MYH7/TGFB2/ITGA3/LAMA2/DES/ITGB4/CACNG3	10
BP	GO:0002687	positive regulation of leukocyte migration	20/598	133/18862	7.44473e-09	7.78482e-07	5.80084e-07	LGALS3/F2RL1/IL1R1/ICAM1/ITGA2/SERPINE1/RAC2/CD74/PDGFD/MMP14/CCL5/C5AR1/CCR1/TREM2/THBS1/PTAFR/CXCL8/CX3CR1/RARRES2/CXCL10	20			hsa04613	Neutrophil extracellular trap formation	16/308	190/8142	0.00221841	0.0135122	0.0106675	TLR7/CLEC7A/FPR3/ITGB2/CASP1/RAC2/FCGR3A/C3/SIGLEC9/PRKCG/C5AR1/FPR1/FCGR2A/TLR2/ITGAL/CYBB	16
BP	GO:0010038	response to metal ion	34/598	352/18862	8.70792e-09	8.90336e-07	6.63431e-07	SOD3/IGFBP2/AQP1/MT1M/CACNG2/VCAM1/ICAM1/MT1A/CD14/SDC1/MAOB/IQGAP1/SYT4/HMOX1/KCNC2/HAMP/PLSCR1/SERPINF1/CPNE9/KCNK3/THBS1/S100A8/RYR3/C1QA/KCNIP2/FBP1/SOD2/SNCB/ALOX5AP/CAV1/MMP9/LOXL2/CCNB1/CYBB	34			hsa04110	Cell cycle	12/308	126/8142	0.00283975	0.0169123	0.0133518	CDKN2C/TGFB2/CCNA2/WEE1/BUB1/CDC20/CDC45/CCNB2/PTTG1/BUB1B/GADD45A/CCNB1	12
BP	GO:0045071	negative regulation of viral genome replication	13/598	54/18862	9.645e-09	9.6471e-07	7.18851e-07	ISG15/CCL5/PLSCR1/MX1/IFITM3/LTF/OAS2/OAS1/BST2/OASL/APOBEC3C/OAS3/RSAD2	13			hsa05414	Dilated cardiomyopathy	10/308	96/8142	0.00327765	0.0188817	0.0149066	CACNG2/ITGA5/ITGA2/MYH7/TGFB2/ITGA3/LAMA2/DES/ITGB4/CACNG3	10
BP	GO:0019886	antigen processing and presentation of exogenous peptide antigen via MHC class II	17/598	99/18862	1.30059e-08	1.2732e-06	9.48718e-07	HLA-DRA/HLA-DOA/CD74/KIF2C/HLA-DMB/HLA-DQB1/HLA-DQA2/HLA-DPB1/HLA-DRB1/HLA-DRB5/HLA-DQB2/KIF4A/HLA-DMA/FCER1G/HLA-DPA1/HLA-DQA1/CTSS	17			hsa04668	TNF signaling pathway	11/308	112/8142	0.00331134	0.0188817	0.0149066	TNFRSF1A/VCAM1/ICAM1/MMP14/CCL5/SOCS3/CCL2/LIF/JAG1/CXCL10/MMP9	11
BP	GO:0048525	negative regulation of viral process	16/598	89/18862	1.7637e-08	1.69058e-06	1.25973e-06	ISG15/ZFP36/PTX3/CCL5/PLSCR1/MX1/IFITM3/LTF/OAS2/OAS1/BST2/OASL/CIITA/APOBEC3C/OAS3/RSAD2	16			hsa05033	Nicotine addiction	6/308	40/8142	0.00361561	0.0201871	0.0159372	GRIN1/GABRB2/GABRG2/GABRA3/SLC17A8/GRIN3A	6
BP	GO:0010810	regulation of cell-substrate adhesion	25/598	218/18862	2.98742e-08	2.80513e-06	2.09023e-06	PDPN/ITGA5/SERPINE1/RAC2/SPRY4/ECM2/EFEMP2/MMP14/S100A10/NPNT/IQGAP1/POSTN/COL1A1/FLNA/PLAU/ITGA3/NDNF/THBS1/FN1/GBP1/EMILIN1/JAG1/CAMSAP3/SDC4/CCN1	25			hsa04670	Leukocyte transendothelial migration	11/308	114/8142	0.00379833	0.0207746	0.016401	MSN/VCAM1/ICAM1/ITGB2/RAC2/MYL12A/PRKCG/ACTN1/ITGAL/MMP9/CYBB	11
BP	GO:0050764	regulation of phagocytosis	16/598	94/18862	3.95999e-08	3.64398e-06	2.7153e-06	F2RL1/CLEC7A/ITGA2/C2/C3/PTX3/PLA2G5/PLSCR1/PRKCG/TREM2/SLC11A1/CCL2/PTPRC/FCER1G/TLR2/C4B	16			hsa04392	Hippo signaling pathway - multiple species	5/308	29/8142	0.00421544	0.0225947	0.017838	TEAD2/TEAD3/LATS2/TEAD4/WWTR1	5
BP	GO:0045069	regulation of viral genome replication	15/598	83/18862	4.57674e-08	4.12894e-06	3.07667e-06	ISG15/CCL5/PLSCR1/MX1/TOP2A/IFITM3/LTF/OAS2/CXCL8/OAS1/BST2/OASL/APOBEC3C/OAS3/RSAD2	15			hsa04064	NF-kappa B signaling pathway	10/308	104/8142	0.00582023	0.0299966	0.0236815	TNFRSF1A/IL1R1/VCAM1/ICAM1/LY96/CD14/BCL2A1/PLAU/CXCL8/GADD45A	10
BP	GO:1903900	regulation of viral life cycle	20/598	148/18862	4.75352e-08	4.20595e-06	3.13405e-06	ISG15/CD74/CAV2/PTX3/CCL5/PLSCR1/MX1/HLA-DRB1/TOP2A/IFITM3/LTF/OAS2/CXCL8/OAS1/BST2/OASL/CIITA/APOBEC3C/OAS3/RSAD2	20			hsa04620	Toll-like receptor signaling pathway	10/308	104/8142	0.00582023	0.0299966	0.0236815	TLR7/LY96/SPP1/TLR1/CD14/CCL5/CXCL8/CXCL10/TLR2/CD86	10
BP	GO:1903706	regulation of hemopoiesis	36/598	415/18862	5.17427e-08	4.49185e-06	3.34709e-06	HOXA5/LGALS3/HLA-DRA/SASH3/HLA-DOA/ISG15/ZFP36/CD74/ANXA1/SLAMF8/MMP14/RUNX1/HCLS1/FGL2/EVI2B/TMEM176A/HLA-B/CCR1/TMEM176B/HLA-DRB1/TREM2/NFAM1/LTF/NR4A3/FOXJ1/THBS1/SCIN/LIF/LILRB1/CAMK4/PTPRC/TCIM/JAG1/NFATC2/C1QC/CD86	36			hsa05417	Lipid and atherosclerosis	16/308	215/8142	0.00741128	0.0374759	0.0295863	TNFRSF1A/VCAM1/ICAM1/CAMK2A/LY96/OLR1/CASP1/CD14/CCL5/CXCL8/CCL2/SOD2/NFATC2/TLR2/MMP9/CYBB	16
BP	GO:0000070	mitotic sister chromatid segregation	21/598	164/18862	5.70994e-08	4.86508e-06	3.6252e-06	NUSAP1/NDC80/NCAPH/KIF2C/NEK6/TACC3/SMC4/NCAPG/BUB1/NEK2/CDC20/PTTG1/CENPF/NUF2/CDCA8/PSRC1/UBE2C/BUB1B/KIF4A/AURKB/CCNB1	21			hsa05222	Small cell lung cancer	9/308	92/8142	0.00779747	0.0386986	0.0305515	ITGA2/COL4A1/COL4A2/LAMB1/ITGA3/FN1/LAMC1/LAMA2/GADD45A	9
BP	GO:1905517	macrophage migration	12/598	53/18862	7.51253e-08	6.0724e-06	4.52483e-06	LGALS3/SLAMF8/MMP14/CCL5/C5AR1/TREM2/THBS1/SAA1/CCL2/CX3CR1/EMILIN1/RARRES2	12			hsa04060	Cytokine-cytokine receptor interaction	20/308	295/8142	0.00815887	0.039756	0.0313863	TNFRSF1A/IL1R1/CLCF1/TGFB2/IL1RAP/CCL5/NGFR/CCR1/GDF15/OSM/AMH/TNFRSF12A/CXCL8/IL13RA2/CCL2/CX3CR1/LIF/CTF1/CXCL10/OSMR	20
BP	GO:1903037	regulation of leukocyte cell-cell adhesion	31/598	330/18862	7.51309e-08	6.0724e-06	4.52483e-06	LGALS3/IGFBP2/HLA-DRA/VCAM1/ICAM1/SASH3/ALOX5/GPNMB/ITGB2/LAPTM5/CD74/ANXA1/HLA-DMB/RUNX1/FGL2/CCL5/HLA-DPB1/HLA-DRB1/CD44/NR4A3/FOXJ1/PTAFR/CCL2/LILRB1/PTPRC/IGF2/HLA-DPA1/HAVCR2/SDC4/CAV1/CD86	31			hsa05412	Arrhythmogenic right ventricular cardiomyopathy	8/308	77/8142	0.00834499	0.0399367	0.031529	CACNG2/ITGA5/ITGA2/ITGA3/LAMA2/DES/ITGB4/CACNG3	8
BP	GO:0002286	T cell activation involved in immune response	17/598	111/18862	7.54745e-08	6.0724e-06	4.52483e-06	LGALS3/F2RL1/HLA-DRA/ICAM1/CD74/ANXA1/HLA-DMB/LCP1/FGL2/HLA-DRB1/GPR183/SLC11A1/LILRB1/FCER1G/HAVCR2/ITGAL/CD86	17			hsa05143	African trypanosomiasis	5/308	37/8142	0.0121004	0.0568933	0.0449158	F2RL1/VCAM1/ICAM1/PRKCG/APOL1	5
BP	GO:0043903	regulation of biological process involved in symbiotic interaction	23/598	197/18862	7.65485e-08	6.0724e-06	4.52483e-06	F2RL1/ISG15/ZFP36/CD74/CAV2/PTX3/CCL5/PLSCR1/MX1/HLA-DRB1/TOP2A/IFITM3/LTF/OAS2/CXCL8/OAS1/BST2/OASL/CIITA/APOBEC3C/OAS3/CAV1/RSAD2	23			hsa04015	Rap1 signaling pathway	15/308	210/8142	0.0133364	0.0616234	0.0486501	ARAP3/FYB1/ITGB2/RAC2/PDGFD/GRIN1/NGFR/PRKCG/ANGPT1/THBS1/MET/FPR1/PDGFA/EPHA2/ITGAL	15
BP	GO:0002429	immune response-activating cell surface receptor signaling pathway	39/598	481/18862	8.73741e-08	6.70013e-06	4.99258e-06	LGALS3/IGLV1-47/FPR3/HLA-DRA/IGLV3-21/FYB1/LAPTM5/IGLC3/FCGR3A/IGKV3-20/IGHM/IGLV2-23/HLA-DQB1/RUNX1/HLA-DQA2/IGLC2/PLSCR1/C5AR1/IGHG3/HLA-DPB1/HLA-DRB1/HLA-DRB5/NFAM1/IGHG4/NR4A3/FPR1/IGLV2-14/HLA-DQB2/GBP1/PTPRC/IGHG2/LILRA2/IGHG1/FCER1G/FCGR2A/NFATC2/HLA-DPA1/IGKV1-5/HLA-DQA1	39
BP	GO:0002757	immune response-activating signal transduction	39/598	481/18862	8.73741e-08	6.70013e-06	4.99258e-06	LGALS3/IGLV1-47/FPR3/HLA-DRA/IGLV3-21/FYB1/LAPTM5/IGLC3/FCGR3A/IGKV3-20/IGHM/IGLV2-23/HLA-DQB1/RUNX1/HLA-DQA2/IGLC2/PLSCR1/C5AR1/IGHG3/HLA-DPB1/HLA-DRB1/HLA-DRB5/NFAM1/IGHG4/NR4A3/FPR1/IGLV2-14/HLA-DQB2/GBP1/PTPRC/IGHG2/LILRA2/IGHG1/FCER1G/FCGR2A/NFATC2/HLA-DPA1/IGKV1-5/HLA-DQA1	39
BP	GO:0045765	regulation of angiogenesis	31/598	335/18862	1.05563e-07	7.9622e-06	5.93301e-06	HOXA5/F3/AQP1/ITGA5/APLNR/SULF1/ALOX5/SP100/SERPINE1/GPNMB/ITGB2/COL4A2/C3/TGFB2/ADAMTS1/RUNX1/HMOX1/CHI3L1/SERPINF1/C5AR1/HSPB6/THBS1/HSPG2/CXCL8/CYP1B1/CX3CR1/EMILIN1/EPHA2/CXCL10/GADD45A/CYBB	31
BP	GO:1903039	positive regulation of leukocyte cell-cell adhesion	25/598	234/18862	1.20879e-07	8.9704e-06	6.68427e-06	IGFBP2/HLA-DRA/VCAM1/ICAM1/SASH3/ALOX5/ITGB2/CD74/ANXA1/HLA-DMB/RUNX1/CCL5/HLA-DPB1/HLA-DRB1/CD44/NR4A3/PTAFR/CCL2/LILRB1/PTPRC/IGF2/HLA-DPA1/HAVCR2/CAV1/CD86	25
BP	GO:0002699	positive regulation of immune effector process	24/598	219/18862	1.34012e-07	9.78714e-06	7.29285e-06	F2RL1/CLEC7A/IL1R1/HLA-DRA/SASH3/ITGB2/LAPTM5/RAC2/CD74/CLCF1/C3/ANXA1/HLA-DMB/PLA2G5/HMOX1/HLA-B/HLA-DRB1/NR4A3/PTAFR/IL13RA2/LILRB1/PTPRC/CD86/RSAD2	24
BP	GO:0050766	positive regulation of phagocytosis	13/598	67/18862	1.51309e-07	1.08777e-05	8.10546e-06	F2RL1/CLEC7A/ITGA2/C2/C3/PTX3/PLA2G5/TREM2/SLC11A1/CCL2/PTPRC/FCER1G/C4B	13
BP	GO:1901342	regulation of vasculature development	31/598	341/18862	1.57182e-07	1.11261e-05	8.29055e-06	HOXA5/F3/AQP1/ITGA5/APLNR/SULF1/ALOX5/SP100/SERPINE1/GPNMB/ITGB2/COL4A2/C3/TGFB2/ADAMTS1/RUNX1/HMOX1/CHI3L1/SERPINF1/C5AR1/HSPB6/THBS1/HSPG2/CXCL8/CYP1B1/CX3CR1/EMILIN1/EPHA2/CXCL10/GADD45A/CYBB	31
BP	GO:0060326	cell chemotaxis	29/598	306/18862	1.64216e-07	1.14478e-05	8.53033e-06	LGALS3/F2RL1/VCAM1/ALOX5/SERPINE1/ITGB2/RAC2/CD74/TGFB2/ANXA1/PDGFD/SLAMF8/CHGA/CCL5/C5AR1/CCR1/GPR183/S100A9/THBS1/S100A8/SAA1/CXCL8/MET/CCL2/CX3CR1/RARRES2/FCER1G/EPHA2/CXCL10	29
BP	GO:0051346	negative regulation of hydrolase activity	37/598	456/18862	1.84886e-07	1.26964e-05	9.46071e-06	PI16/LGALS3/CRB2/AQP1/CAMK2A/SERPINE1/SERPING1/SERPINA1/C3/TGFB2/ANXA1/PTX3/PLAUR/IQGAP1/ANXA2/NGFR/SERPINF1/CD44/LTF/CCDC8/THBS1/SERPINA5/PTTG1/CARD16/SPOCD1/BST2/IQGAP2/TNK2/TIMP1/CAMSAP3/CD109/C4B/IFI6/SERPINH1/GPC3/MMP9/SPRY1	37
BP	GO:0071219	cellular response to molecule of bacterial origin	23/598	209/18862	2.26418e-07	1.53199e-05	1.14155e-05	ICAM1/LY96/VIM/SERPINE1/CASP1/TLR1/ZFP36/CD14/CCL5/HAMP/TREM2/LTF/PTAFR/CXCL8/CARD16/CCL2/CX3CR1/LILRB1/LILRA2/CXCL10/TLR2/HAVCR2/CD86	23
BP	GO:0022409	positive regulation of cell-cell adhesion	27/598	276/18862	2.32175e-07	1.53871e-05	1.14656e-05	IGFBP2/PDPN/HLA-DRA/VCAM1/ICAM1/SASH3/ALOX5/ITGB2/CD74/ANXA1/PLAUR/HLA-DMB/RUNX1/CCL5/HLA-DPB1/HLA-DRB1/CD44/NR4A3/PTAFR/CCL2/LILRB1/PTPRC/IGF2/HLA-DPA1/HAVCR2/CAV1/CD86	27
BP	GO:0097530	granulocyte migration	19/598	148/18862	2.34101e-07	1.53871e-05	1.14656e-05	LGALS3/IL1R1/ITGB2/RAC2/CD74/TGFB2/ANXA1/SLAMF8/CCL5/C5AR1/S100A9/THBS1/S100A8/SAA1/CXCL8/CCL2/RARRES2/FCER1G/CXCL10	19
BP	GO:0030595	leukocyte chemotaxis	24/598	226/18862	2.41707e-07	1.56633e-05	1.16715e-05	LGALS3/F2RL1/ALOX5/SERPINE1/ITGB2/RAC2/CD74/TGFB2/ANXA1/SLAMF8/CHGA/CCL5/C5AR1/CCR1/GPR183/S100A9/THBS1/S100A8/SAA1/CXCL8/CCL2/RARRES2/FCER1G/CXCL10	24
BP	GO:0070661	leukocyte proliferation	29/598	312/18862	2.47989e-07	1.58472e-05	1.18085e-05	LGALS3/MSN/F2RL1/ELF4/IGFBP2/VCAM1/SASH3/GPNMB/RAC2/CD74/CLCF1/ANXA1/HLA-DMB/CCL5/HLA-DPB1/HLA-DRB1/GPR183/TREM2/FOXJ1/SLC11A1/LILRB1/BST2/PTPRC/IGF2/NFATC2/HLA-DPA1/HAVCR2/SDC4/CD86	29
BP	GO:0042098	T cell proliferation	22/598	195/18862	2.68301e-07	1.69103e-05	1.26006e-05	LGALS3/MSN/ELF4/IGFBP2/VCAM1/SASH3/GPNMB/RAC2/ANXA1/HLA-DMB/CCL5/HLA-DPB1/HLA-DRB1/FOXJ1/SLC11A1/LILRB1/PTPRC/IGF2/HLA-DPA1/HAVCR2/SDC4/CD86	22
BP	GO:0099024	plasma membrane invagination	18/598	135/18862	2.73048e-07	1.69769e-05	1.26503e-05	F2RL1/ITGA2/ITGB2/IGLC3/RAC2/C3/IGHM/MSR1/XKR8/XKR7/IGLC2/IGHG3/TREM2/IGHG4/THBS1/IGHG2/IGHG1/AURKB	18
BP	GO:0140014	mitotic nuclear division	28/598	296/18862	2.78777e-07	1.7102e-05	1.27435e-05	NUSAP1/NDC80/NCAPH/CAV2/KIF2C/NEK6/TACC3/TPX2/SMC4/NCAPG/BUB1/FLNA/NEK2/CDC20/CCNB2/CCDC8/PTTG1/CENPF/NUF2/MYBL2/CDCA8/PSRC1/UBE2C/BUB1B/KIF4A/IGF2/AURKB/CCNB1	28
BP	GO:1902105	regulation of leukocyte differentiation	27/598	279/18862	2.88589e-07	1.7471e-05	1.30185e-05	HLA-DRA/SASH3/HLA-DOA/CD74/ANXA1/SLAMF8/MMP14/RUNX1/HCLS1/FGL2/EVI2B/TMEM176A/HLA-B/CCR1/TMEM176B/HLA-DRB1/TREM2/NFAM1/LTF/FOXJ1/LIF/LILRB1/CAMK4/PTPRC/NFATC2/C1QC/CD86	27
BP	GO:0033627	cell adhesion mediated by integrin	13/598	72/18862	3.65709e-07	2.18523e-05	1.62832e-05	ITGA5/ICAM1/ITGA2/SERPINE1/ITGB2/TGFB2/NPNT/CCL5/PLAU/CYP1B1/LIF/EPHA2/ITGB4	13
BP	GO:0000819	sister chromatid segregation	22/598	199/18862	3.82319e-07	2.25519e-05	1.68045e-05	NUSAP1/NDC80/NCAPH/KIF2C/NEK6/TACC3/SMC4/NCAPG/BUB1/NEK2/CDC20/TOP2A/PTTG1/CENPF/NUF2/CDCA8/PSRC1/UBE2C/BUB1B/KIF4A/AURKB/CCNB1	22
BP	GO:0071621	granulocyte chemotaxis	17/598	124/18862	3.902e-07	2.27255e-05	1.69338e-05	LGALS3/ITGB2/RAC2/CD74/TGFB2/ANXA1/CCL5/C5AR1/S100A9/THBS1/S100A8/SAA1/CXCL8/CCL2/RARRES2/FCER1G/CXCL10	17
BP	GO:0098883	synapse pruning	6/598	11/18862	3.99547e-07	2.2979e-05	1.71227e-05	C1QB/C3/TREM2/C1QA/CX3CR1/C1QC	6
BP	GO:0051251	positive regulation of lymphocyte activation	31/598	356/18862	4.06443e-07	2.3087e-05	1.72032e-05	CLEC7A/IGFBP2/HLA-DRA/VCAM1/SASH3/IGLC3/CD74/CLCF1/ANXA1/IGHM/HLA-DMB/MMP14/RUNX1/CCL5/IGLC2/IGHG3/HLA-DPB1/HLA-DRB1/GPR183/IGHG4/CCL2/LILRB1/PTPRC/IGF2/IGHG2/IGHG1/NFATC2/HLA-DPA1/HAVCR2/CAV1/CD86	31
BP	GO:0001655	urogenital system development	29/598	320/18862	4.21893e-07	2.35552e-05	1.75521e-05	SULF1/COL4A1/TGFB2/ADAMTS1/ANXA1/PDGFD/SDC1/NPNT/CITED1/IQGAP1/TNC/SERPINF1/NOG/ITGA3/ANGPT1/FOXJ1/AMH/CENPF/LIF/PDGFA/JAG1/PROM1/WWTR1/SDC4/FREM2/GPC3/RDH10/MMP9/SPRY1	29
BP	GO:0071216	cellular response to biotic stimulus	24/598	233/18862	4.24925e-07	2.35552e-05	1.75521e-05	CLEC7A/ICAM1/LY96/VIM/SERPINE1/CASP1/TLR1/ZFP36/CD14/CCL5/HAMP/TREM2/LTF/PTAFR/CXCL8/CARD16/CCL2/CX3CR1/LILRB1/LILRA2/CXCL10/TLR2/HAVCR2/CD86	24
BP	GO:0098581	detection of external biotic stimulus	8/598	24/18862	4.57243e-07	2.50449e-05	1.86622e-05	CLEC7A/LY96/TLR1/HLA-B/HLA-DRB1/TREM2/TLR2/C4B	8
BP	GO:0006911	phagocytosis, engulfment	17/598	126/18862	4.92288e-07	2.63662e-05	1.96467e-05	F2RL1/ITGA2/ITGB2/IGLC3/RAC2/C3/IGHM/MSR1/XKR8/XKR7/IGLC2/IGHG3/TREM2/IGHG4/THBS1/IGHG2/IGHG1	17
BP	GO:0050792	regulation of viral process	21/598	186/18862	4.94116e-07	2.63662e-05	1.96467e-05	ISG15/ZFP36/CD74/CAV2/PTX3/CCL5/PLSCR1/MX1/HLA-DRB1/TOP2A/IFITM3/LTF/OAS2/CXCL8/OAS1/BST2/OASL/CIITA/APOBEC3C/OAS3/RSAD2	21
BP	GO:0052547	regulation of peptidase activity	36/598	455/18862	4.98557e-07	2.63662e-05	1.96467e-05	PI16/CRB2/CLEC7A/F3/AQP1/SERPINE1/SERPING1/LAPTM5/CASP1/SERPINA1/C3/PLAUR/GRIN1/ANXA2/NGFR/SERPINF1/S100A9/CD44/LTF/THBS1/S100A8/SERPINA5/PTTG1/FN1/CARD16/BST2/TIMP1/PCOLCE/CD109/C4B/IFI6/CAV1/SERPINH1/GPC3/MMP9/CCN1	36
BP	GO:0050670	regulation of lymphocyte proliferation	23/598	221/18862	6.15275e-07	3.21691e-05	2.39707e-05	LGALS3/IGFBP2/VCAM1/SASH3/GPNMB/RAC2/CD74/CLCF1/ANXA1/HLA-DMB/CCL5/HLA-DPB1/HLA-DRB1/GPR183/FOXJ1/LILRB1/PTPRC/IGF2/NFATC2/HLA-DPA1/HAVCR2/SDC4/CD86	23
BP	GO:0010324	membrane invagination	18/598	143/18862	6.5191e-07	3.30705e-05	2.46424e-05	F2RL1/ITGA2/ITGB2/IGLC3/RAC2/C3/IGHM/MSR1/XKR8/XKR7/IGLC2/IGHG3/TREM2/IGHG4/THBS1/IGHG2/IGHG1/AURKB	18
BP	GO:0014909	smooth muscle cell migration	14/598	88/18862	6.60193e-07	3.30705e-05	2.46424e-05	ITGA2/SERPINE1/IGFBP5/ADAMTS1/PDGFD/IQGAP1/CCL5/S100A11/POSTN/PLAU/NR4A3/PDGFA/IGFBP3/PLAT	14
BP	GO:0050863	regulation of T cell activation	29/598	327/18862	6.60754e-07	3.30705e-05	2.46424e-05	LGALS3/IGFBP2/HLA-DRA/VCAM1/SASH3/HLA-DOA/GPNMB/LAPTM5/RAC2/CD74/ANXA1/HLA-DMB/RUNX1/FGL2/CCL5/HLA-DPB1/HLA-DRB1/FOXJ1/CCL2/LILRB1/CAMK4/PTPRC/IGF2/NFATC2/HLA-DPA1/HAVCR2/SDC4/CAV1/CD86	29
BP	GO:0014812	muscle cell migration	15/598	101/18862	6.61267e-07	3.30705e-05	2.46424e-05	ITGA2/SERPINE1/IGFBP5/ADAMTS1/ANXA1/PDGFD/IQGAP1/CCL5/S100A11/POSTN/PLAU/NR4A3/PDGFA/IGFBP3/PLAT	15
BP	GO:0001706	endoderm formation	11/598	53/18862	6.74599e-07	3.33745e-05	2.48689e-05	ITGA5/ITGB2/COL4A2/MMP14/LAMB1/NOG/FN1/COL5A1/DUSP5/COL5A2/MMP9	11
BP	GO:0002683	negative regulation of immune system process	33/598	403/18862	6.98184e-07	3.38278e-05	2.52067e-05	LGALS3/COL3A1/HLA-DOA/GPNMB/SERPING1/LAPTM5/CD74/TGFB2/ANXA1/SLAMF8/RUNX1/FGL2/HMOX1/TMEM176A/HLA-B/TMEM176B/HLA-DRB1/ANGPT1/LTF/FOXJ1/THBS1/IL13RA2/GBP1/CCL2/LILRB1/BST2/EMILIN1/PTPRC/HAVCR2/SDC4/SAMSN1/C1QC/CD86	33
BP	GO:0001704	formation of primary germ layer	16/598	115/18862	6.98465e-07	3.38278e-05	2.52067e-05	CRB2/ITGA5/ITGA2/ITGB2/COL4A2/MMP14/LAMB1/NOG/ITGA3/FN1/COL5A1/EPHA2/DUSP5/COL5A2/ITGB4/MMP9	16
BP	GO:0010466	negative regulation of peptidase activity	25/598	257/18862	7.2061e-07	3.38669e-05	2.52358e-05	PI16/CRB2/AQP1/SERPINE1/SERPING1/SERPINA1/C3/PLAUR/ANXA2/NGFR/SERPINF1/CD44/LTF/THBS1/SERPINA5/PTTG1/CARD16/BST2/TIMP1/CD109/C4B/IFI6/SERPINH1/GPC3/MMP9	25
BP	GO:0071559	response to transforming growth factor beta	25/598	257/18862	7.2061e-07	3.38669e-05	2.52358e-05	COL3A1/LTBP1/VASN/COL4A2/CAV2/TGFB2/PDGFD/CITED1/FMOD/POSTN/COL1A1/GDF15/ITGA3/THBS1/MXRA5/CX3CR1/LTBP2/COL1A2/SLC2A10/EMILIN1/LATS2/CD109/CAV1/FOLR1/SPRY1	25
BP	GO:0032944	regulation of mononuclear cell proliferation	23/598	223/18862	7.21355e-07	3.38669e-05	2.52358e-05	LGALS3/IGFBP2/VCAM1/SASH3/GPNMB/RAC2/CD74/CLCF1/ANXA1/HLA-DMB/CCL5/HLA-DPB1/HLA-DRB1/GPR183/FOXJ1/LILRB1/PTPRC/IGF2/NFATC2/HLA-DPA1/HAVCR2/SDC4/CD86	23
BP	GO:0042116	macrophage activation	15/598	102/18862	7.52962e-07	3.49937e-05	2.60755e-05	TLR7/ITGB2/TLR1/CD74/HAMP/C5AR1/CTSC/TREM2/CD93/THBS1/SLC11A1/C1QA/PTPRC/TLR2/HAVCR2	15
BP	GO:0070663	regulation of leukocyte proliferation	24/598	241/18862	7.86339e-07	3.61795e-05	2.6959e-05	LGALS3/IGFBP2/VCAM1/SASH3/GPNMB/RAC2/CD74/CLCF1/ANXA1/HLA-DMB/CCL5/HLA-DPB1/HLA-DRB1/GPR183/FOXJ1/LILRB1/BST2/PTPRC/IGF2/NFATC2/HLA-DPA1/HAVCR2/SDC4/CD86	24
BP	GO:0002431	Fc receptor mediated stimulatory signaling pathway	18/598	145/18862	8.02061e-07	3.65375e-05	2.72258e-05	IGLV1-47/IGLV3-21/IGLC3/FCGR3A/IGKV3-20/IGLV2-23/IGLC2/PLSCR1/IGHG3/IGHG4/NR4A3/IGLV2-14/PTPRC/IGHG2/IGHG1/FCER1G/FCGR2A/IGKV1-5	18
BP	GO:0018108	peptidyl-tyrosine phosphorylation	31/598	369/18862	8.81829e-07	3.97774e-05	2.964e-05	TNFRSF1A/CLEC7A/ITGA5/ICAM1/ITGB2/MELK/CD74/CLCF1/PDGFD/HCLS1/IQGAP1/CCL5/WEE1/OSM/TREM2/EFEMP1/ANGPT1/CD44/MET/SOCS3/LIF/EPHA10/TNK2/PTPRC/PDGFA/IGF2/CTF1/DDR2/EPHA2/SAMSN1/CAV1	31
BP	GO:0048002	antigen processing and presentation of peptide antigen	21/598	194/18862	9.9339e-07	4.43746e-05	3.30656e-05	HLA-DRA/HLA-DOA/CD74/KIF2C/HLA-DMB/HLA-DQB1/HLA-DQA2/HLA-B/HLA-DPB1/HLA-DRB1/HLA-DRB5/TREM2/SLC11A1/HLA-DQB2/KIF4A/HLA-DMA/FCER1G/HLA-DPA1/HLA-DQA1/CTSS/CYBB	21
BP	GO:0018212	peptidyl-tyrosine modification	31/598	372/18862	1.04805e-06	4.6366e-05	3.45495e-05	TNFRSF1A/CLEC7A/ITGA5/ICAM1/ITGB2/MELK/CD74/CLCF1/PDGFD/HCLS1/IQGAP1/CCL5/WEE1/OSM/TREM2/EFEMP1/ANGPT1/CD44/MET/SOCS3/LIF/EPHA10/TNK2/PTPRC/PDGFA/IGF2/CTF1/DDR2/EPHA2/SAMSN1/CAV1	31
BP	GO:1903034	regulation of response to wounding	19/598	164/18862	1.1615e-06	5.04158e-05	3.75672e-05	F2RL1/CLEC7A/F3/ALOX5/SERPINE1/SPP1/SERPING1/ANXA1/PLAUR/RTN4R/THBD/FLNA/PLAU/THBS1/TNFRSF12A/PDGFA/CD109/CAV1/PLAT	19
BP	GO:1903555	regulation of tumor necrosis factor superfamily cytokine production	19/598	164/18862	1.1615e-06	5.04158e-05	3.75672e-05	CLEC7A/SASH3/LY96/TLR1/ZFP36/CD14/TREM2/ANGPT1/LTF/THBS1/PTAFR/CX3CR1/LILRB1/PTPRC/LILRA4/LILRA2/TLR2/HAVCR2/CD86	19
BP	GO:0046651	lymphocyte proliferation	26/598	282/18862	1.20699e-06	5.19008e-05	3.86737e-05	LGALS3/MSN/ELF4/IGFBP2/VCAM1/SASH3/GPNMB/RAC2/CD74/CLCF1/ANXA1/HLA-DMB/CCL5/HLA-DPB1/HLA-DRB1/GPR183/FOXJ1/SLC11A1/LILRB1/PTPRC/IGF2/NFATC2/HLA-DPA1/HAVCR2/SDC4/CD86	26
BP	GO:0007229	integrin-mediated signaling pathway	15/598	106/18862	1.24525e-06	5.305e-05	3.95301e-05	COL3A1/ITGA5/PLEK/ITGA2/FYB1/ITGB2/ISG15/ADAMTS1/FLNA/ITGA3/FN1/SLC2A10/TIMP1/ITGAL/ITGB4	15
BP	GO:0071222	cellular response to lipopolysaccharide	21/598	197/18862	1.27738e-06	5.39196e-05	4.0178e-05	ICAM1/LY96/VIM/SERPINE1/CASP1/ZFP36/CD14/CCL5/HAMP/LTF/PTAFR/CXCL8/CARD16/CCL2/CX3CR1/LILRB1/LILRA2/CXCL10/TLR2/HAVCR2/CD86	21
BP	GO:0002367	cytokine production involved in immune response	14/598	93/18862	1.31617e-06	5.50516e-05	4.10215e-05	F2RL1/CLEC7A/IL1R1/SASH3/LAPTM5/CD74/TGFB2/HMOX1/CHGA/ANGPT1/NR4A3/LILRB1/BST2/RSAD2	14
BP	GO:0048146	positive regulation of fibroblast proliferation	10/598	46/18862	1.38521e-06	5.7226e-05	4.26418e-05	AQP1/S100A6/CD74/PDGFD/CCNA2/NGFR/FN1/PDGFA/DDR2/CCNB1	10
BP	GO:0007178	transmembrane receptor protein serine/threonine kinase signaling pathway	30/598	358/18862	1.39391e-06	5.7226e-05	4.26418e-05	CRB2/COL3A1/SFRP4/LTBP1/SULF1/VIM/VASN/CAV2/TGFB2/FSTL1/CITED1/FMOD/NOG/GDF15/ITGA3/VWC2L/AMH/THBS1/LTBP2/COL1A2/SLC2A10/EMILIN1/LATS2/WWTR1/CD109/CAV1/GPC3/FOLR1/CCN1/SPRY1	30
BP	GO:0070486	leukocyte aggregation	6/598	13/18862	1.40546e-06	5.7226e-05	4.26418e-05	MSN/RAC2/S100A9/CD44/NR4A3/S100A8	6
BP	GO:0032943	mononuclear cell proliferation	26/598	285/18862	1.47296e-06	5.94482e-05	4.42976e-05	LGALS3/MSN/ELF4/IGFBP2/VCAM1/SASH3/GPNMB/RAC2/CD74/CLCF1/ANXA1/HLA-DMB/CCL5/HLA-DPB1/HLA-DRB1/GPR183/FOXJ1/SLC11A1/LILRB1/PTPRC/IGF2/NFATC2/HLA-DPA1/HAVCR2/SDC4/CD86	26
BP	GO:0014910	regulation of smooth muscle cell migration	13/598	81/18862	1.49111e-06	5.96573e-05	4.44535e-05	ITGA2/SERPINE1/IGFBP5/ADAMTS1/PDGFD/IQGAP1/CCL5/S100A11/POSTN/PLAU/NR4A3/PDGFA/IGFBP3	13
BP	GO:0022407	regulation of cell-cell adhesion	34/598	437/18862	1.51349e-06	6.00308e-05	4.47317e-05	LGALS3/IGFBP2/PDPN/HLA-DRA/VCAM1/ICAM1/SASH3/ALOX5/GPNMB/ITGB2/LAPTM5/CD74/ANXA1/PLAUR/HLA-DMB/RUNX1/FGL2/CCL5/HLA-DPB1/HLA-DRB1/CD44/NR4A3/FOXJ1/PTAFR/CCL2/LILRB1/PTPRC/JAG1/IGF2/HLA-DPA1/HAVCR2/SDC4/CAV1/CD86	34
BP	GO:0071706	tumor necrosis factor superfamily cytokine production	19/598	167/18862	1.53125e-06	6.02162e-05	4.48699e-05	CLEC7A/SASH3/LY96/TLR1/ZFP36/CD14/TREM2/ANGPT1/LTF/THBS1/PTAFR/CX3CR1/LILRB1/PTPRC/LILRA4/LILRA2/TLR2/HAVCR2/CD86	19
BP	GO:0002440	production of molecular mediator of immune response	26/598	286/18862	1.57295e-06	6.13316e-05	4.57011e-05	F2RL1/CLEC7A/IGLV1-47/IL1R1/SASH3/IGLV3-21/LAPTM5/CD74/CLCF1/IGKV3-20/TGFB2/IGLV2-23/HLA-DQB1/HMOX1/CHGA/HLA-DRB1/ANGPT1/NR4A3/IL13RA2/IGLV2-14/LILRB1/BST2/PTPRC/IGKV1-5/CD86/RSAD2	26
BP	GO:0071560	cellular response to transforming growth factor beta stimulus	24/598	251/18862	1.6293e-06	6.29952e-05	4.69407e-05	COL3A1/LTBP1/VASN/COL4A2/CAV2/TGFB2/PDGFD/CITED1/FMOD/POSTN/COL1A1/GDF15/ITGA3/THBS1/CX3CR1/LTBP2/COL1A2/SLC2A10/EMILIN1/LATS2/CD109/CAV1/FOLR1/SPRY1	24
BP	GO:0007596	blood coagulation	29/598	342/18862	1.6469e-06	6.3145e-05	4.70523e-05	F2RL1/COL3A1/FZD6/F3/PDPN/PLEK/ITGA2/SERPINE1/SERPING1/SERPINA1/PLAUR/MYL12A/PLSCR1/PRKCG/THBD/COL1A1/FLNA/PLAU/CLIC1/THBS1/SAA1/SERPINA5/FN1/COL1A2/PDGFA/F13A1/FCER1G/CAV1/PLAT	29
BP	GO:0042129	regulation of T cell proliferation	19/598	168/18862	1.67644e-06	6.37463e-05	4.75004e-05	LGALS3/IGFBP2/VCAM1/SASH3/GPNMB/RAC2/ANXA1/HLA-DMB/CCL5/HLA-DPB1/HLA-DRB1/FOXJ1/LILRB1/PTPRC/IGF2/HLA-DPA1/HAVCR2/SDC4/CD86	19
BP	GO:1990266	neutrophil migration	16/598	123/18862	1.74614e-06	6.58526e-05	4.90698e-05	LGALS3/IL1R1/ITGB2/RAC2/CD74/TGFB2/SLAMF8/CCL5/C5AR1/S100A9/S100A8/SAA1/CXCL8/CCL2/FCER1G/CXCL10	16
BP	GO:0032963	collagen metabolic process	15/598	109/18862	1.78675e-06	6.64874e-05	4.95429e-05	ITGA2/VIM/MRC2/MMP14/RUNX1/COL1A1/COL1A2/MFAP4/EMILIN1/CIITA/COL5A1/P3H2/SERPINH1/MMP9/CTSS	15
BP	GO:0072001	renal system development	26/598	288/18862	1.79188e-06	6.64874e-05	4.95429e-05	SULF1/COL4A1/TGFB2/ADAMTS1/PDGFD/SDC1/NPNT/CITED1/IQGAP1/SERPINF1/NOG/ITGA3/ANGPT1/FOXJ1/CENPF/LIF/PDGFA/JAG1/PROM1/WWTR1/SDC4/FREM2/GPC3/RDH10/MMP9/SPRY1	26
BP	GO:0007599	hemostasis	29/598	346/18862	2.07913e-06	7.65287e-05	5.70251e-05	F2RL1/COL3A1/FZD6/F3/PDPN/PLEK/ITGA2/SERPINE1/SERPING1/SERPINA1/PLAUR/MYL12A/PLSCR1/PRKCG/THBD/COL1A1/FLNA/PLAU/CLIC1/THBS1/SAA1/SERPINA5/FN1/COL1A2/PDGFA/F13A1/FCER1G/CAV1/PLAT	29
BP	GO:1905818	regulation of chromosome separation	12/598	71/18862	2.14277e-06	7.82452e-05	5.83042e-05	NDC80/NEK6/TACC3/PLSCR1/BUB1/CDC20/PTTG1/CENPF/UBE2C/BUB1B/AURKB/CCNB1	12
BP	GO:0050817	coagulation	29/598	347/18862	2.20241e-06	7.97897e-05	5.9455e-05	F2RL1/COL3A1/FZD6/F3/PDPN/PLEK/ITGA2/SERPINE1/SERPING1/SERPINA1/PLAUR/MYL12A/PLSCR1/PRKCG/THBD/COL1A1/FLNA/PLAU/CLIC1/THBS1/SAA1/SERPINA5/FN1/COL1A2/PDGFA/F13A1/FCER1G/CAV1/PLAT	29
BP	GO:0002573	myeloid leukocyte differentiation	21/598	204/18862	2.24965e-06	8.08645e-05	6.0256e-05	F2RL1/CD74/RUNX1/HCLS1/ANXA2/EVI2B/CCR1/HLA-DRB1/GPR183/TREM2/LTF/BATF3/LIF/LILRB1/CAMK4/EPHA2/TLR2/CD109/C1QC/GPC3/MMP9	21
BP	GO:0002718	regulation of cytokine production involved in immune response	13/598	84/18862	2.2788e-06	8.12771e-05	6.05634e-05	F2RL1/CLEC7A/IL1R1/SASH3/LAPTM5/CD74/TGFB2/HMOX1/ANGPT1/NR4A3/LILRB1/BST2/RSAD2	13
BP	GO:1905521	regulation of macrophage migration	9/598	39/18862	2.75778e-06	9.7604e-05	7.27294e-05	SLAMF8/MMP14/CCL5/C5AR1/TREM2/THBS1/CX3CR1/EMILIN1/RARRES2	9
BP	GO:0002576	platelet degranulation	16/598	128/18862	2.97504e-06	0.00010449	7.78601e-05	PLEK/SERPINE1/SERPING1/SERPINA1/TGFB2/TAGLN2/ACTN1/FLNA/THBS1/FN1/TIMP1/RARRES2/PDGFA/F13A1/IGF2/CD109	16
BP	GO:0051607	defense response to virus	24/598	260/18862	3.02805e-06	0.000104752	7.80559e-05	TLR7/F2RL1/ISG15/RNASE2/FGL2/GBP3/PLSCR1/MX1/FLNA/IFITM3/OAS2/OAS1/HERC5/GBP1/LILRB1/BST2/OASL/PTPRC/IFI44L/APOBEC3C/CXCL10/OAS3/IFI6/RSAD2	24
BP	GO:0140546	defense response to symbiont	24/598	260/18862	3.02805e-06	0.000104752	7.80559e-05	TLR7/F2RL1/ISG15/RNASE2/FGL2/GBP3/PLSCR1/MX1/FLNA/IFITM3/OAS2/OAS1/HERC5/GBP1/LILRB1/BST2/OASL/PTPRC/IFI44L/APOBEC3C/CXCL10/OAS3/IFI6/RSAD2	24
BP	GO:0031099	regeneration	20/598	192/18862	3.25731e-06	0.000111842	8.3339e-05	NEFL/CPQ/SPP1/ANXA1/PTGFRN/NNMT/RUNX1/CCNA2/LCP1/TNC/HMOX1/RTN4R/POSTN/HAMP/C5AR1/FLNA/NR4A3/LGR6/FOLR1/CCNB1	20
BP	GO:0019079	viral genome replication	16/598	129/18862	3.2984e-06	0.000112117	8.35439e-05	ISG15/CCL5/PLSCR1/MX1/TOP2A/IFITM3/LTF/OAS2/CXCL8/OAS1/CCL2/BST2/OASL/APOBEC3C/OAS3/RSAD2	16
BP	GO:0002703	regulation of leukocyte mediated immunity	21/598	209/18862	3.31405e-06	0.000112117	8.35439e-05	F2RL1/CLEC7A/IL1R1/HLA-DRA/ICAM1/SASH3/ITGB2/RAC2/CLCF1/C3/HMOX1/HLA-B/HLA-DRB1/FOXJ1/PTAFR/IL13RA2/LILRB1/BST2/PTPRC/HAVCR2/RSAD2	21
BP	GO:0032680	regulation of tumor necrosis factor production	18/598	160/18862	3.37996e-06	0.000113513	8.45835e-05	CLEC7A/SASH3/LY96/TLR1/ZFP36/CD14/TREM2/ANGPT1/LTF/THBS1/PTAFR/CX3CR1/LILRB1/PTPRC/LILRA4/LILRA2/TLR2/HAVCR2	18
BP	GO:0001822	kidney development	25/598	280/18862	3.44256e-06	0.000114531	8.53424e-05	SULF1/TGFB2/ADAMTS1/PDGFD/SDC1/NPNT/CITED1/IQGAP1/SERPINF1/NOG/ITGA3/ANGPT1/FOXJ1/CENPF/LIF/PDGFA/JAG1/PROM1/WWTR1/SDC4/FREM2/GPC3/RDH10/MMP9/SPRY1	25
BP	GO:0050730	regulation of peptidyl-tyrosine phosphorylation	24/598	262/18862	3.46007e-06	0.000114531	8.53424e-05	TNFRSF1A/CLEC7A/ITGA5/ICAM1/ITGB2/CD74/CLCF1/PDGFD/HCLS1/IQGAP1/CCL5/OSM/TREM2/ANGPT1/CD44/SOCS3/LIF/TNK2/PTPRC/PDGFA/IGF2/CTF1/SAMSN1/CAV1	24
BP	GO:0032102	negative regulation of response to external stimulus	31/598	394/18862	3.48558e-06	0.000114551	8.53573e-05	TNFRSF1A/ALOX5/SERPINE1/SPP1/SERPING1/PLAUR/SLAMF8/FGL2/RTN4R/HAMP/SERPINF1/HLA-B/THBD/HLA-DRB1/PLAU/LTF/THBS1/SAA1/SOCS3/CARD16/CCL2/LILRB1/PTPRC/PDGFA/LILRA2/HAVCR2/CD109/TNFAIP6/PLAT/GRIN3A/PBK	31
BP	GO:0070374	positive regulation of ERK1 and ERK2 cascade	21/598	210/18862	3.57526e-06	0.000116665	8.69327e-05	F2RL1/ICAM1/GPNMB/CD74/PLA2G2A/PDGFD/NPNT/PLA2G5/CCL5/CHI3L1/C5AR1/CCR1/HLA-DRB1/GPR183/TREM2/ANGPT1/CD44/CCL2/PTPRC/PDGFA/HAVCR2	21
BP	GO:0010951	negative regulation of endopeptidase activity	23/598	245/18862	3.6539e-06	0.000117965	8.79011e-05	CRB2/AQP1/SERPINE1/SERPING1/SERPINA1/C3/PLAUR/ANXA2/NGFR/SERPINF1/CD44/LTF/THBS1/SERPINA5/PTTG1/CARD16/BST2/TIMP1/CD109/C4B/IFI6/SERPINH1/MMP9	23
BP	GO:0002478	antigen processing and presentation of exogenous peptide antigen	19/598	177/18862	3.66637e-06	0.000117965	8.79011e-05	HLA-DRA/HLA-DOA/CD74/KIF2C/HLA-DMB/HLA-DQB1/HLA-DQA2/HLA-B/HLA-DPB1/HLA-DRB1/HLA-DRB5/HLA-DQB2/KIF4A/HLA-DMA/FCER1G/HLA-DPA1/HLA-DQA1/CTSS/CYBB	19
BP	GO:0043277	apoptotic cell clearance	10/598	51/18862	3.76491e-06	0.000120294	8.96368e-05	RAC2/C2/C3/ANXA1/XKR8/XKR7/TREM2/THBS1/CCL2/C4B	10
BP	GO:0002468	dendritic cell antigen processing and presentation	6/598	15/18862	3.88248e-06	0.000123195	9.17985e-05	HLA-DRA/CD74/FGL2/HLA-DRB1/THBS1/SLC11A1	6
BP	GO:0032640	tumor necrosis factor production	18/598	162/18862	4.03693e-06	0.000126489	9.42532e-05	CLEC7A/SASH3/LY96/TLR1/ZFP36/CD14/TREM2/ANGPT1/LTF/THBS1/PTAFR/CX3CR1/LILRB1/PTPRC/LILRA4/LILRA2/TLR2/HAVCR2	18
BP	GO:0061041	regulation of wound healing	16/598	131/18862	4.04128e-06	0.000126489	9.42532e-05	F2RL1/CLEC7A/F3/ALOX5/SERPINE1/SERPING1/ANXA1/PLAUR/THBD/PLAU/THBS1/TNFRSF12A/PDGFA/CD109/CAV1/PLAT	16
BP	GO:0007369	gastrulation	19/598	179/18862	4.3296e-06	0.000134598	0.000100295	CRB2/ITGA5/ITGA2/APLNR/ITGB2/COL4A2/MMP14/LAMB1/NOG/ITGA3/NR4A3/FN1/COL5A1/EPHA2/DUSP5/COL5A2/GPC3/ITGB4/MMP9	19
BP	GO:0051983	regulation of chromosome segregation	13/598	89/18862	4.42937e-06	0.000136775	0.000101918	NDC80/KIF2C/NEK6/TACC3/PLSCR1/BUB1/CDC20/PTTG1/CENPF/UBE2C/BUB1B/AURKB/CCNB1	13
BP	GO:0007492	endoderm development	12/598	76/18862	4.49473e-06	0.000137868	0.000102732	ITGA5/ITGB2/COL4A2/MMP14/LAMB1/NOG/FN1/LAMC1/COL5A1/DUSP5/COL5A2/MMP9	12
BP	GO:0030593	neutrophil chemotaxis	14/598	103/18862	4.56518e-06	0.000138187	0.000102969	LGALS3/ITGB2/RAC2/CD74/TGFB2/CCL5/C5AR1/S100A9/S100A8/SAA1/CXCL8/CCL2/FCER1G/CXCL10	14
BP	GO:0032637	interleukin-8 production	14/598	103/18862	4.56518e-06	0.000138187	0.000102969	TLR7/F2RL1/CLEC7A/F3/SERPINE1/TLR1/CD74/CD14/ANXA1/CHI3L1/CD58/PTPRC/LILRA2/TLR2	14
BP	GO:0070665	positive regulation of leukocyte proliferation	17/598	148/18862	4.74304e-06	0.000141706	0.000105592	IGFBP2/VCAM1/SASH3/CD74/CLCF1/ANXA1/HLA-DMB/CCL5/HLA-DPB1/GPR183/BST2/PTPRC/IGF2/NFATC2/HLA-DPA1/HAVCR2/CD86	17
BP	GO:0071774	response to fibroblast growth factor	17/598	148/18862	4.74304e-06	0.000141706	0.000105592	SULF1/ZFP36/SPRY4/TNC/CCL5/POSTN/NGFR/COL1A1/NOG/CD44/NDNF/THBS1/CXCL8/SHCBP1/FGFRL1/CCL2/SPRY1	17
BP	GO:0010965	regulation of mitotic sister chromatid separation	11/598	64/18862	4.79863e-06	0.000142442	0.00010614	NDC80/NEK6/TACC3/BUB1/CDC20/PTTG1/CENPF/UBE2C/BUB1B/AURKB/CCNB1	11
BP	GO:0090092	regulation of transmembrane receptor protein serine/threonine kinase signaling pathway	23/598	251/18862	5.48084e-06	0.00016165	0.000120453	CRB2/SFRP4/LTBP1/SULF1/VASN/CAV2/TGFB2/FSTL1/CITED1/NOG/GDF15/ITGA3/VWC2L/THBS1/SLC2A10/EMILIN1/LATS2/CD109/CAV1/GPC3/FOLR1/CCN1/SPRY1	23
BP	GO:0050671	positive regulation of lymphocyte proliferation	16/598	135/18862	5.99148e-06	0.000174945	0.00013036	IGFBP2/VCAM1/SASH3/CD74/CLCF1/ANXA1/HLA-DMB/CCL5/HLA-DPB1/GPR183/PTPRC/IGF2/NFATC2/HLA-DPA1/HAVCR2/CD86	16
BP	GO:0001501	skeletal system development	35/598	486/18862	6.01277e-06	0.000174945	0.00013036	HOXA5/COL3A1/SFRP4/SULF1/TGFB2/BGN/MMP14/RUNX1/MGP/ANXA2/LUM/CHI3L1/COL1A1/NOG/CYTL1/EFEMP1/CD44/HAPLN1/LTF/SCIN/LILRB1/COL1A2/SLC2A10/TIMP1/PTPRC/HOXD9/IGF2/TEAD4/EPHA2/COL5A2/SERPINH1/RDH10/MMP9/LOXL2/CCN1	35
BP	GO:0050866	negative regulation of cell activation	20/598	200/18862	6.0749e-06	0.000174945	0.00013036	LGALS3/GPNMB/LAPTM5/CD74/ANXA1/RUNX1/FGL2/HMOX1/THBD/HLA-DRB1/FOXJ1/IL13RA2/LILRB1/EMILIN1/PTPRC/PDGFA/HAVCR2/SDC4/SAMSN1/CD86	20
BP	GO:0045861	negative regulation of proteolysis	28/598	346/18862	6.08373e-06	0.000174945	0.00013036	PI16/CRB2/AQP1/SERPINE1/SERPING1/SERPINA1/C3/PLAUR/ANXA2/NGFR/PRKCG/SERPINF1/CD44/LTF/THBS1/SERPINA5/PTTG1/CARD16/BST2/TIMP1/CD109/C4B/IFI6/SERPINH1/GPC3/MMP9/PLAT/PBK	28
BP	GO:0030193	regulation of blood coagulation	11/598	66/18862	6.54501e-06	0.000185886	0.000138513	F2RL1/F3/SERPINE1/SERPING1/PLAUR/THBD/PLAU/THBS1/PDGFA/CAV1/PLAT	11
BP	GO:0051306	mitotic sister chromatid separation	11/598	66/18862	6.54501e-06	0.000185886	0.000138513	NDC80/NEK6/TACC3/BUB1/CDC20/PTTG1/CENPF/UBE2C/BUB1B/AURKB/CCNB1	11
BP	GO:0032946	positive regulation of mononuclear cell proliferation	16/598	136/18862	6.59479e-06	0.000186151	0.00013871	IGFBP2/VCAM1/SASH3/CD74/CLCF1/ANXA1/HLA-DMB/CCL5/HLA-DPB1/GPR183/PTPRC/IGF2/NFATC2/HLA-DPA1/HAVCR2/CD86	16
BP	GO:1905523	positive regulation of macrophage migration	7/598	24/18862	6.72274e-06	0.000188606	0.000140539	MMP14/CCL5/C5AR1/TREM2/THBS1/CX3CR1/RARRES2	7
BP	GO:0019058	viral life cycle	28/598	348/18862	6.78246e-06	0.000189128	0.000140928	ITGA5/ICAM1/ITGA2/ISG15/CD74/CAV2/PTX3/CCL5/PLSCR1/MX1/HLA-DRB1/SIGLEC1/TOP2A/IFITM3/LTF/OAS2/CXCL8/OAS1/CCL2/BST2/OASL/CIITA/APOBEC3C/EPHA2/OAS3/CAV1/CD86/RSAD2	28
BP	GO:0048251	elastic fiber assembly	5/598	10/18862	6.95565e-06	0.000192255	0.000143259	MYH11/EFEMP2/FBLN5/MFAP4/EMILIN1	5
BP	GO:0098813	nuclear chromosome segregation	24/598	273/18862	7.01559e-06	0.000192255	0.000143259	NUSAP1/NDC80/NCAPH/KIF2C/NEK6/TACC3/SMC4/FAM83D/NCAPG/BUB1/NEK2/CDC20/TOP2A/PTTG1/CENPF/NUF2/CDCA8/PSRC1/GEM/UBE2C/BUB1B/KIF4A/AURKB/CCNB1	24
BP	GO:0019884	antigen processing and presentation of exogenous antigen	19/598	185/18862	7.01998e-06	0.000192255	0.000143259	HLA-DRA/HLA-DOA/CD74/KIF2C/HLA-DMB/HLA-DQB1/HLA-DQA2/HLA-B/HLA-DPB1/HLA-DRB1/HLA-DRB5/HLA-DQB2/KIF4A/HLA-DMA/FCER1G/HLA-DPA1/HLA-DQA1/CTSS/CYBB	19
BP	GO:1900046	regulation of hemostasis	11/598	67/18862	7.60935e-06	0.000207163	0.000154367	F2RL1/F3/SERPINE1/SERPING1/PLAUR/THBD/PLAU/THBS1/PDGFA/CAV1/PLAT	11
BP	GO:0035987	endodermal cell differentiation	9/598	44/18862	8.00947e-06	0.000216774	0.000161528	ITGA5/ITGB2/COL4A2/MMP14/LAMB1/FN1/COL5A1/COL5A2/MMP9	9
BP	GO:0007162	negative regulation of cell adhesion	25/598	295/18862	8.62547e-06	0.000232081	0.000172934	LGALS3/SERPINE1/GPNMB/LAPTM5/CD74/SPRY4/ANXA1/MMP14/RUNX1/FGL2/TNC/POSTN/COL1A1/HLA-DRB1/ANGPT1/FOXJ1/THBS1/CYP1B1/GBP1/LILRB1/PTPRC/JAG1/HAVCR2/SDC4/CD86	25
BP	GO:0050921	positive regulation of chemotaxis	16/598	139/18862	8.74382e-06	0.000233897	0.000174288	F2RL1/F3/ITGA2/SERPINE1/RAC2/CD74/PDGFD/CCL5/C5AR1/CCR1/TREM2/THBS1/CXCL8/MET/RARRES2/CXCL10	16
BP	GO:0006026	aminoglycan catabolic process	11/598	68/18862	8.82134e-06	0.000234607	0.000174817	OGN/BGN/SDC1/FMOD/LUM/CHI3L1/CHI3L2/CD44/HSPG2/SDC4/GPC3	11
BP	GO:0042730	fibrinolysis	7/598	25/18862	9.08288e-06	0.000240174	0.000178965	SERPINE1/SERPING1/PLAUR/THBD/PLAU/THBS1/PLAT	7
BP	GO:0051304	chromosome separation	13/598	95/18862	9.24101e-06	0.000241579	0.000180012	NDC80/NEK6/TACC3/PLSCR1/BUB1/CDC20/TOP2A/PTTG1/CENPF/UBE2C/BUB1B/AURKB/CCNB1	13
BP	GO:0060337	type I interferon signaling pathway	13/598	95/18862	9.24101e-06	0.000241579	0.000180012	SP100/ISG15/GBP2/MX1/HLA-B/IFITM3/OAS2/OAS1/BST2/OASL/OAS3/IFI6/RSAD2	13
BP	GO:0002285	lymphocyte activation involved in immune response	19/598	189/18862	9.5696e-06	0.00024783	0.00018467	LGALS3/F2RL1/HLA-DRA/ICAM1/CD74/CLCF1/ANXA1/HLA-DMB/LCP1/FGL2/HLA-DRB1/GPR183/SLC11A1/LILRB1/PTPRC/FCER1G/HAVCR2/ITGAL/CD86	19
BP	GO:0038094	Fc-gamma receptor signaling pathway	16/598	140/18862	9.58787e-06	0.00024783	0.00018467	IGLV1-47/IGLV3-21/IGLC3/FCGR3A/IGKV3-20/IGLV2-23/IGLC2/IGHG3/IGHG4/IGLV2-14/PTPRC/IGHG2/IGHG1/FCER1G/FCGR2A/IGKV1-5	16
BP	GO:0014911	positive regulation of smooth muscle cell migration	9/598	45/18862	9.73297e-06	0.000250175	0.000186417	ITGA2/IGFBP5/ADAMTS1/PDGFD/IQGAP1/CCL5/S100A11/POSTN/NR4A3	9
BP	GO:0002698	negative regulation of immune effector process	15/598	125/18862	1.00041e-05	0.000255716	0.000190546	LGALS3/SERPING1/TGFB2/ANXA1/SLAMF8/FGL2/HMOX1/HLA-B/ANGPT1/FOXJ1/IL13RA2/LILRB1/BST2/PTPRC/HAVCR2	15
BP	GO:0071357	cellular response to type I interferon	13/598	96/18862	1.03836e-05	0.00026395	0.000196682	SP100/ISG15/GBP2/MX1/HLA-B/IFITM3/OAS2/OAS1/BST2/OASL/OAS3/IFI6/RSAD2	13
BP	GO:0002224	toll-like receptor signaling pathway	17/598	157/18862	1.05224e-05	0.000266008	0.000198215	TLR7/F2RL1/LY96/ITGB2/COLEC12/TLR1/CD14/S100A9/LTF/S100A8/LILRA4/LILRA2/TLR2/HAVCR2/CAV1/RSAD2/CTSS	17
BP	GO:0007059	chromosome segregation	27/598	337/18862	1.06683e-05	0.000268175	0.000199829	NUSAP1/NDC80/NCAPH/KIF2C/NEK6/HJURP/TACC3/SMC4/PLSCR1/FAM83D/NCAPG/BUB1/NEK2/CDC20/TOP2A/BIRC5/PTTG1/CENPF/NUF2/CDCA8/PSRC1/GEM/UBE2C/BUB1B/KIF4A/AURKB/CCNB1	27
BP	GO:0032757	positive regulation of interleukin-8 production	10/598	57/18862	1.07247e-05	0.000268175	0.000199829	TLR7/F2RL1/CLEC7A/F3/SERPINE1/TLR1/CD74/CD14/CD58/TLR2	10
BP	GO:0051051	negative regulation of transport	32/598	438/18862	1.12615e-05	0.000280076	0.000208697	TNFRSF1A/LGALS3/SFRP4/ICAM1/SP100/CD74/ANXA1/CABP1/MAOB/SYT4/HMOX1/CHGA/VSNL1/OXTR/HAMP/PLSCR1/OSM/ANGPT1/THBS1/KCNJ11/HRH3/IL13RA2/LIF/LILRB1/BST2/GEM/TLR2/SLN/CAV1/FABP5/RSAD2/MMP9	32
BP	GO:0044344	cellular response to fibroblast growth factor stimulus	16/598	142/18862	1.1497e-05	0.000284395	0.000211916	SULF1/ZFP36/SPRY4/CCL5/POSTN/NGFR/COL1A1/NOG/CD44/NDNF/THBS1/CXCL8/SHCBP1/FGFRL1/CCL2/SPRY1	16
BP	GO:0061082	myeloid leukocyte cytokine production	7/598	26/18862	1.20909e-05	0.000296588	0.000221001	LAPTM5/CD74/TGFB2/HMOX1/CHGA/NR4A3/LILRB1	7
BP	GO:0009615	response to virus	28/598	359/18862	1.21188e-05	0.000296588	0.000221001	TLR7/F2RL1/ISG15/FOSL1/RNASE2/FGL2/CCL5/GBP3/PLSCR1/MX1/FLNA/IFITM3/OAS2/H19/OAS1/BATF3/HERC5/GBP1/LILRB1/BST2/OASL/PTPRC/IFI44L/APOBEC3C/CXCL10/OAS3/IFI6/RSAD2	28
BP	GO:0032609	interferon-gamma production	14/598	112/18862	1.22729e-05	0.000298769	0.000222627	TLR7/F2RL1/CLEC7A/IL1R1/SASH3/LAPTM5/ISG15/CD14/HLA-DPB1/HLA-DRB1/SLC11A1/LILRB1/HLA-DPA1/HAVCR2	14
BP	GO:0050731	positive regulation of peptidyl-tyrosine phosphorylation	19/598	193/18862	1.29235e-05	0.000311315	0.000231975	TNFRSF1A/CLEC7A/ITGA5/ICAM1/CD74/CLCF1/HCLS1/IQGAP1/CCL5/OSM/TREM2/ANGPT1/CD44/SOCS3/LIF/TNK2/PTPRC/IGF2/CTF1	19
BP	GO:0050864	regulation of B cell activation	19/598	193/18862	1.29235e-05	0.000311315	0.000231975	SASH3/LAPTM5/IGLC3/CD74/CLCF1/IGHM/SLAMF8/MMP14/IGLC2/IGHG3/GPR183/NFAM1/IGHG4/FOXJ1/PTPRC/IGHG2/IGHG1/NFATC2/SAMSN1	19
BP	GO:0001503	ossification	30/598	401/18862	1.34158e-05	0.000320652	0.000238933	ALOX5/SPP1/ISG15/IGFBP5/CTHRC1/MRC2/TGFB2/MMP14/RUNX1/MGP/NPNT/CITED1/TNC/CCR1/COL1A1/NOG/CLIC1/LTF/COL1A2/JAG1/IGF2/DDR2/IBSP/EPHA2/WWTR1/COL5A2/GPC3/IGFBP3/MMP9/CCN1	30
BP	GO:0033045	regulation of sister chromatid segregation	11/598	71/18862	1.35202e-05	0.000320652	0.000238933	NDC80/NEK6/TACC3/BUB1/CDC20/PTTG1/CENPF/UBE2C/BUB1B/AURKB/CCNB1	11
BP	GO:0050818	regulation of coagulation	11/598	71/18862	1.35202e-05	0.000320652	0.000238933	F2RL1/F3/SERPINE1/SERPING1/PLAUR/THBD/PLAU/THBS1/PDGFA/CAV1/PLAT	11
BP	GO:0001774	microglial cell activation	9/598	47/18862	1.41446e-05	0.000333739	0.000248685	TLR7/ITGB2/TLR1/C5AR1/CTSC/TREM2/C1QA/PTPRC/TLR2	9
BP	GO:0032663	regulation of interleukin-2 production	10/598	59/18862	1.47403e-05	0.000346022	0.000257837	CLEC7A/SASH3/LAPTM5/ZFP36/ANXA1/RUNX1/GBP1/PTPRC/HAVCR2/CD86	10
BP	GO:0034329	cell junction assembly	31/598	425/18862	1.59116e-05	0.00037162	0.000276911	AMIGO2/ITGA5/ITGA2/MMP14/LGI2/S100A10/RUNX1/IL1RAP/IQGAP1/GABRB2/OXTR/ACTN1/FLNA/THBS1/FBLIM1/SRPX2/GABRG2/GJC1/CBLN2/FN1/GJB2/LAMC1/FLNC/CAMSAP3/CUX2/EPHA2/TLR2/SDC4/IGFN1/CAV1/ITGB4	31
BP	GO:0002700	regulation of production of molecular mediator of immune response	16/598	146/18862	1.63584e-05	0.000380126	0.000283249	F2RL1/CLEC7A/IL1R1/SASH3/LAPTM5/CD74/CLCF1/TGFB2/HMOX1/ANGPT1/NR4A3/IL13RA2/LILRB1/BST2/PTPRC/RSAD2	16
BP	GO:0052548	regulation of endopeptidase activity	31/598	426/18862	1.66586e-05	0.000385157	0.000286999	CRB2/CLEC7A/F3/AQP1/SERPINE1/SERPING1/LAPTM5/CASP1/SERPINA1/C3/PLAUR/GRIN1/ANXA2/NGFR/SERPINF1/S100A9/CD44/LTF/THBS1/S100A8/SERPINA5/PTTG1/CARD16/BST2/TIMP1/CD109/C4B/IFI6/SERPINH1/MMP9/CCN1	31
BP	GO:0050727	regulation of inflammatory response	28/598	366/18862	1.72746e-05	0.000395939	0.000295033	TNFRSF1A/TLR7/IL1R1/ITGA2/ALOX5/SERPINE1/CASP1/C3/ANXA1/PLA2G2A/SLAMF8/CCL5/HAMP/SERPINF1/CTSC/HLA-DRB1/OSM/TREM2/S100A9/S100A8/SAA1/SOCS3/PTPRC/TLR2/TNFAIP6/OSMR/MMP9/PBK	28
BP	GO:0017157	regulation of exocytosis	19/598	197/18862	1.72971e-05	0.000395939	0.000295033	F2RL1/RIMS2/CACNA1I/ITGB2/RAC2/ANXA1/SDC1/CDK5R2/SYT4/HMOX1/VSNL1/RAB3C/PRKCG/PTAFR/IL13RA2/RIMS1/CPLX2/SDC4/GRIN3A	19
BP	GO:0034340	response to type I interferon	13/598	101/18862	1.81683e-05	0.000413823	0.000308359	SP100/ISG15/GBP2/MX1/HLA-B/IFITM3/OAS2/OAS1/BST2/OASL/OAS3/IFI6/RSAD2	13
BP	GO:0007091	metaphase/anaphase transition of mitotic cell cycle	10/598	61/18862	1.99867e-05	0.000450779	0.000335897	NDC80/NEK6/TACC3/BUB1/CDC20/CENPF/UBE2C/BUB1B/AURKB/CCNB1	10
BP	GO:0032623	interleukin-2 production	10/598	61/18862	1.99867e-05	0.000450779	0.000335897	CLEC7A/SASH3/LAPTM5/ZFP36/ANXA1/RUNX1/GBP1/PTPRC/HAVCR2/CD86	10
BP	GO:0009595	detection of biotic stimulus	8/598	38/18862	2.05442e-05	0.000458855	0.000341914	CLEC7A/LY96/TLR1/HLA-B/HLA-DRB1/TREM2/TLR2/C4B	8
BP	GO:0048246	macrophage chemotaxis	8/598	38/18862	2.05442e-05	0.000458855	0.000341914	LGALS3/SLAMF8/CCL5/C5AR1/THBS1/SAA1/CCL2/RARRES2	8
BP	GO:0032490	detection of molecule of bacterial origin	5/598	12/18862	2.07344e-05	0.000460864	0.000343411	LY96/TLR1/TREM2/TLR2/C4B	5
BP	GO:0050808	synapse organization	30/598	412/18862	2.24767e-05	0.000497188	0.000370478	NEFL/AMIGO2/CACNG2/C1QB/COL4A1/L1CAM/C3/LGI2/IL1RAP/GABRB2/TNC/OXTR/C5AR1/ACTN1/FLNA/CDC20/TREM2/ITGA3/C1QA/SRPX2/GABRG2/INA/CBLN2/CX3CR1/SNCB/CUX2/TLR2/IGFN1/C1QC/CAMKV	30
BP	GO:0007179	transforming growth factor beta receptor signaling pathway	19/598	202/18862	2.46029e-05	0.000541617	0.000403584	COL3A1/LTBP1/VASN/CAV2/TGFB2/CITED1/FMOD/GDF15/ITGA3/THBS1/LTBP2/COL1A2/SLC2A10/EMILIN1/LATS2/CD109/CAV1/FOLR1/SPRY1	19
BP	GO:0002577	regulation of antigen processing and presentation	6/598	20/18862	2.62551e-05	0.00057251	0.000426604	HLA-DOA/CD74/FGL2/TREM2/THBS1/SLC11A1	6
BP	GO:0150146	cell junction disassembly	6/598	20/18862	2.62551e-05	0.00057251	0.000426604	C1QB/C3/TREM2/C1QA/CX3CR1/C1QC	6
BP	GO:1903035	negative regulation of response to wounding	12/598	90/18862	2.65174e-05	0.0005728	0.000426821	ALOX5/SERPINE1/SPP1/SERPING1/PLAUR/RTN4R/THBD/PLAU/THBS1/PDGFA/CD109/PLAT	12
BP	GO:1903557	positive regulation of tumor necrosis factor superfamily cytokine production	12/598	90/18862	2.65174e-05	0.0005728	0.000426821	CLEC7A/SASH3/LY96/TLR1/CD14/THBS1/PTAFR/PTPRC/LILRA2/TLR2/HAVCR2/CD86	12
BP	GO:0090287	regulation of cellular response to growth factor stimulus	24/598	296/18862	2.69209e-05	0.000578798	0.00043129	CRB2/SFRP4/LTBP1/ITGA5/SULF1/VASN/SPRY4/CAV2/FSTL1/CITED1/NGFR/NOG/ITGA3/VWC2L/THBS1/SLC2A10/EMILIN1/LATS2/CD109/CAV1/GPC3/FOLR1/CCN1/SPRY1	24
BP	GO:0033002	muscle cell proliferation	20/598	222/18862	2.83473e-05	0.000606632	0.00045203	ITGA2/OGN/IGFBP5/TGFB2/ANG/ADAMTS1/EFEMP2/PDGFD/RUNX1/HMOX1/CCL5/NOG/ANGPT1/NR4A3/THBS1/PTAFR/SOD2/IGFBP3/MMP9/CCNB1	20
BP	GO:0044409	entry into host	16/598	153/18862	2.93776e-05	0.000625771	0.000466291	ITGA5/ICAM1/ITGA2/CD74/CAV2/PTX3/PLSCR1/HLA-DRB1/SIGLEC1/IFITM3/CXCL8/MET/CIITA/EPHA2/CAV1/CD86	16
BP	GO:0044784	metaphase/anaphase transition of cell cycle	10/598	64/18862	3.08281e-05	0.000647945	0.000482814	NDC80/NEK6/TACC3/BUB1/CDC20/CENPF/UBE2C/BUB1B/AURKB/CCNB1	10
BP	GO:0051310	metaphase plate congression	10/598	64/18862	3.08281e-05	0.000647945	0.000482814	NDC80/KIF2C/FAM83D/CENPF/NUF2/CDCA8/PSRC1/GEM/AURKB/CCNB1	10
BP	GO:0030099	myeloid cell differentiation	30/598	419/18862	3.08411e-05	0.000647945	0.000482814	HOXA5/LGALS3/F2RL1/ISG15/ZFP36/CD74/RUNX1/HCLS1/ANXA2/EVI2B/CCR1/ACTN1/HLA-DRB1/GPR183/TREM2/LTF/NR4A3/THBS1/BATF3/SCIN/LIF/LILRB1/CAMK4/JAG1/EPHA2/TLR2/CD109/C1QC/GPC3/MMP9	30
BP	GO:0042493	response to drug	27/598	359/18862	3.28034e-05	0.000686039	0.0005112	IGFBP2/ICAM1/ITGA2/TGFB2/ANXA1/SLAMF8/NNMT/S100A10/FOSL1/MAOB/HMOX1/OXTR/COL1A1/ITGA3/KCNK3/ABCC3/SLC12A5/AMH/THBS1/KCNJ11/CENPF/FBP1/SOD2/TGIF1/NFATC2/CCNB1/CYBB	27
BP	GO:0002526	acute inflammatory response	13/598	107/18862	3.39087e-05	0.000702765	0.000523663	F3/VCAM1/ICAM1/SERPINA1/C3/HAMP/PLSCR1/CD163/OSM/S100A8/SAA1/FN1/OSMR	13
BP	GO:0032649	regulation of interferon-gamma production	13/598	107/18862	3.39087e-05	0.000702765	0.000523663	TLR7/CLEC7A/IL1R1/SASH3/LAPTM5/ISG15/CD14/HLA-DPB1/HLA-DRB1/SLC11A1/LILRB1/HLA-DPA1/HAVCR2	13
BP	GO:0002433	immune response-regulating cell surface receptor signaling pathway involved in phagocytosis	15/598	139/18862	3.58506e-05	0.000736377	0.000548709	IGLV1-47/IGLV3-21/IGLC3/FCGR3A/IGKV3-20/IGLV2-23/IGLC2/IGHG3/IGHG4/IGLV2-14/PTPRC/IGHG2/IGHG1/FCGR2A/IGKV1-5	15
BP	GO:0038096	Fc-gamma receptor signaling pathway involved in phagocytosis	15/598	139/18862	3.58506e-05	0.000736377	0.000548709	IGLV1-47/IGLV3-21/IGLC3/FCGR3A/IGKV3-20/IGLV2-23/IGLC2/IGHG3/IGHG4/IGLV2-14/PTPRC/IGHG2/IGHG1/FCGR2A/IGKV1-5	15
BP	GO:0071674	mononuclear cell migration	18/598	190/18862	3.63556e-05	0.000743432	0.000553966	LGALS3/MSN/ICAM1/ALOX5/SERPINE1/ANXA1/PDGFD/SLAMF8/CCL5/C5AR1/CCR1/GPR183/THBS1/SAA1/CCL2/RARRES2/CXCL10/ITGAL	18
BP	GO:0030856	regulation of epithelial cell differentiation	16/598	156/18862	3.73234e-05	0.000759845	0.000566196	TNFRSF1A/SFRP4/SERPINE1/ZFP36/RUNX1/CITED1/S1PR3/FOXJ1/LIF/JAG1/PROM1/WWTR1/CD109/CAV1/MMP9/SPRY1	16
BP	GO:0002720	positive regulation of cytokine production involved in immune response	9/598	53/18862	3.88401e-05	0.000783787	0.000584037	F2RL1/CLEC7A/IL1R1/SASH3/LAPTM5/CD74/NR4A3/LILRB1/RSAD2	9
BP	GO:0009620	response to fungus	9/598	53/18862	3.88401e-05	0.000783787	0.000584037	CLEC7A/PTX3/PLA2G5/CHGA/HAMP/S100A9/LTF/S100A8/RARRES2	9
BP	GO:0030168	platelet activation	16/598	157/18862	4.03646e-05	0.000810995	0.00060431	COL3A1/FZD6/PDPN/PLEK/MYL12A/PLSCR1/PRKCG/THBD/COL1A1/FLNA/CLIC1/SAA1/FN1/COL1A2/PDGFA/FCER1G	16
BP	GO:0070482	response to oxygen levels	28/598	385/18862	4.28234e-05	0.000854716	0.000636889	SOD3/AQP1/PDPN/VCAM1/ICAM1/ITGA2/PDLIM1/VASN/CASP1/TGFB2/ANG/MMP14/CCNA2/HMOX1/POSTN/OXTR/COL1A1/PLAU/KCNK3/NDNF/THBS1/CARD16/SOD2/TLR2/CAV1/LOXL2/CCNB1/CYBB	28
BP	GO:0045766	positive regulation of angiogenesis	17/598	175/18862	4.32838e-05	0.000854716	0.000636889	F3/AQP1/ITGA5/APLNR/SERPINE1/ITGB2/C3/RUNX1/HMOX1/CHI3L1/C5AR1/HSPB6/THBS1/CXCL8/CYP1B1/CX3CR1/CYBB	17
BP	GO:0048771	tissue remodeling	17/598	175/18862	4.32838e-05	0.000854716	0.000636889	GPNMB/SPP1/IGFBP5/RAC2/CTHRC1/BGN/MMP14/RUNX1/HAMP/FLNA/LIF/TIMP1/JAG1/TMBIM1/DDR2/EPHA2/CAV1	17
BP	GO:1904018	positive regulation of vasculature development	17/598	175/18862	4.32838e-05	0.000854716	0.000636889	F3/AQP1/ITGA5/APLNR/SERPINE1/ITGB2/C3/RUNX1/HMOX1/CHI3L1/C5AR1/HSPB6/THBS1/CXCL8/CYP1B1/CX3CR1/CYBB	17
BP	GO:0033046	negative regulation of sister chromatid segregation	8/598	42/18862	4.43471e-05	0.000864581	0.00064424	NDC80/BUB1/CDC20/PTTG1/CENPF/BUB1B/AURKB/CCNB1	8
BP	GO:0033048	negative regulation of mitotic sister chromatid segregation	8/598	42/18862	4.43471e-05	0.000864581	0.00064424	NDC80/BUB1/CDC20/PTTG1/CENPF/BUB1B/AURKB/CCNB1	8
BP	GO:2000816	negative regulation of mitotic sister chromatid separation	8/598	42/18862	4.43471e-05	0.000864581	0.00064424	NDC80/BUB1/CDC20/PTTG1/CENPF/BUB1B/AURKB/CCNB1	8
BP	GO:1901654	response to ketone	18/598	193/18862	4.47382e-05	0.000868526	0.00064718	MSN/NEFL/AQP1/ICAM1/SPP1/TGFB2/FOSL1/MAOB/TNC/OXTR/SERPINF1/THBS1/PTAFR/KCNJ11/GJB2/TLR2/CAV1/CYBB	18
BP	GO:0050673	epithelial cell proliferation	30/598	428/18862	4.57177e-05	0.000882341	0.000657473	HOXA5/F3/COL8A2/APLNR/SULF1/ALOX5/IGFBP5/ZFP36/CAV2/TGFB2/ANG/MMP14/HMOX1/LAMB1/NGFR/SERPINF1/C5AR1/NOG/NR4A3/THBS1/CCL2/LAMC1/IQGAP3/IGF2/EPHA2/CD109/CAV1/GPC3/IGFBP3/LOXL2	30
BP	GO:0032602	chemokine production	12/598	95/18862	4.58334e-05	0.000882341	0.000657473	TLR7/F2RL1/CLEC7A/CD74/HMOX1/POSTN/TREM2/S100A9/S100A8/EPHA2/TLR2/HAVCR2	12
BP	GO:0019730	antimicrobial humoral response	15/598	142/18862	4.60441e-05	0.000882703	0.000657744	IGKV3-20/ANG/LYZ/PLA2G2A/IGHM/CHGA/S100A9/LTF/S100A8/SLC11A1/CXCL8/RARRES2/OCIAD2/CXCL10/JCHAIN	15
BP	GO:0050918	positive chemotaxis	10/598	67/18862	4.63498e-05	0.000884876	0.000659363	LGALS3/F2RL1/F3/ITGA2/GPNMB/CCL5/ANGPT1/CXCL8/MET/CXCL10	10
BP	GO:0050870	positive regulation of T cell activation	19/598	212/18862	4.79414e-05	0.000908867	0.000677239	IGFBP2/HLA-DRA/VCAM1/SASH3/CD74/ANXA1/HLA-DMB/RUNX1/CCL5/HLA-DPB1/HLA-DRB1/CCL2/LILRB1/PTPRC/IGF2/HLA-DPA1/HAVCR2/CAV1/CD86	19
BP	GO:0001818	negative regulation of cytokine production	27/598	367/18862	4.80014e-05	0.000908867	0.000677239	F2RL1/GPNMB/LAPTM5/ISG15/ZFP36/TGFB2/ANXA1/HMOX1/HLA-DRB1/TREM2/ANGPT1/LTF/FOXJ1/THBS1/SLC11A1/FN1/HERC5/CARD16/GBP1/CX3CR1/LILRB1/BST2/SLC2A10/PTPRC/LILRA4/EPHA2/HAVCR2	27
BP	GO:0007565	female pregnancy	17/598	177/18862	4.99941e-05	0.000942717	0.000702463	IGFBP2/ITGA5/ITGA2/SPP1/IGFBP5/FOSL1/OXTR/THBD/TPPP3/ITGA3/GJB2/LIF/TIMP1/TEAD3/HAVCR2/ITGB4/MMP9	17
BP	GO:0051048	negative regulation of secretion	16/598	160/18862	5.08412e-05	0.000954777	0.000711449	TNFRSF1A/CD74/ANXA1/MAOB/SYT4/HMOX1/CHGA/VSNL1/OXTR/OSM/KCNJ11/HRH3/IL13RA2/LIF/LILRB1/RSAD2	16
BP	GO:1901215	negative regulation of neuron death	18/598	195/18862	5.12391e-05	0.000958337	0.000714102	NEFL/GPNMB/CLCF1/CITED1/GABRB2/HMOX1/CHGA/PRKCG/SERPINF1/C5AR1/ANGPT1/NDNF/NR4A3/CCL2/CX3CR1/DRAXIN/SOD2/SNCB	18
BP	GO:0032677	regulation of interleukin-8 production	12/598	97/18862	5.64387e-05	0.00105131	0.000783383	TLR7/F2RL1/CLEC7A/F3/SERPINE1/TLR1/CD74/CD14/ANXA1/CD58/PTPRC/TLR2	12
BP	GO:0001906	cell killing	17/598	179/18862	5.76078e-05	0.00106876	0.000796386	F2RL1/CLEC7A/HLA-DRA/ICAM1/C3/LYZ/CHGA/HAMP/HLA-B/CFH/CTSC/HLA-DRB1/LTF/LILRB1/APOL1/PTPRC/HAVCR2	17
BP	GO:0006910	phagocytosis, recognition	12/598	98/18862	6.24933e-05	0.00115447	0.000860251	CLEC7A/COLEC12/IGLC3/IGHM/PTX3/PLA2G5/IGLC2/IGHG3/IGHG4/IGHG2/IGHG1/C4B	12
BP	GO:0051985	negative regulation of chromosome segregation	8/598	44/18862	6.29803e-05	0.00115447	0.000860251	NDC80/BUB1/CDC20/PTTG1/CENPF/BUB1B/AURKB/CCNB1	8
BP	GO:1905819	negative regulation of chromosome separation	8/598	44/18862	6.29803e-05	0.00115447	0.000860251	NDC80/BUB1/CDC20/PTTG1/CENPF/BUB1B/AURKB/CCNB1	8
BP	GO:0000280	nuclear division	30/598	436/18862	6.41015e-05	0.00117036	0.000872091	NUSAP1/NDC80/NCAPH/CAV2/KIF2C/NEK6/TACC3/TPX2/SMC4/NCAPG/BUB1/FLNA/NEK2/CDC20/TOP2A/CCNB2/CCDC8/PTTG1/CENPF/NUF2/MYBL2/LIF/CDCA8/PSRC1/UBE2C/BUB1B/KIF4A/IGF2/AURKB/CCNB1	30
BP	GO:0042102	positive regulation of T cell proliferation	12/598	99/18862	6.91004e-05	0.00125664	0.000936384	IGFBP2/VCAM1/SASH3/ANXA1/HLA-DMB/CCL5/HLA-DPB1/PTPRC/IGF2/HLA-DPA1/HAVCR2/CD86	12
BP	GO:0002695	negative regulation of leukocyte activation	17/598	182/18862	7.09486e-05	0.00128518	0.000957644	LGALS3/GPNMB/LAPTM5/CD74/ANXA1/RUNX1/FGL2/HMOX1/HLA-DRB1/FOXJ1/IL13RA2/LILRB1/PTPRC/HAVCR2/SDC4/SAMSN1/CD86	17
BP	GO:0038065	collagen-activated signaling pathway	5/598	15/18862	7.26323e-05	0.00131051	0.000976526	ITGA2/COL4A1/COL4A2/COL1A1/DDR2	5
BP	GO:0033047	regulation of mitotic sister chromatid segregation	8/598	45/18862	7.44933e-05	0.00133884	0.000997634	NDC80/BUB1/CDC20/PTTG1/CENPF/BUB1B/AURKB/CCNB1	8
BP	GO:0071356	cellular response to tumor necrosis factor	23/598	296/18862	7.58146e-05	0.00135729	0.00101138	TNFRSF1A/F2RL1/VCAM1/ICAM1/LAPTM5/CASP1/ZFP36/NPNT/CCL5/POSTN/GBP3/HAMP/GBP2/CHI3L1/COL1A1/THBS1/KCNJ11/TNFRSF12A/CXCL8/CD58/CARD16/GBP1/CCL2	23
BP	GO:0007044	cell-substrate junction assembly	12/598	100/18862	7.63012e-05	0.00136071	0.00101393	ITGA5/ITGA2/MMP14/S100A10/IQGAP1/ACTN1/THBS1/FN1/LAMC1/CAMSAP3/SDC4/ITGB4	12
BP	GO:0007259	receptor signaling pathway via JAK-STAT	16/598	166/18862	7.91954e-05	0.00140686	0.00104832	TNFRSF1A/CLCF1/HCLS1/CCL5/HAMP/OSM/CYP1B1/SOCS3/CCL2/LIF/PTPRC/OCIAD2/CTF1/SOCS2/CAV1/GADD45A	16
BP	GO:0031663	lipopolysaccharide-mediated signaling pathway	9/598	58/18862	8.10755e-05	0.00143472	0.00106908	LY96/CD14/CCL5/LTF/PTAFR/CARD16/CCL2/LILRA2/TLR2	9
BP	GO:0050777	negative regulation of immune response	15/598	150/18862	8.66267e-05	0.00152676	0.00113766	LGALS3/COL3A1/SERPING1/ANXA1/SLAMF8/FGL2/HMOX1/HLA-B/HLA-DRB1/FOXJ1/IL13RA2/LILRB1/PTPRC/HAVCR2/SAMSN1	15
BP	GO:0051216	cartilage development	17/598	185/18862	8.69399e-05	0.00152676	0.00113766	HOXA5/SULF1/BGN/RUNX1/MGP/LUM/CHI3L1/COL1A1/NOG/CYTL1/EFEMP1/CD44/SCIN/TIMP1/SERPINH1/LOXL2/CCN1	17
BP	GO:0036293	response to decreased oxygen levels	26/598	360/18862	8.93473e-05	0.00156307	0.00116472	SOD3/AQP1/VCAM1/ICAM1/ITGA2/PDLIM1/VASN/CASP1/TGFB2/ANG/MMP14/CCNA2/HMOX1/POSTN/OXTR/PLAU/KCNK3/NDNF/THBS1/CARD16/SOD2/TLR2/CAV1/LOXL2/CCNB1/CYBB	26
BP	GO:0044706	multi-multicellular organism process	18/598	204/18862	9.20306e-05	0.00159689	0.00118992	IGFBP2/ITGA5/ITGA2/SPP1/IGFBP5/FOSL1/OXTR/THBD/TPPP3/ITGA3/PTAFR/GJB2/LIF/TIMP1/TEAD3/HAVCR2/ITGB4/MMP9	18
BP	GO:0045639	positive regulation of myeloid cell differentiation	12/598	102/18862	9.26608e-05	0.00159689	0.00118992	HOXA5/ISG15/CD74/RUNX1/HCLS1/EVI2B/CCR1/HLA-DRB1/TREM2/SCIN/LIF/JAG1	12
BP	GO:0034612	response to tumor necrosis factor	24/598	320/18862	9.26872e-05	0.00159689	0.00118992	TNFRSF1A/F2RL1/VCAM1/ICAM1/LAPTM5/CASP1/ZFP36/CD14/NPNT/CCL5/POSTN/GBP3/HAMP/GBP2/CHI3L1/COL1A1/THBS1/KCNJ11/TNFRSF12A/CXCL8/CD58/CARD16/GBP1/CCL2	24
BP	GO:0030071	regulation of mitotic metaphase/anaphase transition	9/598	59/18862	9.30159e-05	0.00159689	0.00118992	NDC80/NEK6/BUB1/CDC20/CENPF/UBE2C/BUB1B/AURKB/CCNB1	9
BP	GO:1902041	regulation of extrinsic apoptotic signaling pathway via death domain receptors	9/598	59/18862	9.30159e-05	0.00159689	0.00118992	LGALS3/ICAM1/SP100/SERPINE1/HMOX1/SCRT2/THBS1/TMBIM1/ATF3	9
BP	GO:0032760	positive regulation of tumor necrosis factor production	11/598	87/18862	9.35939e-05	0.00160084	0.00119286	CLEC7A/SASH3/LY96/TLR1/CD14/THBS1/PTAFR/PTPRC/LILRA2/TLR2/HAVCR2	11
BP	GO:0001649	osteoblast differentiation	19/598	223/18862	9.47115e-05	0.00161395	0.00120263	SPP1/IGFBP5/CTHRC1/MRC2/NPNT/CITED1/TNC/COL1A1/NOG/CLIC1/LTF/JAG1/IGF2/DDR2/IBSP/EPHA2/WWTR1/IGFBP3/CCN1	19
BP	GO:0018149	peptide cross-linking	7/598	35/18862	9.64739e-05	0.00163546	0.00121866	COL3A1/ANXA1/BGN/NDNF/THBS1/FN1/F13A1	7
BP	GO:0072593	reactive oxygen species metabolic process	22/598	281/18862	9.66845e-05	0.00163546	0.00121866	SOD3/F2RL1/CLEC7A/ICAM1/ALOX5/ITGB2/RAC2/PTX3/GRIN1/MAOB/FBLN5/THBS1/H19/CYP1B1/CX3CR1/SOD2/TLR2/IFI6/CAV1/GADD45A/CCN1/CYBB	22
BP	GO:0043524	negative regulation of neuron apoptotic process	14/598	135/18862	0.00010001	0.00168469	0.00125534	NEFL/CLCF1/CITED1/GABRB2/HMOX1/PRKCG/C5AR1/ANGPT1/NDNF/CCL2/CX3CR1/DRAXIN/SOD2/SNCB	14
BP	GO:0050920	regulation of chemotaxis	19/598	224/18862	0.000100501	0.00168469	0.00125534	F2RL1/F3/ITGA2/SERPINE1/RAC2/CD74/PDGFD/SLAMF8/CCL5/C5AR1/CCR1/GPR183/TREM2/THBS1/CXCL8/MET/CCL2/RARRES2/CXCL10	19
BP	GO:0031960	response to corticosteroid	15/598	152/18862	0.000100693	0.00168469	0.00125534	NEFL/IGFBP2/AQP1/ICAM1/ZFP36/ANXA1/SSTR2/SDC1/FOSL1/MAOB/SERPINF1/COL1A1/PTAFR/GJB2/CYBB	15
BP	GO:1901214	regulation of neuron death	23/598	302/18862	0.000102607	0.00169338	0.00126182	NEFL/GPNMB/ITGB2/CLCF1/TGFB2/CITED1/GABRB2/HMOX1/CHGA/CCL5/PRKCG/SERPINF1/C5AR1/ANGPT1/NDNF/NR4A3/C1QA/MYBL2/CCL2/CX3CR1/DRAXIN/SOD2/SNCB	23
BP	GO:0097028	dendritic cell differentiation	8/598	47/18862	0.000102788	0.00169338	0.00126182	F2RL1/TMEM176A/HLA-B/TMEM176B/TREM2/BATF3/LILRB1/CAMK4	8
BP	GO:1903053	regulation of extracellular matrix organization	8/598	47/18862	0.000102788	0.00169338	0.00126182	TNFRSF1A/PDPN/EFEMP2/RUNX1/AEBP1/SLC2A10/EMILIN1/DDR2	8
BP	GO:0048608	reproductive structure development	28/598	405/18862	0.000102913	0.00169338	0.00126182	ICAM1/SULF1/SPP1/C3/TGFB2/ANG/ADAMTS1/ANXA1/PTX3/MMP14/SDC1/FOSL1/CITED1/TNC/ST14/SERPINF1/FLNA/NOG/TPPP3/AMH/SERPINA5/SOCS3/COL9A3/GJB2/LIF/IGF2/RDH10/CCN1	28
BP	GO:0002688	regulation of leukocyte chemotaxis	13/598	119/18862	0.000103421	0.00169338	0.00126182	F2RL1/SERPINE1/RAC2/CD74/SLAMF8/CCL5/C5AR1/CCR1/THBS1/CXCL8/CCL2/RARRES2/CXCL10	13
BP	GO:0050868	negative regulation of T cell activation	13/598	119/18862	0.000103421	0.00169338	0.00126182	LGALS3/GPNMB/LAPTM5/CD74/ANXA1/RUNX1/FGL2/HLA-DRB1/FOXJ1/LILRB1/HAVCR2/SDC4/CD86	13
BP	GO:0071900	regulation of protein serine/threonine kinase activity	32/598	492/18862	0.000106658	0.0017368	0.00129417	DIRAS3/CDKN2C/CD74/SPRY4/PDGFD/CCNA2/CDK5R2/IQGAP1/C5AR1/GDF15/CCNB2/LTF/THBS1/SAA1/FPR1/HERC5/DUSP9/PSRC1/PTPRC/IQGAP3/LATS2/TCIM/PDGFA/IGF2/PKIB/DUSP5/CXCL10/CAV1/GADD45A/PBK/CCNB1/SPRY1	32
BP	GO:0050851	antigen receptor-mediated signaling pathway	24/598	323/18862	0.00010703	0.0017368	0.00129417	LGALS3/HLA-DRA/FYB1/LAPTM5/IGLC3/IGHM/HLA-DQB1/RUNX1/HLA-DQA2/IGLC2/IGHG3/HLA-DPB1/HLA-DRB1/HLA-DRB5/NFAM1/IGHG4/HLA-DQB2/GBP1/PTPRC/IGHG2/IGHG1/NFATC2/HLA-DPA1/HLA-DQA1	24
BP	GO:0042063	gliogenesis	22/598	283/18862	0.000107205	0.0017368	0.00129417	VIM/CDKN2C/CLCF1/TGFB2/ANXA1/MMP14/CDK5R2/LAMB1/C5AR1/NOG/GPR183/TREM2/S100A9/S100A8/C1QA/CHRM1/CCL2/CX3CR1/LIF/LAMA2/TLR2/ITGB4	22
BP	GO:0061045	negative regulation of wound healing	10/598	74/18862	0.00011009	0.00177727	0.00132433	ALOX5/SERPINE1/SERPING1/PLAUR/THBD/PLAU/THBS1/PDGFA/CD109/PLAT	10
BP	GO:0061458	reproductive system development	28/598	408/18862	0.000116623	0.00187616	0.00139801	ICAM1/SULF1/SPP1/C3/TGFB2/ANG/ADAMTS1/ANXA1/PTX3/MMP14/SDC1/FOSL1/CITED1/TNC/ST14/SERPINF1/FLNA/NOG/TPPP3/AMH/SERPINA5/SOCS3/COL9A3/GJB2/LIF/IGF2/RDH10/CCN1	28
BP	GO:0030195	negative regulation of blood coagulation	8/598	48/18862	0.00011996	0.00191645	0.00142804	SERPINE1/SERPING1/PLAUR/THBD/PLAU/THBS1/PDGFA/PLAT	8
BP	GO:0035850	epithelial cell differentiation involved in kidney development	8/598	48/18862	0.00011996	0.00191645	0.00142804	CITED1/IQGAP1/FOXJ1/LIF/JAG1/PROM1/WWTR1/MMP9	8
BP	GO:0010811	positive regulation of cell-substrate adhesion	13/598	121/18862	0.000122672	0.00195299	0.00145527	ITGA5/ECM2/EFEMP2/S100A10/NPNT/IQGAP1/FLNA/ITGA3/NDNF/FN1/EMILIN1/SDC4/CCN1	13
BP	GO:0072006	nephron development	14/598	138/18862	0.000126712	0.00201035	0.001498	SULF1/PDGFD/NPNT/CITED1/IQGAP1/NOG/ITGA3/ANGPT1/FOXJ1/LIF/JAG1/PROM1/WWTR1/GPC3	14
BP	GO:0061138	morphogenesis of a branching epithelium	16/598	173/18862	0.000129051	0.00204043	0.00152042	HOXA5/SULF1/COL4A1/MMP14/NPNT/CITED1/TNC/ST14/NOG/MET/SOCS3/PDGFA/EPHA2/GPC3/RDH10/SPRY1	16
BP	GO:0001666	response to hypoxia	25/598	348/18862	0.000131938	0.0020649	0.00153866	SOD3/AQP1/VCAM1/ICAM1/ITGA2/PDLIM1/VASN/CASP1/TGFB2/ANG/MMP14/CCNA2/HMOX1/POSTN/PLAU/KCNK3/NDNF/THBS1/CARD16/SOD2/TLR2/CAV1/LOXL2/CCNB1/CYBB	25
BP	GO:2001233	regulation of apoptotic signaling pathway	25/598	348/18862	0.000131938	0.0020649	0.00153866	LGALS3/ICAM1/SP100/SERPINE1/CD74/PLAUR/HMOX1/NGFR/G0S2/NOG/CTSC/SCRT2/S100A9/CD44/THBS1/S100A8/TNFRSF12A/CX3CR1/PTPRC/SOD2/TMBIM1/ATF3/IFI6/CAV1/MMP9	25
BP	GO:1903131	mononuclear cell differentiation	28/598	411/18862	0.000131946	0.0020649	0.00153866	F2RL1/HLA-DRA/VCAM1/SASH3/HLA-DOA/CD74/CLCF1/ANXA1/SLAMF8/MMP14/RUNX1/FGL2/TMEM176A/HLA-B/TMEM176B/HLA-DRB1/GPR183/TREM2/NFAM1/FOXJ1/BATF3/LILRB1/CAMK4/PTPRC/FCER1G/NFATC2/CD86/RSAD2	28
BP	GO:0150115	cell-substrate junction organization	12/598	106/18862	0.000134587	0.0020991	0.00156414	ITGA5/ITGA2/MMP14/S100A10/IQGAP1/ACTN1/THBS1/FN1/LAMC1/CAMSAP3/SDC4/ITGB4	12
BP	GO:1903531	negative regulation of secretion by cell	14/598	139/18862	0.000136888	0.00212301	0.00158195	TNFRSF1A/ANXA1/MAOB/SYT4/HMOX1/CHGA/VSNL1/OSM/KCNJ11/HRH3/IL13RA2/LIF/LILRB1/RSAD2	14
BP	GO:0006027	glycosaminoglycan catabolic process	9/598	62/18862	0.000138026	0.00212301	0.00158195	OGN/BGN/SDC1/FMOD/LUM/CD44/HSPG2/SDC4/GPC3	9
BP	GO:0032835	glomerulus development	9/598	62/18862	0.000138026	0.00212301	0.00158195	SULF1/PDGFD/IQGAP1/NOG/ANGPT1/FOXJ1/JAG1/PROM1/WWTR1	9
BP	GO:1902099	regulation of metaphase/anaphase transition of cell cycle	9/598	62/18862	0.000138026	0.00212301	0.00158195	NDC80/NEK6/BUB1/CDC20/CENPF/UBE2C/BUB1B/AURKB/CCNB1	9
BP	GO:1900047	negative regulation of hemostasis	8/598	49/18862	0.000139435	0.00212301	0.00158195	SERPINE1/SERPING1/PLAUR/THBD/PLAU/THBS1/PDGFA/PLAT	8
BP	GO:0007094	mitotic spindle assembly checkpoint	7/598	37/18862	0.000139811	0.00212301	0.00158195	NDC80/BUB1/CDC20/CENPF/BUB1B/AURKB/CCNB1	7
BP	GO:0071173	spindle assembly checkpoint	7/598	37/18862	0.000139811	0.00212301	0.00158195	NDC80/BUB1/CDC20/CENPF/BUB1B/AURKB/CCNB1	7
BP	GO:0071174	mitotic spindle checkpoint	7/598	37/18862	0.000139811	0.00212301	0.00158195	NDC80/BUB1/CDC20/CENPF/BUB1B/AURKB/CCNB1	7
BP	GO:0002690	positive regulation of leukocyte chemotaxis	11/598	91/18862	0.00014111	0.00213568	0.00159139	F2RL1/SERPINE1/RAC2/CD74/CCL5/C5AR1/CCR1/THBS1/CXCL8/RARRES2/CXCL10	11
BP	GO:0045619	regulation of lymphocyte differentiation	16/598	175/18862	0.000147581	0.00220735	0.0016448	HLA-DRA/SASH3/HLA-DOA/CD74/ANXA1/SLAMF8/MMP14/RUNX1/FGL2/HLA-DRB1/NFAM1/FOXJ1/CAMK4/PTPRC/NFATC2/CD86	16
BP	GO:0052126	movement in host environment	16/598	175/18862	0.000147581	0.00220735	0.0016448	ITGA5/ICAM1/ITGA2/CD74/CAV2/PTX3/PLSCR1/HLA-DRB1/SIGLEC1/IFITM3/CXCL8/MET/CIITA/EPHA2/CAV1/CD86	16
BP	GO:0097696	receptor signaling pathway via STAT	16/598	175/18862	0.000147581	0.00220735	0.0016448	TNFRSF1A/CLCF1/HCLS1/CCL5/HAMP/OSM/CYP1B1/SOCS3/CCL2/LIF/PTPRC/OCIAD2/CTF1/SOCS2/CAV1/GADD45A	16
BP	GO:0046718	viral entry into host cell	14/598	140/18862	0.000147764	0.00220735	0.0016448	ITGA5/ICAM1/ITGA2/CD74/CAV2/PTX3/PLSCR1/HLA-DRB1/SIGLEC1/IFITM3/CIITA/EPHA2/CAV1/CD86	14
BP	GO:0034121	regulation of toll-like receptor signaling pathway	10/598	77/18862	0.00015441	0.00229916	0.00171321	F2RL1/LY96/TLR1/CD14/LTF/LILRA4/LILRA2/TLR2/CAV1/RSAD2	10
BP	GO:0002931	response to ischemia	8/598	50/18862	0.000161442	0.00238841	0.00177971	CAMK2A/TREM2/NDNF/KCNJ11/CX3CR1/GJB2/BVES/CAV1	8
BP	GO:0008347	glial cell migration	8/598	50/18862	0.000161442	0.00238841	0.00177971	TGFB2/MMP14/CDK5R2/LAMB1/GPR183/TREM2/CCL2/CX3CR1	8
BP	GO:0034123	positive regulation of toll-like receptor signaling pathway	6/598	27/18862	0.000165958	0.00244735	0.00182364	F2RL1/TLR1/LTF/TLR2/CAV1/RSAD2	6
BP	GO:0031577	spindle checkpoint	7/598	38/18862	0.000166743	0.00245106	0.0018264	NDC80/BUB1/CDC20/CENPF/BUB1B/AURKB/CCNB1	7
BP	GO:0002705	positive regulation of leukocyte mediated immunity	13/598	125/18862	0.000170595	0.0024997	0.00186264	F2RL1/CLEC7A/IL1R1/HLA-DRA/SASH3/ITGB2/CLCF1/C3/HLA-B/HLA-DRB1/PTAFR/PTPRC/RSAD2	13
BP	GO:0007088	regulation of mitotic nuclear division	12/598	109/18862	0.000175847	0.00256848	0.0019139	NUSAP1/NDC80/CAV2/BUB1/NEK2/CDC20/CCDC8/CENPF/BUB1B/IGF2/AURKB/CCNB1	12
BP	GO:0048660	regulation of smooth muscle cell proliferation	15/598	160/18862	0.000178802	0.00260337	0.0019399	ITGA2/OGN/IGFBP5/ANG/ADAMTS1/EFEMP2/PDGFD/HMOX1/CCL5/NR4A3/THBS1/PTAFR/SOD2/IGFBP3/MMP9	15
BP	GO:0045471	response to ethanol	13/598	126/18862	0.000184824	0.00267662	0.00199447	VCAM1/ICAM1/CA3/CD14/GRIN1/MAOB/TNC/KCNC2/HAMP/S100A8/SOD2/GRIN3A/CYBB	13
BP	GO:1902850	microtubule cytoskeleton organization involved in mitosis	14/598	143/18862	0.000184996	0.00267662	0.00199447	NUSAP1/NDC80/TACC3/TPX2/FLNA/NEK2/CDC20/NUF2/MYBL2/PSRC1/KIF4A/AURKB/CCNB1/SPRY1	14
BP	GO:0032964	collagen biosynthetic process	8/598	51/18862	0.000186229	0.00268602	0.00200148	ITGA2/VIM/RUNX1/COL1A1/EMILIN1/CIITA/COL5A1/SERPINH1	8
BP	GO:1904035	regulation of epithelial cell apoptotic process	11/598	94/18862	0.000188995	0.00271283	0.00202146	SFRP4/ICAM1/SERPINE1/ZFP36/HMOX1/ANGPT1/NDNF/THBS1/H19/CCL2/CD248	11
BP	GO:0002523	leukocyte migration involved in inflammatory response	5/598	18/18862	0.000191488	0.00271283	0.00202146	ALOX5/ITGB2/SLAMF8/S100A9/S100A8	5
BP	GO:0032026	response to magnesium ion	5/598	18/18862	0.000191488	0.00271283	0.00202146	CD14/KCNC2/THBS1/RYR3/FBP1	5
BP	GO:2000696	regulation of epithelial cell differentiation involved in kidney development	5/598	18/18862	0.000191488	0.00271283	0.00202146	CITED1/LIF/PROM1/WWTR1/MMP9	5
BP	GO:0048145	regulation of fibroblast proliferation	10/598	79/18862	0.000191626	0.00271283	0.00202146	AQP1/S100A6/CD74/PDGFD/CCNA2/NGFR/FN1/PDGFA/DDR2/CCNB1	10
BP	GO:0051303	establishment of chromosome localization	10/598	79/18862	0.000191626	0.00271283	0.00202146	NDC80/KIF2C/FAM83D/CENPF/NUF2/CDCA8/PSRC1/GEM/AURKB/CCNB1	10
BP	GO:0048285	organelle fission	31/598	486/18862	0.000192434	0.00271592	0.00202376	NUSAP1/NDC80/NCAPH/CAV2/KIF2C/NEK6/TACC3/TPX2/SMC4/MX1/NCAPG/BUB1/FLNA/NEK2/CDC20/TOP2A/CCNB2/CCDC8/PTTG1/CENPF/NUF2/MYBL2/LIF/CDCA8/PSRC1/UBE2C/BUB1B/KIF4A/IGF2/AURKB/CCNB1	31
BP	GO:0045841	negative regulation of mitotic metaphase/anaphase transition	7/598	39/18862	0.000197719	0.0027735	0.00206666	NDC80/BUB1/CDC20/CENPF/BUB1B/AURKB/CCNB1	7
BP	GO:0050832	defense response to fungus	7/598	39/18862	0.000197719	0.0027735	0.00206666	PLA2G5/CHGA/HAMP/S100A9/LTF/S100A8/RARRES2	7
BP	GO:0032729	positive regulation of interferon-gamma production	9/598	65/18862	0.000199924	0.00278933	0.00207846	TLR7/CLEC7A/IL1R1/SASH3/CD14/HLA-DPB1/SLC11A1/HLA-DPA1/HAVCR2	9
BP	GO:0017015	regulation of transforming growth factor beta receptor signaling pathway	13/598	127/18862	0.000200061	0.00278933	0.00207846	LTBP1/VASN/CAV2/CITED1/ITGA3/THBS1/SLC2A10/EMILIN1/LATS2/CD109/CAV1/FOLR1/SPRY1	13
BP	GO:0048659	smooth muscle cell proliferation	15/598	162/18862	0.000205053	0.0028503	0.00212389	ITGA2/OGN/IGFBP5/ANG/ADAMTS1/EFEMP2/PDGFD/HMOX1/CCL5/NR4A3/THBS1/PTAFR/SOD2/IGFBP3/MMP9	15
BP	GO:0071675	regulation of mononuclear cell migration	12/598	111/18862	0.000208984	0.00289619	0.00215808	LGALS3/MSN/SERPINE1/PDGFD/SLAMF8/CCL5/C5AR1/CCR1/THBS1/CCL2/RARRES2/CXCL10	12
BP	GO:0048144	fibroblast proliferation	10/598	80/18862	0.000212892	0.00294148	0.00219184	AQP1/S100A6/CD74/PDGFD/CCNA2/NGFR/FN1/PDGFA/DDR2/CCNB1	10
BP	GO:0050819	negative regulation of coagulation	8/598	52/18862	0.000214059	0.00294876	0.00219726	SERPINE1/SERPING1/PLAUR/THBD/PLAU/THBS1/PDGFA/PLAT	8
BP	GO:0045637	regulation of myeloid cell differentiation	20/598	258/18862	0.00022583	0.00310163	0.00231117	HOXA5/LGALS3/ISG15/ZFP36/CD74/RUNX1/HCLS1/EVI2B/CCR1/HLA-DRB1/TREM2/LTF/NR4A3/THBS1/SCIN/LIF/LILRB1/CAMK4/JAG1/C1QC	20
BP	GO:1901890	positive regulation of cell junction assembly	11/598	96/18862	0.000228041	0.00312266	0.00232684	AMIGO2/S100A10/IL1RAP/IQGAP1/OXTR/SRPX2/CBLN2/CUX2/EPHA2/SDC4/CAV1	11
BP	GO:0016525	negative regulation of angiogenesis	14/598	146/18862	0.000230053	0.00314087	0.00234041	HOXA5/SULF1/ALOX5/SERPINE1/COL4A2/TGFB2/ADAMTS1/SERPINF1/THBS1/HSPG2/EMILIN1/EPHA2/CXCL10/GADD45A	14
BP	GO:0038093	Fc receptor signaling pathway	19/598	239/18862	0.0002335	0.0031785	0.00236845	IGLV1-47/IGLV3-21/IGLC3/FCGR3A/IGKV3-20/IGLV2-23/IGLC2/IGHG3/IGHG4/NR4A3/IGLV2-14/PTPRC/LILRA4/IGHG2/IGHG1/FCER1G/FCGR2A/NFATC2/IGKV1-5	19
BP	GO:0050000	chromosome localization	10/598	81/18862	0.000236103	0.00320445	0.00238779	NDC80/KIF2C/FAM83D/CENPF/NUF2/CDCA8/PSRC1/GEM/AURKB/CCNB1	10
BP	GO:0002704	negative regulation of leukocyte mediated immunity	8/598	53/18862	0.000245209	0.00331825	0.00247259	HMOX1/HLA-B/FOXJ1/IL13RA2/LILRB1/BST2/PTPRC/HAVCR2	8
BP	GO:0009612	response to mechanical stimulus	17/598	202/18862	0.000252066	0.00336857	0.00251008	TNFRSF1A/TLR7/IGFBP2/COL3A1/AQP1/ITGA2/CASP1/MMP14/FOSL1/TNC/POSTN/CHI3L1/COL1A1/THBS1/CXCL10/GADD45A/CCNB1	17
BP	GO:1903844	regulation of cellular response to transforming growth factor beta stimulus	13/598	130/18862	0.0002524	0.00336857	0.00251008	LTBP1/VASN/CAV2/CITED1/ITGA3/THBS1/SLC2A10/EMILIN1/LATS2/CD109/CAV1/FOLR1/SPRY1	13
BP	GO:0002544	chronic inflammatory response	5/598	19/18862	0.000253133	0.00336857	0.00251008	VCAM1/CCL5/S100A9/THBS1/S100A8	5
BP	GO:0043652	engulfment of apoptotic cell	5/598	19/18862	0.000253133	0.00336857	0.00251008	RAC2/XKR8/XKR7/TREM2/THBS1	5
BP	GO:0098543	detection of other organism	5/598	19/18862	0.000253133	0.00336857	0.00251008	CLEC7A/TLR1/HLA-B/HLA-DRB1/TLR2	5
BP	GO:0070997	neuron death	24/598	342/18862	0.00025332	0.00336857	0.00251008	NEFL/GPNMB/ITGB2/CLCF1/TGFB2/CITED1/GABRB2/HMOX1/CHGA/CCL5/NGFR/PRKCG/SERPINF1/C5AR1/ANGPT1/NDNF/NR4A3/C1QA/MYBL2/CCL2/CX3CR1/DRAXIN/SOD2/SNCB	24
BP	GO:2000181	negative regulation of blood vessel morphogenesis	14/598	148/18862	0.000265078	0.00351477	0.00261902	HOXA5/SULF1/ALOX5/SERPINE1/COL4A2/TGFB2/ADAMTS1/SERPINF1/THBS1/HSPG2/EMILIN1/EPHA2/CXCL10/GADD45A	14
BP	GO:0072073	kidney epithelium development	13/598	131/18862	0.000272265	0.00359969	0.0026823	SDC1/NPNT/CITED1/IQGAP1/NOG/FOXJ1/LIF/JAG1/PROM1/WWTR1/SDC4/GPC3/SPRY1	13
BP	GO:1902100	negative regulation of metaphase/anaphase transition of cell cycle	7/598	41/18862	0.000273586	0.00360679	0.00268759	NDC80/BUB1/CDC20/CENPF/BUB1B/AURKB/CCNB1	7
BP	GO:0001765	membrane raft assembly	4/598	11/18862	0.000276311	0.00361167	0.00269122	CAV2/S100A10/ANXA2/CAV1	4
BP	GO:0002604	regulation of dendritic cell antigen processing and presentation	4/598	11/18862	0.000276311	0.00361167	0.00269122	CD74/FGL2/THBS1/SLC11A1	4
BP	GO:0043589	skin morphogenesis	4/598	11/18862	0.000276311	0.00361167	0.00269122	ITGA2/COL1A1/COL1A2/ITGB4	4
BP	GO:0000768	syncytium formation by plasma membrane fusion	8/598	54/18862	0.000279973	0.00362861	0.00270385	CD53/PTGFRN/GDF15/TREM2/CXCL10/NFATC2/MYOF/CD109	8
BP	GO:0051784	negative regulation of nuclear division	8/598	54/18862	0.000279973	0.00362861	0.00270385	NDC80/BUB1/CDC20/CENPF/LIF/BUB1B/AURKB/CCNB1	8
BP	GO:0140253	cell-cell fusion	8/598	54/18862	0.000279973	0.00362861	0.00270385	CD53/PTGFRN/GDF15/TREM2/CXCL10/NFATC2/MYOF/CD109	8
BP	GO:1901343	negative regulation of vasculature development	14/598	149/18862	0.000284245	0.00367362	0.00273739	HOXA5/SULF1/ALOX5/SERPINE1/COL4A2/TGFB2/ADAMTS1/SERPINF1/THBS1/HSPG2/EMILIN1/EPHA2/CXCL10/GADD45A	14
BP	GO:0061448	connective tissue development	19/598	243/18862	0.000288288	0.00371245	0.00276632	HOXA5/SULF1/BGN/PDGFD/RUNX1/MGP/LUM/CHI3L1/COL1A1/NOG/CYTL1/EFEMP1/CD44/SCIN/TIMP1/COL5A1/SERPINH1/LOXL2/CCN1	19
BP	GO:0042391	regulation of membrane potential	28/598	431/18862	0.000288862	0.00371245	0.00276632	KCNK12/RIMS2/CACNG2/CACNA1I/CASP1/GRIN1/GABRB2/KCNC2/FLNA/TREM2/CLIC1/KCNK3/KCNK13/KCNJ11/KCNIP2/GABRG2/GJC1/CHRM1/GABRA3/SCN3B/BVES/SOD2/RIMS1/CUX2/GRIK1/IFI6/CAV1/GRIN3A	28
BP	GO:0001763	morphogenesis of a branching structure	16/598	186/18862	0.00029681	0.00380396	0.00283451	HOXA5/SULF1/COL4A1/MMP14/NPNT/CITED1/TNC/ST14/NOG/MET/SOCS3/PDGFA/EPHA2/GPC3/RDH10/SPRY1	16
BP	GO:0002702	positive regulation of production of molecular mediator of immune response	11/598	99/18862	0.00029927	0.00382484	0.00285007	F2RL1/CLEC7A/IL1R1/SASH3/LAPTM5/CD74/CLCF1/NR4A3/LILRB1/PTPRC/RSAD2	11
BP	GO:0050871	positive regulation of B cell activation	14/598	150/18862	0.000304588	0.00387372	0.00288649	SASH3/IGLC3/CD74/CLCF1/IGHM/MMP14/IGLC2/IGHG3/GPR183/IGHG4/PTPRC/IGHG2/IGHG1/NFATC2	14
BP	GO:0043112	receptor metabolic process	15/598	168/18862	0.000304779	0.00387372	0.00288649	SFRP4/CACNG2/ITGB2/LAPTM5/PHETA2/ANXA2/SNAP25/MX1/ANGPT1/CXCL8/LILRB1/BVES/FCER1G/CAV1/CACNG3	15
BP	GO:0032743	positive regulation of interleukin-2 production	6/598	30/18862	0.000307057	0.00388123	0.00289209	CLEC7A/SASH3/ANXA1/RUNX1/PTPRC/CD86	6
BP	GO:0071711	basement membrane organization	6/598	30/18862	0.000307057	0.00388123	0.00289209	COL4A1/CAV2/NID2/LAMB1/CAV1/CTSS	6
BP	GO:0042113	B cell activation	23/598	326/18862	0.000313532	0.00395222	0.00294499	VCAM1/SASH3/LAPTM5/SKAP2/IGLC3/CD74/CLCF1/IGHM/SLAMF8/MMP14/IGLC2/IGHG3/GPR183/NFAM1/IGHG4/FOXJ1/BST2/PTPRC/IGHG2/IGHG1/NFATC2/SAMSN1/CD86	23
BP	GO:0050729	positive regulation of inflammatory response	13/598	133/18862	0.000316027	0.00397279	0.00296031	TNFRSF1A/TLR7/ITGA2/SERPINE1/C3/PLA2G2A/CTSC/OSM/TREM2/S100A9/S100A8/TLR2/OSMR	13
BP	GO:0008625	extrinsic apoptotic signaling pathway via death domain receptors	10/598	84/18862	0.000318827	0.00399707	0.0029784	TNFRSF1A/LGALS3/ICAM1/SP100/SERPINE1/HMOX1/SCRT2/THBS1/TMBIM1/ATF3	10
BP	GO:0002819	regulation of adaptive immune response	15/598	170/18862	0.000346197	0.00432841	0.0032253	IL1R1/HLA-DRA/SASH3/CLCF1/C3/ANXA1/HLA-B/HLA-DRB1/FOXJ1/SLC11A1/LILRB1/PTPRC/HAVCR2/SAMSN1/RSAD2	15
BP	GO:0045123	cellular extravasation	9/598	70/18862	0.00035352	0.00440798	0.0032846	IL1R1/VCAM1/ICAM1/ITGB2/PDGFD/PTAFR/CCL2/CX3CR1/ITGAL	9
BP	GO:0002221	pattern recognition receptor signaling pathway	17/598	208/18862	0.000355358	0.00441892	0.00329275	TLR7/F2RL1/LY96/ITGB2/COLEC12/TLR1/CD14/S100A9/LTF/S100A8/LILRA4/LILRA2/TLR2/HAVCR2/CAV1/RSAD2/CTSS	17
BP	GO:0006949	syncytium formation	8/598	56/18862	0.000361603	0.00448446	0.00334158	CD53/PTGFRN/GDF15/TREM2/CXCL10/NFATC2/MYOF/CD109	8
BP	GO:0051384	response to glucocorticoid	13/598	135/18862	0.000365647	0.0045103	0.00336084	NEFL/IGFBP2/AQP1/ICAM1/ZFP36/ANXA1/SSTR2/SDC1/FOSL1/MAOB/SERPINF1/PTAFR/GJB2	13
BP	GO:0051783	regulation of nuclear division	13/598	135/18862	0.000365647	0.0045103	0.00336084	NUSAP1/NDC80/CAV2/BUB1/NEK2/CDC20/CCDC8/CENPF/LIF/BUB1B/IGF2/AURKB/CCNB1	13
BP	GO:0002761	regulation of myeloid leukocyte differentiation	12/598	118/18862	0.000370055	0.00454032	0.00338321	CD74/RUNX1/HCLS1/EVI2B/CCR1/HLA-DRB1/TREM2/LTF/LIF/LILRB1/CAMK4/C1QC	12
BP	GO:0007052	mitotic spindle organization	12/598	118/18862	0.000370055	0.00454032	0.00338321	NDC80/TACC3/TPX2/FLNA/NEK2/CDC20/NUF2/MYBL2/PSRC1/KIF4A/AURKB/CCNB1	12
BP	GO:0048545	response to steroid hormone	23/598	330/18862	0.000372635	0.00455551	0.00339452	NEFL/IGFBP2/AQP1/ICAM1/SPP1/ZFP36/TGFB2/ANXA1/SSTR2/SDC1/RUNX1/FOSL1/MAOB/OXTR/SERPINF1/COL1A1/NR4A3/THBS1/PTAFR/GJB2/TLR2/CAV1/CYBB	23
BP	GO:0051250	negative regulation of lymphocyte activation	14/598	153/18862	0.000373272	0.00455551	0.00339452	LGALS3/GPNMB/LAPTM5/CD74/ANXA1/RUNX1/FGL2/HLA-DRB1/FOXJ1/LILRB1/HAVCR2/SDC4/SAMSN1/CD86	14
BP	GO:0006022	aminoglycan metabolic process	15/598	172/18862	0.000392363	0.00475382	0.00354229	OGN/BGN/SDC1/FMOD/CHST6/LUM/CHI3L1/CHI3L2/ANGPT1/CD44/NDNF/HSPG2/B3GNT7/SDC4/GPC3	15
BP	GO:0061025	membrane fusion	15/598	172/18862	0.000392363	0.00475382	0.00354229	RAB34/CAV2/ANXA1/RUBCNL/PLA2G5/ANXA2/SYT4/SNAP25/MX1/SERPINA5/RIMS1/CPLX2/MYOF/SAMD9/FOLR1	15
BP	GO:1903305	regulation of regulated secretory pathway	13/598	136/18862	0.000392846	0.00475382	0.00354229	F2RL1/RIMS2/CACNA1I/ITGB2/RAC2/CDK5R2/SYT4/HMOX1/PRKCG/PTAFR/IL13RA2/RIMS1/GRIN3A	13
BP	GO:2001259	positive regulation of cation channel activity	9/598	71/18862	0.000393655	0.00475382	0.00354229	CACNG2/PIRT/KCNC2/TREM2/KCNJ11/KCNIP2/CCL2/CTSS/CACNG3	9
BP	GO:1902107	positive regulation of leukocyte differentiation	14/598	154/18862	0.000398928	0.00477987	0.00356171	HLA-DRA/SASH3/CD74/ANXA1/MMP14/RUNX1/HCLS1/EVI2B/CCR1/HLA-DRB1/TREM2/LIF/PTPRC/CD86	14
BP	GO:1903708	positive regulation of hemopoiesis	14/598	154/18862	0.000398928	0.00477987	0.00356171	HLA-DRA/SASH3/CD74/ANXA1/MMP14/RUNX1/HCLS1/EVI2B/CCR1/HLA-DRB1/TREM2/LIF/PTPRC/CD86	14
BP	GO:2001236	regulation of extrinsic apoptotic signaling pathway	14/598	154/18862	0.000398928	0.00477987	0.00356171	LGALS3/ICAM1/SP100/SERPINE1/HMOX1/G0S2/SCRT2/THBS1/TNFRSF12A/PTPRC/TMBIM1/ATF3/IFI6/CAV1	14
BP	GO:0034154	toll-like receptor 7 signaling pathway	4/598	12/18862	0.000404099	0.00480429	0.0035799	TLR7/LILRA4/HAVCR2/RSAD2	4
BP	GO:0038063	collagen-activated tyrosine kinase receptor signaling pathway	4/598	12/18862	0.000404099	0.00480429	0.0035799	COL4A1/COL4A2/COL1A1/DDR2	4
BP	GO:0070493	thrombin-activated receptor signaling pathway	4/598	12/18862	0.000404099	0.00480429	0.0035799	F2RL1/PLEK/MET/IQGAP2	4
BP	GO:2000377	regulation of reactive oxygen species metabolic process	16/598	192/18862	0.000423365	0.00502037	0.00374091	F2RL1/CLEC7A/ICAM1/ALOX5/ITGB2/RAC2/PTX3/GRIN1/FBLN5/THBS1/H19/CYP1B1/CX3CR1/SOD2/CAV1/GADD45A	16
BP	GO:0002822	regulation of adaptive immune response based on somatic recombination of immune receptors built from immunoglobulin superfamily domains	14/598	155/18862	0.000426075	0.00503952	0.00375518	IL1R1/HLA-DRA/SASH3/CLCF1/C3/ANXA1/HLA-B/HLA-DRB1/FOXJ1/SLC11A1/LILRB1/PTPRC/HAVCR2/RSAD2	14
BP	GO:0048708	astrocyte differentiation	9/598	72/18862	0.000437468	0.005161	0.0038457	VIM/CLCF1/C5AR1/NOG/TREM2/S100A9/S100A8/C1QA/LIF	9
BP	GO:1903038	negative regulation of leukocyte cell-cell adhesion	13/598	138/18862	0.000452428	0.00531368	0.00395947	LGALS3/GPNMB/LAPTM5/CD74/ANXA1/RUNX1/FGL2/HLA-DRB1/FOXJ1/LILRB1/HAVCR2/SDC4/CD86	13
BP	GO:0008037	cell recognition	18/598	232/18862	0.000452719	0.00531368	0.00395947	LGALS3/MSN/CLEC7A/COLEC12/IGLC3/IGHM/PTX3/PLA2G5/IGLC2/IGHG3/SPA17/IGHG4/NEXN/IGHG2/IGHG1/HAVCR2/C4B/FOLR1	18
BP	GO:0002456	T cell mediated immunity	11/598	104/18862	0.000459381	0.00536351	0.00399661	IL1R1/HLA-DRA/ICAM1/SASH3/HLA-B/CTSC/HLA-DRB1/LILRB1/PTPRC/JAG1/RSAD2	11
BP	GO:0002763	positive regulation of myeloid leukocyte differentiation	8/598	58/18862	0.000461628	0.00536351	0.00399661	CD74/RUNX1/HCLS1/EVI2B/CCR1/HLA-DRB1/TREM2/LIF	8
BP	GO:0031638	zymogen activation	8/598	58/18862	0.000461628	0.00536351	0.00399661	SERPINE1/MMP14/RUNX1/C1R/PLAU/C1RL/THBS1/PLAT	8
BP	GO:0061005	cell differentiation involved in kidney development	8/598	58/18862	0.000461628	0.00536351	0.00399661	CITED1/IQGAP1/FOXJ1/LIF/JAG1/PROM1/WWTR1/MMP9	8
BP	GO:0051897	positive regulation of protein kinase B signaling	15/598	175/18862	0.000471473	0.0054641	0.00407156	F3/IGFBP5/RAC2/HCLS1/CHI3L1/GDF15/OSM/ANGPT1/THBS1/H19/MET/CX3CR1/PDGFA/IGF2/CD86	15
BP	GO:0032570	response to progesterone	7/598	45/18862	0.000494971	0.00570767	0.00425305	TGFB2/FOSL1/OXTR/THBS1/GJB2/TLR2/CAV1	7
BP	GO:0085029	extracellular matrix assembly	7/598	45/18862	0.000494971	0.00570767	0.00425305	MYH11/EFEMP2/LAMB1/FBLN5/COL1A2/MFAP4/EMILIN1	7
BP	GO:1901888	regulation of cell junction assembly	16/598	195/18862	0.000502419	0.00577907	0.00430626	AMIGO2/MMP14/S100A10/RUNX1/IL1RAP/IQGAP1/OXTR/THBS1/SRPX2/CBLN2/CAMSAP3/CUX2/EPHA2/TLR2/SDC4/CAV1	16
BP	GO:0032642	regulation of chemokine production	10/598	89/18862	0.000509879	0.00585026	0.0043593	TLR7/F2RL1/CLEC7A/CD74/HMOX1/POSTN/TREM2/EPHA2/TLR2/HAVCR2	10
BP	GO:1903409	reactive oxygen species biosynthetic process	12/598	123/18862	0.000540813	0.00618975	0.00461227	CLEC7A/ICAM1/ALOX5/ITGB2/PTX3/GRIN1/MAOB/H19/CYP1B1/CX3CR1/SOD2/CAV1	12
BP	GO:0071241	cellular response to inorganic substance	17/598	216/18862	0.000548697	0.0062644	0.0046679	AQP1/MT1M/MT1A/CCNA2/IQGAP1/SYT4/HMOX1/KCNC2/SERPINF1/CPNE9/KCNK3/RYR3/FBP1/ALOX5AP/MMP9/CCNB1/CYBB	17
BP	GO:0043523	regulation of neuron apoptotic process	16/598	197/18862	0.000561886	0.0063991	0.00476827	NEFL/CLCF1/TGFB2/CITED1/GABRB2/HMOX1/PRKCG/C5AR1/ANGPT1/NDNF/MYBL2/CCL2/CX3CR1/DRAXIN/SOD2/SNCB	16
BP	GO:0060100	positive regulation of phagocytosis, engulfment	4/598	13/18862	0.000569114	0.00643365	0.00479401	F2RL1/ITGA2/C3/TREM2	4
BP	GO:1905155	positive regulation of membrane invagination	4/598	13/18862	0.000569114	0.00643365	0.00479401	F2RL1/ITGA2/C3/TREM2	4
BP	GO:2001198	regulation of dendritic cell differentiation	4/598	13/18862	0.000569114	0.00643365	0.00479401	TMEM176A/HLA-B/TMEM176B/LILRB1	4
BP	GO:0043271	negative regulation of ion transport	22/598	319/18862	0.000571275	0.00644224	0.00480042	SFRP4/ICAM1/SP100/CD74/ANXA1/CABP1/MAOB/SYT4/CHGA/VSNL1/HAMP/ANGPT1/THBS1/KCNJ11/HRH3/LILRB1/GEM/SLN/CAV1/FABP5/RSAD2/MMP9	22
BP	GO:0097191	extrinsic apoptotic signaling pathway	17/598	217/18862	0.000578277	0.00650526	0.00484738	TNFRSF1A/LGALS3/ICAM1/SP100/SERPINE1/TGFB2/HMOX1/BCL2A1/G0S2/SCRT2/THBS1/TNFRSF12A/PTPRC/TMBIM1/ATF3/IFI6/CAV1	17
BP	GO:0006024	glycosaminoglycan biosynthetic process	11/598	107/18862	0.000586037	0.00657648	0.00490044	OGN/BGN/SDC1/FMOD/CHST6/LUM/ANGPT1/HSPG2/B3GNT7/SDC4/GPC3	11
BP	GO:1901136	carbohydrate derivative catabolic process	16/598	198/18862	0.000593814	0.00664754	0.00495339	OGN/ADA2/BGN/SDC1/FBXO17/FMOD/LUM/CHI3L1/CHI3L2/CD44/HSPG2/DPYD/APOBEC3C/SDC4/TYMP/GPC3	16
BP	GO:0044319	wound healing, spreading of cells	6/598	34/18862	0.000624591	0.00695822	0.00518489	PDPN/ITGA5/FLNA/CD44/COL5A1/CCN1	6
BP	GO:0090505	epiboly involved in wound healing	6/598	34/18862	0.000624591	0.00695822	0.00518489	PDPN/ITGA5/FLNA/CD44/COL5A1/CCN1	6
BP	GO:0045839	negative regulation of mitotic nuclear division	7/598	47/18862	0.000649495	0.00721818	0.00537861	NDC80/BUB1/CDC20/CENPF/BUB1B/AURKB/CCNB1	7
BP	GO:0031639	plasminogen activation	5/598	23/18862	0.000659526	0.00729442	0.00543542	SERPINE1/RUNX1/PLAU/THBS1/PLAT	5
BP	GO:1903055	positive regulation of extracellular matrix organization	5/598	23/18862	0.000659526	0.00729442	0.00543542	PDPN/EFEMP2/RUNX1/EMILIN1/DDR2	5
BP	GO:0030316	osteoclast differentiation	10/598	92/18862	0.000664367	0.00733034	0.00546218	ANXA2/CCR1/GPR183/TREM2/LTF/LILRB1/CAMK4/EPHA2/CD109/GPC3	10
BP	GO:0030324	lung development	14/598	163/18862	0.000705751	0.00776833	0.00578854	HOXA5/PDPN/IGFBP5/MMP14/TNC/CHI3L1/NOG/ITGA3/FOXJ1/LIF/PDGFA/GPC3/RDH10/SPRY1	14
BP	GO:0032613	interleukin-10 production	8/598	62/18862	0.000728923	0.00800112	0.00596201	F2RL1/CLEC7A/SASH3/ISG15/HLA-DRB1/TREM2/LILRB1/TLR2	8
BP	GO:0008608	attachment of spindle microtubules to kinetochore	6/598	35/18862	0.000733857	0.00800112	0.00596201	NDC80/KIF2C/NEK2/NUF2/AURKB/CCNB1	6
BP	GO:0040036	regulation of fibroblast growth factor receptor signaling pathway	6/598	35/18862	0.000733857	0.00800112	0.00596201	SULF1/SPRY4/NGFR/NOG/THBS1/SPRY1	6
BP	GO:0090504	epiboly	6/598	35/18862	0.000733857	0.00800112	0.00596201	PDPN/ITGA5/FLNA/CD44/COL5A1/CCN1	6
BP	GO:0007568	aging	21/598	304/18862	0.000739696	0.00801011	0.00596871	IGFBP2/VCAM1/ICAM1/SERPINE1/ITGB2/IGFBP5/COL4A2/NEK6/BCL2A1/HAMP/SERPINF1/CTSC/AMH/C1QA/GJB2/ECRG4/TFCP2L1/TIMP1/SOD2/AURKB/LOXL2	21
BP	GO:0033628	regulation of cell adhesion mediated by integrin	7/598	48/18862	0.000739904	0.00801011	0.00596871	SERPINE1/TGFB2/CCL5/PLAU/CYP1B1/LIF/EPHA2	7
BP	GO:0052372	modulation by symbiont of entry into host	7/598	48/18862	0.000739904	0.00801011	0.00596871	CD74/PTX3/HLA-DRB1/IFITM3/CXCL8/CIITA/CAV1	7
BP	GO:0022604	regulation of cell morphogenesis	21/598	305/18862	0.000771465	0.00833218	0.0062087	MSN/RIMS2/PDPN/ICAM1/ITGB2/RAC2/SPRY4/ANXA1/S100A10/SYT4/POSTN/FLNA/CPNE9/CD44/FBLIM1/FN1/GBP1/CCL2/BVES/RIMS1/CUX2	21
BP	GO:0045580	regulation of T cell differentiation	13/598	146/18862	0.000773292	0.00833235	0.00620883	HLA-DRA/SASH3/HLA-DOA/CD74/ANXA1/RUNX1/FGL2/HLA-DRB1/FOXJ1/CAMK4/PTPRC/NFATC2/CD86	13
BP	GO:0010935	regulation of macrophage cytokine production	4/598	14/18862	0.000776874	0.0083514	0.00622302	LAPTM5/CD74/TGFB2/LILRB1	4
BP	GO:0007584	response to nutrient	14/598	165/18862	0.000795998	0.00853703	0.00636134	IGFBP2/VCAM1/ITGA2/SPP1/C2/TNC/HMOX1/POSTN/HAMP/COL1A1/SOD2/CXCL10/FOLR1/CYBB	14
BP	GO:0031623	receptor internalization	11/598	111/18862	0.000799033	0.00854966	0.00637075	SFRP4/CACNG2/ITGB2/SNAP25/MX1/ANGPT1/CXCL8/LILRB1/FCER1G/CAV1/CACNG3	11
BP	GO:0040037	negative regulation of fibroblast growth factor receptor signaling pathway	5/598	24/18862	0.000811553	0.00866347	0.00645556	SULF1/SPRY4/NGFR/THBS1/SPRY1	5
BP	GO:0000302	response to reactive oxygen species	17/598	224/18862	0.000826339	0.00880089	0.00655795	SOD3/AQP1/ANXA1/PDGFD/SDC1/FOSL1/CCNA2/HMOX1/KCNC2/FBLN5/COL1A1/NR4A3/H19/CYP1B1/MET/SOD2/MMP9	17
BP	GO:0046580	negative regulation of Ras protein signal transduction	7/598	49/18862	0.000839982	0.00890497	0.00663551	TRIM67/SPRY4/TGFB2/ITGA3/MET/FBP1/SPRY1	7
BP	GO:0071622	regulation of granulocyte chemotaxis	7/598	49/18862	0.000839982	0.00890497	0.00663551	RAC2/CD74/CCL5/C5AR1/THBS1/CXCL8/RARRES2	7
BP	GO:0045730	respiratory burst	6/598	36/18862	0.000857325	0.00906793	0.00675694	CLEC7A/RAC2/SLAMF8/SLC11A1/JCHAIN/CYBB	6
BP	GO:0030323	respiratory tube development	14/598	167/18862	0.000895802	0.00945317	0.007044	HOXA5/PDPN/IGFBP5/MMP14/TNC/CHI3L1/NOG/ITGA3/FOXJ1/LIF/PDGFA/GPC3/RDH10/SPRY1	14
BP	GO:0050678	regulation of epithelial cell proliferation	24/598	374/18862	0.000908509	0.00956533	0.00712758	HOXA5/F3/APLNR/SULF1/ALOX5/ZFP36/CAV2/TGFB2/ANG/HMOX1/LAMB1/NGFR/SERPINF1/C5AR1/NOG/NR4A3/THBS1/CCL2/LAMC1/IQGAP3/IGF2/CD109/CAV1/GPC3	24
BP	GO:0048661	positive regulation of smooth muscle cell proliferation	10/598	96/18862	0.000928544	0.00975396	0.00726813	ITGA2/IGFBP5/ADAMTS1/PDGFD/HMOX1/CCL5/NR4A3/THBS1/PTAFR/MMP9	10
BP	GO:0071692	protein localization to extracellular region	24/598	375/18862	0.000942512	0.00987813	0.00736066	F2RL1/RIMS2/LTBP1/PLEK/ALOX5/TGFB2/ANG/ANXA1/CAVIN1/CHGA/CCL5/KCNC2/VSNL1/RAB3C/SNAP25/HLA-DRB1/TREM2/SAA1/KCNJ11/STEAP3/ABCC8/LTBP2/TLR2/RSAD2	24
BP	GO:0007080	mitotic metaphase plate congression	7/598	50/18862	0.000950442	0.00992722	0.00739724	NDC80/KIF2C/NUF2/CDCA8/PSRC1/AURKB/CCNB1	7
BP	GO:2000117	negative regulation of cysteine-type endopeptidase activity	9/598	80/18862	0.000953053	0.00992722	0.00739724	AQP1/PLAUR/NGFR/CD44/LTF/THBS1/CARD16/IFI6/MMP9	9
BP	GO:0002064	epithelial cell development	16/598	207/18862	0.000957984	0.00992722	0.00739724	TNFRSF1A/HOXA5/MSN/F2RL1/ICAM1/VIM/SDC1/IQGAP1/S1PR3/ST14/FLNA/FOXJ1/MET/TFCP2L1/JAG1/EPHA2	16
BP	GO:0034764	positive regulation of transmembrane transport	16/598	207/18862	0.000957984	0.00992722	0.00739724	CACNG2/APLNR/PIRT/C3/KCNC2/FLNA/TREM2/NR4A3/PTAFR/KCNJ11/KCNIP2/CCL2/CXCL10/GPC3/CTSS/CACNG3	16
BP	GO:0034767	positive regulation of ion transmembrane transport	16/598	207/18862	0.000957984	0.00992722	0.00739724	CACNG2/APLNR/PIRT/C3/KCNC2/FLNA/TREM2/NR4A3/PTAFR/KCNJ11/KCNIP2/CCL2/CXCL10/GPC3/CTSS/CACNG3	16
BP	GO:0071902	positive regulation of protein serine/threonine kinase activity	21/598	311/18862	0.000987959	0.010172	0.00757967	CD74/PDGFD/CDK5R2/IQGAP1/C5AR1/GDF15/LTF/THBS1/SAA1/FPR1/DUSP9/PSRC1/PTPRC/IQGAP3/TCIM/PDGFA/IGF2/DUSP5/GADD45A/PBK/CCNB1	21
BP	GO:0031579	membrane raft organization	5/598	25/18862	0.000988242	0.010172	0.00757967	CAV2/S100A10/ANXA2/PTPRC/CAV1	5
BP	GO:0097205	renal filtration	5/598	25/18862	0.000988242	0.010172	0.00757967	F2RL1/SULF1/IGKV3-20/ITGA3/JCHAIN	5
BP	GO:0006023	aminoglycan biosynthetic process	11/598	114/18862	0.000997867	0.0102449	0.00763395	OGN/BGN/SDC1/FMOD/CHST6/LUM/ANGPT1/HSPG2/B3GNT7/SDC4/GPC3	11
BP	GO:0051146	striated muscle cell differentiation	19/598	269/18862	0.000999773	0.0102449	0.00763395	MYH11/PI16/CD53/IGFBP5/CAV2/PTGFRN/MMP14/SDC1/ALPK3/HAMP/GDF15/TNNT1/FLNC/BVES/IGF2/CXCL10/NFATC2/MYOF/CCNB1	19
BP	GO:0045807	positive regulation of endocytosis	10/598	97/18862	0.00100654	0.0102913	0.00766853	F2RL1/SFRP4/ITGA2/SERPINE1/CD14/C3/ANXA2/TREM2/ANGPT1/GPC3	10
BP	GO:0007076	mitotic chromosome condensation	4/598	15/18862	0.00103296	0.0104454	0.00778336	NUSAP1/NCAPH/SMC4/NCAPG	4
BP	GO:0010934	macrophage cytokine production	4/598	15/18862	0.00103296	0.0104454	0.00778336	LAPTM5/CD74/TGFB2/LILRB1	4
BP	GO:0030852	regulation of granulocyte differentiation	4/598	15/18862	0.00103296	0.0104454	0.00778336	RUNX1/HCLS1/EVI2B/C1QC	4
BP	GO:0051315	attachment of mitotic spindle microtubules to kinetochore	4/598	15/18862	0.00103296	0.0104454	0.00778336	NDC80/KIF2C/NUF2/AURKB	4
BP	GO:0060099	regulation of phagocytosis, engulfment	4/598	15/18862	0.00103296	0.0104454	0.00778336	F2RL1/ITGA2/C3/TREM2	4
BP	GO:0022617	extracellular matrix disassembly	9/598	81/18862	0.00104267	0.0105088	0.00783063	PDPN/MMP14/LCP1/CD44/LAMC1/TIMP1/DDR2/MMP9/CTSS	9
BP	GO:0060759	regulation of response to cytokine stimulus	15/598	189/18862	0.00104609	0.0105088	0.00783063	TNFRSF1A/F2RL1/IL1R1/LAPTM5/CASP1/CD74/RUNX1/CCL5/TREM2/ANGPT1/SOCS3/CARD16/PTPRC/TLR2/CAV1	15
BP	GO:0071248	cellular response to metal ion	15/598	189/18862	0.00104609	0.0105088	0.00783063	AQP1/MT1M/MT1A/IQGAP1/SYT4/HMOX1/SERPINF1/CPNE9/KCNK3/RYR3/FBP1/ALOX5AP/MMP9/CCNB1/CYBB	15
BP	GO:0010718	positive regulation of epithelial to mesenchymal transition	7/598	51/18862	0.00107202	0.0107459	0.00800728	CRB2/PDPN/TGFB2/COL1A1/JAG1/WWTR1/LOXL2	7
BP	GO:0002790	peptide secretion	25/598	401/18862	0.00107874	0.0107898	0.00803997	F2RL1/RIMS2/PLEK/ALOX5/CD74/TGFB2/ANG/ANXA1/CAVIN1/CHGA/CCL5/KCNC2/VSNL1/RAB3C/SNAP25/HLA-DRB1/TREM2/S100A8/SAA1/KCNJ11/STEAP3/ABCC8/LTBP2/TLR2/RSAD2	25
BP	GO:0031341	regulation of cell killing	10/598	98/18862	0.00108982	0.0108533	0.00808734	F2RL1/CLEC7A/HLA-DRA/ICAM1/HLA-B/CFH/HLA-DRB1/LILRB1/PTPRC/HAVCR2	10
BP	GO:0050830	defense response to Gram-positive bacterium	10/598	98/18862	0.00108982	0.0108533	0.00808734	ANG/LYZ/PLA2G2A/CHGA/GBP2/C5AR1/RARRES2/EPHA2/TLR2/HAVCR2	10
BP	GO:0051402	neuron apoptotic process	17/598	230/18862	0.00110637	0.0109707	0.00817476	NEFL/CLCF1/TGFB2/CITED1/GABRB2/HMOX1/NGFR/PRKCG/C5AR1/ANGPT1/NDNF/MYBL2/CCL2/CX3CR1/DRAXIN/SOD2/SNCB	17
BP	GO:2000116	regulation of cysteine-type endopeptidase activity	17/598	230/18862	0.00110637	0.0109707	0.00817476	CLEC7A/F3/AQP1/LAPTM5/CASP1/PLAUR/GRIN1/NGFR/S100A9/CD44/LTF/THBS1/S100A8/CARD16/IFI6/MMP9/CCN1	17
BP	GO:1904019	epithelial cell apoptotic process	11/598	116/18862	0.00115186	0.0113972	0.0084926	SFRP4/ICAM1/SERPINE1/ZFP36/HMOX1/ANGPT1/NDNF/THBS1/H19/CCL2/CD248	11
BP	GO:0001935	endothelial cell proliferation	15/598	191/18862	0.00116345	0.0114872	0.00855963	F3/APLNR/SULF1/ALOX5/CAV2/ANG/MMP14/HMOX1/NGFR/THBS1/CCL2/IGF2/EPHA2/CAV1/LOXL2	15
BP	GO:0002824	positive regulation of adaptive immune response based on somatic recombination of immune receptors built from immunoglobulin superfamily domains	10/598	99/18862	0.00117864	0.0115875	0.00863436	IL1R1/HLA-DRA/SASH3/CLCF1/C3/HLA-B/HLA-DRB1/SLC11A1/PTPRC/RSAD2	10
BP	GO:1903426	regulation of reactive oxygen species biosynthetic process	10/598	99/18862	0.00117864	0.0115875	0.00863436	CLEC7A/ICAM1/ALOX5/ITGB2/PTX3/GRIN1/H19/CX3CR1/SOD2/CAV1	10
BP	GO:0002719	negative regulation of cytokine production involved in immune response	5/598	26/18862	0.00119196	0.0116616	0.00868959	TGFB2/HMOX1/ANGPT1/LILRB1/BST2	5
BP	GO:0060142	regulation of syncytium formation by plasma membrane fusion	5/598	26/18862	0.00119196	0.0116616	0.00868959	CD53/GDF15/TREM2/CXCL10/NFATC2	5
BP	GO:0001837	epithelial to mesenchymal transition	13/598	153/18862	0.00119378	0.0116616	0.00868959	CRB2/PDPN/VASN/TGFB2/FAM83D/COL1A1/FLNA/NOG/S100A4/JAG1/WWTR1/LOXL2/SPRY1	13
BP	GO:0002711	positive regulation of T cell mediated immunity	7/598	52/18862	0.00120548	0.0117261	0.00873763	IL1R1/HLA-DRA/SASH3/HLA-B/HLA-DRB1/PTPRC/RSAD2	7
BP	GO:0002886	regulation of myeloid leukocyte mediated immunity	7/598	52/18862	0.00120548	0.0117261	0.00873763	F2RL1/ITGB2/RAC2/C3/HMOX1/PTAFR/IL13RA2	7
BP	GO:0010812	negative regulation of cell-substrate adhesion	8/598	67/18862	0.0012247	0.0118379	0.00882098	SERPINE1/SPRY4/MMP14/POSTN/COL1A1/THBS1/GBP1/JAG1	8
BP	GO:0045669	positive regulation of osteoblast differentiation	8/598	67/18862	0.0012247	0.0118379	0.00882098	CTHRC1/NPNT/CLIC1/LTF/JAG1/DDR2/WWTR1/CCN1	8
BP	GO:1901224	positive regulation of NIK/NF-kappaB signaling	8/598	67/18862	0.0012247	0.0118379	0.00882098	TLR7/LAPTM5/CD14/TREM2/TCIM/TLR2/HAVCR2/CD86	8
BP	GO:0010717	regulation of epithelial to mesenchymal transition	10/598	100/18862	0.00127329	0.0122818	0.00915172	CRB2/PDPN/VASN/TGFB2/COL1A1/NOG/JAG1/WWTR1/LOXL2/SPRY1	10
BP	GO:0002701	negative regulation of production of molecular mediator of immune response	6/598	39/18862	0.00132518	0.0127555	0.00950473	TGFB2/HMOX1/ANGPT1/IL13RA2/LILRB1/BST2	6
BP	GO:0002693	positive regulation of cellular extravasation	4/598	16/18862	0.00134298	0.0128196	0.00955251	IL1R1/ICAM1/PDGFD/PTAFR	4
BP	GO:0060263	regulation of respiratory burst	4/598	16/18862	0.00134298	0.0128196	0.00955251	CLEC7A/RAC2/SLAMF8/JCHAIN	4
BP	GO:0061081	positive regulation of myeloid leukocyte cytokine production involved in immune response	4/598	16/18862	0.00134298	0.0128196	0.00955251	LAPTM5/CD74/NR4A3/LILRB1	4
BP	GO:1905153	regulation of membrane invagination	4/598	16/18862	0.00134298	0.0128196	0.00955251	F2RL1/ITGA2/C3/TREM2	4
BP	GO:0002548	monocyte chemotaxis	8/598	68/18862	0.00135022	0.0128414	0.00956871	LGALS3/SERPINE1/ANXA1/SLAMF8/CCL5/CCR1/CCL2/CXCL10	8
BP	GO:0050890	cognition	19/598	276/18862	0.00135084	0.0128414	0.00956871	HLA-DRA/ITGA5/GRIN1/FOSL1/TAFA2/OXTR/SNAP25/PRKCG/SERPINF1/C5AR1/ITGA3/SLC12A5/CHRM1/NRGN/HRH3/CX3CR1/CAMK4/CUX2/TLR2	19
BP	GO:0150063	visual system development	23/598	363/18862	0.00136147	0.0129158	0.00962414	CRB2/COL8A2/VIM/COL4A1/OLFM3/C3/TGFB2/SERPINF1/EFEMP1/HSF4/C1QA/MEIS3P1/CYP1B1/JAG1/SLC17A8/PROM1/COL5A1/EPHA2/COL5A2/FREM2/IGFN1/RDH10/SPRY1	23
BP	GO:0000079	regulation of cyclin-dependent protein serine/threonine kinase activity	10/598	101/18862	0.00137404	0.0129548	0.00965322	DIRAS3/CDKN2C/CCNA2/CDK5R2/CCNB2/HERC5/PSRC1/LATS2/GADD45A/CCNB1	10
BP	GO:1902106	negative regulation of leukocyte differentiation	10/598	101/18862	0.00137404	0.0129548	0.00965322	CD74/ANXA1/RUNX1/FGL2/TMEM176A/TMEM176B/LTF/FOXJ1/LILRB1/C1QC	10
BP	GO:2000379	positive regulation of reactive oxygen species metabolic process	10/598	101/18862	0.00137404	0.0129548	0.00965322	F2RL1/CLEC7A/ICAM1/ITGB2/PTX3/GRIN1/THBS1/H19/SOD2/GADD45A	10
BP	GO:0010758	regulation of macrophage chemotaxis	5/598	27/18862	0.00142515	0.0133819	0.00997145	SLAMF8/CCL5/C5AR1/THBS1/RARRES2	5
BP	GO:0090025	regulation of monocyte chemotaxis	5/598	27/18862	0.00142515	0.0133819	0.00997145	SERPINE1/SLAMF8/CCL5/CCR1/CXCL10	5
BP	GO:0042509	regulation of tyrosine phosphorylation of STAT protein	9/598	85/18862	0.00147186	0.0137363	0.0102356	TNFRSF1A/CLCF1/HCLS1/CCL5/OSM/SOCS3/LIF/CTF1/CAV1	9
BP	GO:0045921	positive regulation of exocytosis	9/598	85/18862	0.00147186	0.0137363	0.0102356	F2RL1/CACNA1I/ITGB2/SDC1/CDK5R2/SYT4/VSNL1/PTAFR/SDC4	9
BP	GO:0050829	defense response to Gram-negative bacterium	9/598	85/18862	0.00147186	0.0137363	0.0102356	F2RL1/AQP1/SERPINE1/LYZ/IGHM/CHGA/LTF/SLC11A1/RARRES2	9
BP	GO:0042531	positive regulation of tyrosine phosphorylation of STAT protein	8/598	69/18862	0.00148574	0.0138379	0.0103112	TNFRSF1A/CLCF1/HCLS1/CCL5/OSM/SOCS3/LIF/CTF1	8
BP	GO:0030890	positive regulation of B cell proliferation	6/598	40/18862	0.00151788	0.0140802	0.0104918	SASH3/CD74/CLCF1/GPR183/PTPRC/NFATC2	6
BP	GO:0071634	regulation of transforming growth factor beta production	6/598	40/18862	0.00151788	0.0140802	0.0104918	LTBP1/TGFB2/LUM/THBS1/FN1/LILRB1	6
BP	GO:0001959	regulation of cytokine-mediated signaling pathway	14/598	177/18862	0.00156718	0.0144207	0.0107455	TNFRSF1A/F2RL1/IL1R1/LAPTM5/CASP1/CD74/RUNX1/CCL5/TREM2/ANGPT1/SOCS3/CARD16/PTPRC/CAV1	14
BP	GO:2001257	regulation of cation channel activity	14/598	177/18862	0.00156718	0.0144207	0.0107455	NEFL/CACNG2/PIRT/GRIN1/KCNC2/TREM2/KCNJ11/KCNIP2/CCL2/GEM/CAV1/MMP9/CTSS/CACNG3	14
BP	GO:0048568	embryonic organ development	25/598	412/18862	0.00156779	0.0144207	0.0107455	HOXA5/CRB2/FZD6/CTHRC1/TGFB2/MMP14/CITED1/ST14/NOG/EFEMP1/CXCL8/SOCS3/LIF/TEAD2/TEAD3/RARRES2/PDGFA/HOXD9/IGF2/TEAD4/PIFO/EPHA2/RDH10/FOLR1/CCN1	25
BP	GO:1903792	negative regulation of anion transport	16/598	217/18862	0.00156947	0.0144207	0.0107455	SFRP4/SP100/CD74/ANXA1/CABP1/MAOB/SYT4/CHGA/VSNL1/ANGPT1/THBS1/KCNJ11/HRH3/LILRB1/FABP5/RSAD2	16
BP	GO:0009306	protein secretion	23/598	367/18862	0.00157026	0.0144207	0.0107455	F2RL1/RIMS2/PLEK/ALOX5/TGFB2/ANG/ANXA1/CAVIN1/CHGA/CCL5/KCNC2/VSNL1/RAB3C/SNAP25/HLA-DRB1/TREM2/SAA1/KCNJ11/STEAP3/ABCC8/LTBP2/TLR2/RSAD2	23
BP	GO:0032414	positive regulation of ion transmembrane transporter activity	10/598	103/18862	0.00159499	0.0145659	0.0108537	CACNG2/PIRT/KCNC2/TREM2/PTAFR/KCNJ11/KCNIP2/CCL2/CTSS/CACNG3	10
BP	GO:0032755	positive regulation of interleukin-6 production	9/598	86/18862	0.00159873	0.0145659	0.0108537	TLR7/F2RL1/CLEC7A/TLR1/CD74/IL1RAP/PTAFR/LILRA2/TLR2	9
BP	GO:0030203	glycosaminoglycan metabolic process	13/598	158/18862	0.00159874	0.0145659	0.0108537	OGN/BGN/SDC1/FMOD/CHST6/LUM/ANGPT1/CD44/NDNF/HSPG2/B3GNT7/SDC4/GPC3	13
BP	GO:0032675	regulation of interleukin-6 production	13/598	158/18862	0.00159874	0.0145659	0.0108537	TLR7/F2RL1/CLEC7A/TLR1/CD74/IL1RAP/HLA-B/TREM2/FOXJ1/PTAFR/LILRA2/TLR2/HAVCR2	13
BP	GO:0048732	gland development	25/598	413/18862	0.00162047	0.0147347	0.0109795	HOXA5/MSN/ITGA2/SULF1/IGFBP5/TGFB2/ANXA1/TNC/HMOX1/OXTR/HAMP/SERPINF1/NOG/CCNB2/OAS2/SERPINA5/MET/TFCP2L1/IQGAP3/PDGFA/HOXD9/IGF2/EPHA2/SOCS2/CAV1	25
BP	GO:0035592	establishment of protein localization to extracellular region	23/598	368/18862	0.00162654	0.0147506	0.0109914	F2RL1/RIMS2/PLEK/ALOX5/TGFB2/ANG/ANXA1/CAVIN1/CHGA/CCL5/KCNC2/VSNL1/RAB3C/SNAP25/HLA-DRB1/TREM2/SAA1/KCNJ11/STEAP3/ABCC8/LTBP2/TLR2/RSAD2	23
BP	GO:0006801	superoxide metabolic process	8/598	70/18862	0.00163184	0.0147506	0.0109914	SOD3/F2RL1/CLEC7A/ITGB2/FBLN5/H19/SOD2/CYBB	8
BP	GO:0010517	regulation of phospholipase activity	8/598	70/18862	0.00163184	0.0147506	0.0109914	ANG/ANXA1/PLA2G5/CCL5/C5AR1/PTAFR/CD86/CCN1	8
BP	GO:0009636	response to toxic substance	17/598	239/18862	0.00167529	0.0150873	0.0112422	SOD3/NEFL/MT1M/MT1A/SDC1/MAOB/CCL5/KCNC2/FBLN5/S100A9/H19/CYP1B1/SOD2/PTGS1/TLR2/ALOX5AP/CCNB1	17
BP	GO:0048880	sensory system development	23/598	369/18862	0.00168455	0.0150873	0.0112422	CRB2/COL8A2/VIM/COL4A1/OLFM3/C3/TGFB2/SERPINF1/EFEMP1/HSF4/C1QA/MEIS3P1/CYP1B1/JAG1/SLC17A8/PROM1/COL5A1/EPHA2/COL5A2/FREM2/IGFN1/RDH10/SPRY1	23
BP	GO:0071385	cellular response to glucocorticoid stimulus	7/598	55/18862	0.00168513	0.0150873	0.0112422	AQP1/ICAM1/ZFP36/ANXA1/SSTR2/SERPINF1/GJB2	7
BP	GO:1903428	positive regulation of reactive oxygen species biosynthetic process	7/598	55/18862	0.00168513	0.0150873	0.0112422	CLEC7A/ICAM1/ITGB2/PTX3/GRIN1/H19/SOD2	7
BP	GO:0018146	keratan sulfate biosynthetic process	5/598	28/18862	0.00169027	0.0150873	0.0112422	OGN/FMOD/CHST6/LUM/B3GNT7	5
BP	GO:0032703	negative regulation of interleukin-2 production	5/598	28/18862	0.00169027	0.0150873	0.0112422	LAPTM5/ZFP36/GBP1/PTPRC/HAVCR2	5
BP	GO:0034614	cellular response to reactive oxygen species	13/598	159/18862	0.00169203	0.0150873	0.0112422	SOD3/AQP1/ANXA1/PDGFD/CCNA2/KCNC2/FBLN5/NR4A3/H19/CYP1B1/MET/SOD2/MMP9	13
BP	GO:0002888	positive regulation of myeloid leukocyte mediated immunity	4/598	17/18862	0.00171252	0.0151234	0.0112691	F2RL1/ITGB2/C3/PTAFR	4
BP	GO:0010759	positive regulation of macrophage chemotaxis	4/598	17/18862	0.00171252	0.0151234	0.0112691	CCL5/C5AR1/THBS1/RARRES2	4
BP	GO:0016045	detection of bacterium	4/598	17/18862	0.00171252	0.0151234	0.0112691	TLR1/HLA-B/HLA-DRB1/TLR2	4
BP	GO:0030903	notochord development	4/598	17/18862	0.00171252	0.0151234	0.0112691	CRB2/NOG/TEAD2/EPHA2	4
BP	GO:0002821	positive regulation of adaptive immune response	10/598	104/18862	0.0017158	0.0151234	0.0112691	IL1R1/HLA-DRA/SASH3/CLCF1/C3/HLA-B/HLA-DRB1/SLC11A1/PTPRC/RSAD2	10
BP	GO:0006906	vesicle fusion	10/598	104/18862	0.0017158	0.0151234	0.0112691	RAB34/CAV2/ANXA1/RUBCNL/PLA2G5/ANXA2/SYT4/SNAP25/CPLX2/SAMD9	10
BP	GO:0051701	biological process involved in interaction with host	16/598	219/18862	0.00172467	0.0151718	0.0113052	ITGA5/ICAM1/ITGA2/CD74/CAV2/PTX3/PLSCR1/HLA-DRB1/SIGLEC1/IFITM3/CXCL8/MET/CIITA/EPHA2/CAV1/CD86	16
BP	GO:0007249	I-kappaB kinase/NF-kappaB signaling	19/598	282/18862	0.00173047	0.0151718	0.0113052	TNFRSF1A/TLR7/F2RL1/LY96/CASP1/CD74/CD14/NEK6/HMOX1/FLNA/HLA-DRB1/ANGPT1/LTF/SECTM1/CARD16/S100A4/CX3CR1/BST2/TLR2	19
BP	GO:0007520	myoblast fusion	6/598	41/18862	0.00173119	0.0151718	0.0113052	CD53/PTGFRN/GDF15/CXCL10/NFATC2/MYOF	6
BP	GO:1904064	positive regulation of cation transmembrane transport	12/598	141/18862	0.00179332	0.0156865	0.0116887	CACNG2/APLNR/PIRT/KCNC2/FLNA/TREM2/KCNJ11/KCNIP2/CCL2/CXCL10/CTSS/CACNG3	12
BP	GO:0062207	regulation of pattern recognition receptor signaling pathway	10/598	105/18862	0.00184391	0.0160375	0.0119503	F2RL1/LY96/TLR1/CD14/LTF/LILRA4/LILRA2/TLR2/CAV1/RSAD2	10
BP	GO:1903707	negative regulation of hemopoiesis	10/598	105/18862	0.00184391	0.0160375	0.0119503	CD74/ANXA1/RUNX1/FGL2/TMEM176A/TMEM176B/LTF/FOXJ1/LILRB1/C1QC	10
BP	GO:1904029	regulation of cyclin-dependent protein kinase activity	10/598	105/18862	0.00184391	0.0160375	0.0119503	DIRAS3/CDKN2C/CCNA2/CDK5R2/CCNB2/HERC5/PSRC1/LATS2/GADD45A/CCNB1	10
BP	GO:0046456	icosanoid biosynthetic process	7/598	56/18862	0.00187421	0.0162396	0.0121009	ALOX5/CD74/ANXA1/PLA2G5/PTGS1/ALOX5AP/FABP5	7
BP	GO:0051058	negative regulation of small GTPase mediated signal transduction	7/598	56/18862	0.00187421	0.0162396	0.0121009	TRIM67/SPRY4/TGFB2/ITGA3/MET/FBP1/SPRY1	7
BP	GO:0007260	tyrosine phosphorylation of STAT protein	9/598	88/18862	0.00187875	0.0162484	0.0121074	TNFRSF1A/CLCF1/HCLS1/CCL5/OSM/SOCS3/LIF/CTF1/CAV1	9
BP	GO:0043154	negative regulation of cysteine-type endopeptidase activity involved in apoptotic process	8/598	72/18862	0.00195802	0.0168174	0.0125315	AQP1/PLAUR/NGFR/CD44/THBS1/CARD16/IFI6/MMP9	8
BP	GO:0014002	astrocyte development	6/598	42/18862	0.00196648	0.0168174	0.0125315	VIM/C5AR1/TREM2/S100A9/S100A8/C1QA	6
BP	GO:0046688	response to copper ion	6/598	42/18862	0.00196648	0.0168174	0.0125315	SOD3/AQP1/MT1M/ICAM1/MT1A/LOXL2	6
BP	GO:0062208	positive regulation of pattern recognition receptor signaling pathway	6/598	42/18862	0.00196648	0.0168174	0.0125315	F2RL1/TLR1/LTF/TLR2/CAV1/RSAD2	6
BP	GO:0071604	transforming growth factor beta production	6/598	42/18862	0.00196648	0.0168174	0.0125315	LTBP1/TGFB2/LUM/THBS1/FN1/LILRB1	6
BP	GO:1902622	regulation of neutrophil migration	6/598	42/18862	0.00196648	0.0168174	0.0125315	IL1R1/RAC2/CD74/SLAMF8/C5AR1/CXCL8	6
BP	GO:0072009	nephron epithelium development	10/598	106/18862	0.00197964	0.0168916	0.0125867	NPNT/CITED1/IQGAP1/NOG/FOXJ1/LIF/JAG1/PROM1/WWTR1/GPC3	10
BP	GO:0036336	dendritic cell migration	5/598	29/18862	0.00198983	0.0168916	0.0125867	ALOX5/SLAMF8/CCL5/CCR1/GPR183	5
BP	GO:0043032	positive regulation of macrophage activation	5/598	29/18862	0.00198983	0.0168916	0.0125867	HAMP/CTSC/TREM2/THBS1/HAVCR2	5
BP	GO:1902624	positive regulation of neutrophil migration	5/598	29/18862	0.00198983	0.0168916	0.0125867	IL1R1/RAC2/CD74/C5AR1/CXCL8	5
BP	GO:0032635	interleukin-6 production	13/598	162/18862	0.00199931	0.0169407	0.0126233	TLR7/F2RL1/CLEC7A/TLR1/CD74/IL1RAP/HLA-B/TREM2/FOXJ1/PTAFR/LILRA2/TLR2/HAVCR2	13
BP	GO:0048754	branching morphogenesis of an epithelial tube	12/598	143/18862	0.00202012	0.0170856	0.0127313	HOXA5/COL4A1/MMP14/NPNT/CITED1/TNC/NOG/MET/EPHA2/GPC3/RDH10/SPRY1	12
BP	GO:0033273	response to vitamin	9/598	89/18862	0.00203275	0.0171515	0.0127804	ITGA2/SPP1/TNC/POSTN/HAMP/COL1A1/SOD2/CXCL10/FOLR1	9
BP	GO:0007051	spindle organization	14/598	182/18862	0.00203537	0.0171515	0.0127804	NDC80/NEK6/TACC3/TPX2/FLNA/NEK2/CDC20/CCNB2/NUF2/MYBL2/PSRC1/KIF4A/AURKB/CCNB1	14
BP	GO:0010043	response to zinc ion	7/598	57/18862	0.00207932	0.0174898	0.0130325	MT1M/VCAM1/MT1A/HAMP/KCNK3/S100A8/SOD2	7
BP	GO:0001952	regulation of cell-matrix adhesion	11/598	125/18862	0.00210652	0.0176541	0.0131549	SERPINE1/EFEMP2/MMP14/S100A10/IQGAP1/POSTN/PLAU/THBS1/JAG1/CAMSAP3/SDC4	11
BP	GO:0032355	response to estradiol	11/598	125/18862	0.00210652	0.0176541	0.0131549	IGFBP2/ITGA2/ANXA1/SSTR2/CCNA2/POSTN/OXTR/COL1A1/KCNJ11/GJB2/SOCS2	11
BP	GO:0060485	mesenchyme development	19/598	287/18862	0.00211243	0.0176714	0.0131678	HOXA5/CRB2/PDPN/VASN/TGFB2/FAM83D/COL1A1/FLNA/NOG/AMH/FN1/S100A4/TEAD2/JAG1/WWTR1/RDH10/FOLR1/LOXL2/SPRY1	19
BP	GO:0060562	epithelial tube morphogenesis	20/598	309/18862	0.00213009	0.0177869	0.0132538	HOXA5/FZD6/COL4A1/CTHRC1/TGFB2/MMP14/NPNT/CITED1/TNC/ST14/NOG/MET/TEAD2/EPHA2/CXCL10/SDC4/GPC3/RDH10/FOLR1/SPRY1	20
BP	GO:1901739	regulation of myoblast fusion	4/598	18/18862	0.0021471	0.0178964	0.0133354	CD53/GDF15/CXCL10/NFATC2	4
BP	GO:0014068	positive regulation of phosphatidylinositol 3-kinase signaling	9/598	90/18862	0.00219665	0.0182433	0.0135939	F2RL1/TGFB2/PDGFD/HCLS1/CCL5/OSM/ANGPT1/FN1/PDGFA	9
BP	GO:0061326	renal tubule development	9/598	90/18862	0.00219665	0.0182433	0.0135939	COL4A1/NPNT/CITED1/NOG/LIF/JAG1/PROM1/WWTR1/GPC3	9
BP	GO:0034142	toll-like receptor 4 signaling pathway	6/598	43/18862	0.00222517	0.0184137	0.0137209	F2RL1/LY96/ITGB2/CD14/LTF/LILRA2	6
BP	GO:0043300	regulation of leukocyte degranulation	6/598	43/18862	0.00222517	0.0184137	0.0137209	F2RL1/ITGB2/RAC2/HMOX1/PTAFR/IL13RA2	6
BP	GO:0032612	interleukin-1 production	11/598	126/18862	0.00224373	0.018534	0.0138105	F2RL1/CLEC7A/CASP1/ANXA1/S1PR3/TREM2/SAA1/CARD16/CX3CR1/LILRA2/HAVCR2	11
BP	GO:0034446	substrate adhesion-dependent cell spreading	10/598	108/18862	0.00227526	0.0187607	0.0139795	PDPN/SPRY4/S100A10/LAMB1/POSTN/FLNA/FN1/GBP1/LAMC1/BVES	10
BP	GO:0002011	morphogenesis of an epithelial sheet	7/598	58/18862	0.00230135	0.0189081	0.0140893	PDPN/ITGA5/FLNA/CD44/JAG1/COL5A1/CCN1	7
BP	GO:2000351	regulation of endothelial cell apoptotic process	7/598	58/18862	0.00230135	0.0189081	0.0140893	ICAM1/SERPINE1/ANGPT1/NDNF/THBS1/CCL2/CD248	7
BP	GO:0043281	regulation of cysteine-type endopeptidase activity involved in apoptotic process	15/598	205/18862	0.00233643	0.0191494	0.0142691	CLEC7A/F3/AQP1/LAPTM5/CASP1/PLAUR/NGFR/S100A9/CD44/THBS1/S100A8/CARD16/IFI6/MMP9/CCN1	15
BP	GO:0021700	developmental maturation	18/598	268/18862	0.00233905	0.0191494	0.0142691	HOXA5/NEFL/CLEC7A/C3/TGFB2/ANG/CDK5R2/SYT4/ACTL6B/CDC20/LTF/C1QA/KCNIP2/SRRM4/CX3CR1/TFCP2L1/RAB32/CCNB1	18
BP	GO:0030510	regulation of BMP signaling pathway	9/598	91/18862	0.00237089	0.0193413	0.0144121	CRB2/SFRP4/SULF1/FSTL1/NOG/ITGA3/VWC2L/GPC3/CCN1	9
BP	GO:2001251	negative regulation of chromosome organization	9/598	91/18862	0.00237089	0.0193413	0.0144121	NDC80/BUB1/CDC20/TOP2A/PTTG1/CENPF/BUB1B/AURKB/CCNB1	9
BP	GO:0030100	regulation of endocytosis	15/598	206/18862	0.00244846	0.0199387	0.0148572	LGALS3/F2RL1/SFRP4/ITGA2/SERPINE1/CD14/C3/ANXA2/SYT4/TREM2/ANGPT1/LILRB1/TNK2/CAV1/GPC3	15
BP	GO:0001667	ameboidal-type cell migration	27/598	473/18862	0.00248242	0.0201795	0.0150367	CRB2/ITGA2/PDLIM1/SP100/ITGB2/TGFB2/ANXA1/FSTL1/HMOX1/SERPINF1/ITGA3/ANGPT1/THBS1/SRPX2/CYP1B1/MET/FN1/TIMP1/DDR2/EPHA2/SDC4/GADD45A/GPC3/ITGB4/FOLR1/MMP9/LOXL2	27
BP	GO:0045667	regulation of osteoblast differentiation	11/598	128/18862	0.00253991	0.0205848	0.0153387	IGFBP5/CTHRC1/NPNT/CITED1/NOG/CLIC1/LTF/JAG1/DDR2/WWTR1/CCN1	11
BP	GO:0043030	regulation of macrophage activation	7/598	59/18862	0.00254122	0.0205848	0.0153387	CD74/HAMP/CTSC/TREM2/THBS1/PTPRC/HAVCR2	7
BP	GO:0051702	biological process involved in interaction with symbiont	9/598	92/18862	0.00255594	0.0206676	0.0154004	F2RL1/AQP1/CAV2/PTX3/ANXA2/CCL5/LTF/FN1/APOL1	9
BP	GO:0090174	organelle membrane fusion	10/598	110/18862	0.00260534	0.0210302	0.0156706	RAB34/CAV2/ANXA1/RUBCNL/PLA2G5/ANXA2/SYT4/SNAP25/CPLX2/SAMD9	10
BP	GO:0034138	toll-like receptor 3 signaling pathway	4/598	19/18862	0.00265216	0.0213706	0.0159242	F2RL1/COLEC12/HAVCR2/CAV1	4
BP	GO:0060541	respiratory system development	14/598	188/18862	0.00274444	0.0220619	0.0164394	HOXA5/PDPN/IGFBP5/MMP14/TNC/CHI3L1/NOG/ITGA3/FOXJ1/LIF/PDGFA/GPC3/RDH10/SPRY1	14
BP	GO:0003012	muscle system process	26/598	453/18862	0.00274916	0.0220619	0.0164394	TNFRSF1A/MYH11/PI16/ITGA2/SULF1/VIM/MYH7/IGFBP5/MYL12A/SSTR2/HMOX1/CHGA/OXTR/HAMP/FLNA/TNNT1/HSPB6/NR4A3/PTAFR/KCNIP2/GJC1/SCN3B/SLN/MYOF/CAV1/DES	26
BP	GO:0055001	muscle cell development	13/598	168/18862	0.00275235	0.0220619	0.0164394	MYH11/PI16/CAV2/EFEMP2/SDC1/ALPK3/HAMP/TNNT1/FLNC/BVES/NFATC2/MYOF/CCNB1	13
BP	GO:0043687	post-translational protein modification	22/598	361/18862	0.00277029	0.0221672	0.0165178	LTBP1/SPP1/IGFBP5/SERPINA1/C3/FSTL1/FBXO17/TNC/LAMB1/CCDC8/SOCS3/FN1/APOL1/LAMC1/CP/TIMP1/PRSS23/SOCS2/CHGB/GPC3/IGFBP3/CCN1	22
BP	GO:0010518	positive regulation of phospholipase activity	7/598	60/18862	0.00279986	0.0222489	0.0165787	ANG/PLA2G5/CCL5/C5AR1/PTAFR/CD86/CCN1	7
BP	GO:0032722	positive regulation of chemokine production	7/598	60/18862	0.00279986	0.0222489	0.0165787	TLR7/CLEC7A/CD74/HMOX1/POSTN/TLR2/HAVCR2	7
BP	GO:0045576	mast cell activation	7/598	60/18862	0.00279986	0.0222489	0.0165787	RAC2/HMOX1/CHGA/PLSCR1/NR4A3/IL13RA2/CPLX2	7
BP	GO:0071384	cellular response to corticosteroid stimulus	7/598	60/18862	0.00279986	0.0222489	0.0165787	AQP1/ICAM1/ZFP36/ANXA1/SSTR2/SERPINF1/GJB2	7
BP	GO:0043491	protein kinase B signaling	18/598	273/18862	0.00285295	0.0226318	0.016864	F3/IGFBP5/RAC2/HCLS1/CCL5/CHI3L1/GDF15/OSM/ANGPT1/THBS1/H19/MET/CCL2/CX3CR1/PDGFA/IGF2/EPHA2/CD86	18
BP	GO:0046683	response to organophosphorus	11/598	130/18862	0.00286692	0.0226917	0.0169086	AQP1/CASP1/IGFBP5/SDC1/FOSL1/CITED1/THBD/COL1A1/PTAFR/RYR3/KCNJ11	11
BP	GO:0051047	positive regulation of secretion	19/598	295/18862	0.00287036	0.0226917	0.0169086	F2RL1/AQP1/CACNA1I/SPP1/ITGB2/TGFB2/ANG/SDC1/CDK5R2/SYT4/VSNL1/OXTR/HLA-DRB1/TREM2/PTAFR/S100A8/SCIN/TLR2/SDC4	19
BP	GO:0022408	negative regulation of cell-cell adhesion	14/598	189/18862	0.00288031	0.0227312	0.0169381	LGALS3/GPNMB/LAPTM5/CD74/ANXA1/RUNX1/FGL2/HLA-DRB1/FOXJ1/LILRB1/JAG1/HAVCR2/SDC4/CD86	14
BP	GO:0021537	telencephalon development	16/598	231/18862	0.00295061	0.0232064	0.0172922	LHX5/NEFL/COL3A1/AQP1/DMRTA2/TACC3/CDK5R2/RTN4R/LAMB1/OXTR/BCL2A1/FLNA/GNG12/NRGN/DRAXIN/NEUROD6	16
BP	GO:0048762	mesenchymal cell differentiation	16/598	231/18862	0.00295061	0.0232064	0.0172922	CRB2/PDPN/VASN/TGFB2/FAM83D/COL1A1/FLNA/NOG/FN1/S100A4/JAG1/WWTR1/RDH10/FOLR1/LOXL2/SPRY1	16
BP	GO:0032411	positive regulation of transporter activity	10/598	112/18862	0.00297271	0.0233403	0.017392	CACNG2/PIRT/KCNC2/TREM2/PTAFR/KCNJ11/KCNIP2/CCL2/CTSS/CACNG3	10
BP	GO:0046209	nitric oxide metabolic process	8/598	77/18862	0.00299995	0.0235141	0.0175215	CLEC7A/ICAM1/ITGB2/PTX3/CYP1B1/CX3CR1/TLR2/CAV1	8
BP	GO:0048638	regulation of developmental growth	20/598	319/18862	0.00307071	0.0240278	0.0179042	PI16/RIMS2/SASH3/SPP1/L1CAM/RUNX1/SYT4/RTN4R/HAMP/NOG/GDF15/CPNE9/FN1/DUSP9/DRAXIN/LATS2/IGF2/RIMS1/SOCS2/CCNB1	20
BP	GO:0032673	regulation of interleukin-4 production	5/598	32/18862	0.00312072	0.0242951	0.0181035	SASH3/HLA-DRB1/FCER1G/HAVCR2/CD86	5
BP	GO:0043372	positive regulation of CD4-positive, alpha-beta T cell differentiation	5/598	32/18862	0.00312072	0.0242951	0.0181035	HLA-DRA/SASH3/ANXA1/HLA-DRB1/CD86	5
BP	GO:0090322	regulation of superoxide metabolic process	5/598	32/18862	0.00312072	0.0242951	0.0181035	F2RL1/CLEC7A/ITGB2/FBLN5/H19	5
BP	GO:0006953	acute-phase response	6/598	46/18862	0.00315605	0.0244461	0.0182159	SERPINA1/HAMP/PLSCR1/CD163/SAA1/FN1	6
BP	GO:0030261	chromosome condensation	6/598	46/18862	0.00315605	0.0244461	0.0182159	NUSAP1/NCAPH/SMC4/NCAPG/TOP2A/CCNB1	6
BP	GO:0043303	mast cell degranulation	6/598	46/18862	0.00315605	0.0244461	0.0182159	RAC2/HMOX1/CHGA/NR4A3/IL13RA2/CPLX2	6
BP	GO:0030282	bone mineralization	10/598	113/18862	0.00317127	0.0245227	0.018273	ALOX5/ISG15/MGP/CCR1/LTF/COL1A2/DDR2/IBSP/GPC3/CCN1	10
BP	GO:0001820	serotonin secretion	3/598	10/18862	0.00322077	0.0247094	0.0184122	MAOB/HRH3/LILRB1	3
BP	GO:0051918	negative regulation of fibrinolysis	3/598	10/18862	0.00322077	0.0247094	0.0184122	SERPINE1/THBD/THBS1	3
BP	GO:0070391	response to lipoteichoic acid	3/598	10/18862	0.00322077	0.0247094	0.0184122	CD14/TREM2/TLR2	3
BP	GO:0071223	cellular response to lipoteichoic acid	3/598	10/18862	0.00322077	0.0247094	0.0184122	CD14/TREM2/TLR2	3
BP	GO:0043901	negative regulation of multi-organism process	4/598	20/18862	0.00323301	0.0247094	0.0184122	LTF/CARD16/BST2/LILRA2	4
BP	GO:0046697	decidualization	4/598	20/18862	0.00323301	0.0247094	0.0184122	SPP1/TPPP3/GJB2/LIF	4
BP	GO:0090026	positive regulation of monocyte chemotaxis	4/598	20/18862	0.00323301	0.0247094	0.0184122	SERPINE1/CCL5/CCR1/CXCL10	4
BP	GO:0002709	regulation of T cell mediated immunity	8/598	78/18862	0.00325223	0.0247331	0.0184298	IL1R1/HLA-DRA/SASH3/HLA-B/HLA-DRB1/LILRB1/PTPRC/RSAD2	8
BP	GO:0070373	negative regulation of ERK1 and ERK2 cascade	8/598	78/18862	0.00325223	0.0247331	0.0184298	SPRY4/GBP1/LIF/DUSP9/EMILIN1/PTPRC/ATF3/SPRY1	8
BP	GO:2001057	reactive nitrogen species metabolic process	8/598	78/18862	0.00325223	0.0247331	0.0184298	CLEC7A/ICAM1/ITGB2/PTX3/CYP1B1/CX3CR1/TLR2/CAV1	8
BP	GO:0001910	regulation of leukocyte mediated cytotoxicity	8/598	79/18862	0.00352068	0.0264416	0.0197029	F2RL1/HLA-DRA/ICAM1/HLA-B/HLA-DRB1/LILRB1/PTPRC/HAVCR2	8
BP	GO:0002279	mast cell activation involved in immune response	6/598	47/18862	0.00352286	0.0264416	0.0197029	RAC2/HMOX1/CHGA/NR4A3/IL13RA2/CPLX2	6
BP	GO:0002448	mast cell mediated immunity	6/598	47/18862	0.00352286	0.0264416	0.0197029	RAC2/HMOX1/CHGA/NR4A3/IL13RA2/CPLX2	6
BP	GO:0007157	heterophilic cell-cell adhesion via plasma membrane cell adhesion molecules	6/598	47/18862	0.00352286	0.0264416	0.0197029	CRB2/AMIGO2/ITGA5/VCAM1/ICAM1/ITGAL	6
BP	GO:0010712	regulation of collagen metabolic process	6/598	47/18862	0.00352286	0.0264416	0.0197029	ITGA2/VIM/RUNX1/MFAP4/EMILIN1/CIITA	6
BP	GO:0030225	macrophage differentiation	6/598	47/18862	0.00352286	0.0264416	0.0197029	HCLS1/HLA-DRB1/LIF/TLR2/C1QC/MMP9	6
BP	GO:0030857	negative regulation of epithelial cell differentiation	6/598	47/18862	0.00352286	0.0264416	0.0197029	CITED1/S1PR3/JAG1/CAV1/MMP9/SPRY1	6
BP	GO:0031952	regulation of protein autophosphorylation	6/598	47/18862	0.00352286	0.0264416	0.0197029	GPNMB/PDGFD/IQGAP1/PTPRC/PDGFA/CAV1	6
BP	GO:0032412	regulation of ion transmembrane transporter activity	17/598	257/18862	0.00356512	0.0267152	0.0199067	NEFL/CACNG2/PIRT/GRIN1/KCNC2/TREM2/PTAFR/KCNJ11/KCNIP2/SCN3B/CCL2/GEM/SLN/CAV1/MMP9/CTSS/CACNG3	17
BP	GO:0032633	interleukin-4 production	5/598	33/18862	0.00358364	0.0267668	0.0199452	SASH3/HLA-DRB1/FCER1G/HAVCR2/CD86	5
BP	GO:0042339	keratan sulfate metabolic process	5/598	33/18862	0.00358364	0.0267668	0.0199452	OGN/FMOD/CHST6/LUM/B3GNT7	5
BP	GO:0007009	plasma membrane organization	10/598	115/18862	0.00360003	0.0268456	0.0200039	CAV2/TGFB2/XKR8/XKR7/PLSCR1/S100A9/PTPRC/COL5A1/MYOF/CAV1	10
BP	GO:0050853	B cell receptor signaling pathway	11/598	134/18862	0.00362256	0.0269699	0.0200966	IGLC3/IGHM/RUNX1/IGLC2/IGHG3/NFAM1/IGHG4/PTPRC/IGHG2/IGHG1/NFATC2	11
BP	GO:0031348	negative regulation of defense response	16/598	236/18862	0.00364019	0.0270574	0.0201617	TNFRSF1A/ALOX5/SERPING1/SLAMF8/FGL2/HAMP/SERPINF1/HLA-B/HLA-DRB1/SAA1/SOCS3/LILRB1/PTPRC/HAVCR2/TNFAIP6/PBK	16
BP	GO:0048662	negative regulation of smooth muscle cell proliferation	7/598	63/18862	0.00369782	0.0274414	0.0204479	OGN/IGFBP5/ANG/EFEMP2/HMOX1/SOD2/IGFBP3	7
BP	GO:0030509	BMP signaling pathway	12/598	154/18862	0.00372504	0.0275989	0.0205653	CRB2/SFRP4/SULF1/TGFB2/FSTL1/NOG/GDF15/ITGA3/VWC2L/AMH/GPC3/CCN1	12
BP	GO:0001890	placenta development	11/598	135/18862	0.00383438	0.0283178	0.0211009	SPP1/ANG/FOSL1/CITED1/ST14/TPPP3/SOCS3/GJB2/LIF/IGF2/CCN1	11
BP	GO:0042542	response to hydrogen peroxide	11/598	135/18862	0.00383438	0.0283178	0.0211009	AQP1/ANXA1/PDGFD/SDC1/FOSL1/HMOX1/COL1A1/NR4A3/CYP1B1/MET/SOD2	11
BP	GO:0072311	glomerular epithelial cell differentiation	4/598	21/18862	0.00389482	0.0287181	0.0213992	IQGAP1/FOXJ1/JAG1/PROM1	4
BP	GO:0001913	T cell mediated cytotoxicity	6/598	48/18862	0.00392043	0.0287686	0.0214368	HLA-DRA/HLA-B/CTSC/HLA-DRB1/LILRB1/PTPRC	6
BP	GO:0060425	lung morphogenesis	6/598	48/18862	0.00392043	0.0287686	0.0214368	HOXA5/TNC/NOG/LIF/RDH10/SPRY1	6
BP	GO:2001238	positive regulation of extrinsic apoptotic signaling pathway	6/598	48/18862	0.00392043	0.0287686	0.0214368	G0S2/THBS1/TNFRSF12A/PTPRC/ATF3/CAV1	6
BP	GO:0072577	endothelial cell apoptotic process	7/598	64/18862	0.00404106	0.0296065	0.0220612	ICAM1/SERPINE1/ANGPT1/NDNF/THBS1/CCL2/CD248	7
BP	GO:0010543	regulation of platelet activation	5/598	34/18862	0.00409382	0.0299454	0.0223137	PDPN/PLEK/THBD/PDGFA/FCER1G	5
BP	GO:0043367	CD4-positive, alpha-beta T cell differentiation	8/598	81/18862	0.0041088	0.0300073	0.0223598	HLA-DRA/SASH3/ANXA1/RUNX1/HLA-DRB1/GPR183/CD86/RSAD2	8
BP	GO:0032147	activation of protein kinase activity	20/598	328/18862	0.00419322	0.0305187	0.0227409	CD74/TGFB2/ANG/TPX2/CCL5/CHI3L1/C5AR1/GDF15/ANGPT1/THBS1/SLC11A1/SAA1/FPR1/DUSP9/PTPRC/IQGAP3/DUSP5/GADD45A/CD86/PBK	20
BP	GO:0006979	response to oxidative stress	25/598	444/18862	0.00419873	0.0305187	0.0227409	SOD3/AQP1/PDLIM1/ALOX5/MELK/CA3/ANXA1/PDGFD/MMP14/SDC1/FOSL1/CCNA2/HMOX1/KCNC2/FBLN5/COL1A1/NR4A3/H19/CYP1B1/MET/GJB2/SOD2/PTGS1/MMP9/CYBB	25
BP	GO:0051090	regulation of DNA-binding transcription factor activity	25/598	444/18862	0.00419873	0.0305187	0.0227409	FZD6/SFRP4/ICAM1/CAMK2A/SP100/ITGB2/FOSL1/HCLS1/IL1RAP/HMOX1/FLNA/CYTL1/S100A9/NFAM1/LTF/FOXJ1/AMH/S100A8/CYP1B1/CARD16/CX3CR1/DDR2/TLR2/HAVCR2/CAV1	25
BP	GO:0008228	opsonization	3/598	11/18862	0.00432494	0.0311631	0.0232211	PTX3/PLA2G5/C4B	3
BP	GO:0032493	response to bacterial lipoprotein	3/598	11/18862	0.00432494	0.0311631	0.0232211	TLR1/CD14/TLR2	3
BP	GO:0033690	positive regulation of osteoblast proliferation	3/598	11/18862	0.00432494	0.0311631	0.0232211	CTHRC1/LTF/CCN1	3
BP	GO:0060009	Sertoli cell development	3/598	11/18862	0.00432494	0.0311631	0.0232211	ICAM1/SDC1/FLNA	3
BP	GO:1902563	regulation of neutrophil activation	3/598	11/18862	0.00432494	0.0311631	0.0232211	ITGB2/PLA2G2A/PTAFR	3
BP	GO:0051928	positive regulation of calcium ion transport	10/598	118/18862	0.00432802	0.0311631	0.0232211	LGALS3/CAMK2A/APLNR/GRIN1/CCL5/CCR1/CCL2/LILRA2/CXCL10/CAV1	10
BP	GO:1990778	protein localization to cell periphery	20/598	329/18862	0.00433665	0.0311765	0.023231	TNFRSF1A/LGALS3/CACNG2/FYB1/RAB34/MMP14/S100A10/RAB3C/SNAP25/FLNA/TREM2/ITGA3/KCNJ11/ZDHHC22/SCN3B/GBP1/TMBIM1/EPHA2/CAV1/CACNG3	20
BP	GO:0046638	positive regulation of alpha-beta T cell differentiation	6/598	49/18862	0.00435026	0.0311771	0.0232315	HLA-DRA/SASH3/ANXA1/RUNX1/HLA-DRB1/CD86	6
BP	GO:0002706	regulation of lymphocyte mediated immunity	12/598	157/18862	0.00435029	0.0311771	0.0232315	IL1R1/HLA-DRA/SASH3/CLCF1/C3/HLA-B/HLA-DRB1/FOXJ1/LILRB1/PTPRC/HAVCR2/RSAD2	12
BP	GO:0051271	negative regulation of cellular component movement	21/598	352/18862	0.00436302	0.0312197	0.0232632	COL3A1/SULF1/SP100/SERPINE1/IGFBP5/CD74/SLAMF8/HMOX1/SERPINF1/ACTN1/NOG/THBS1/CYP1B1/CCL2/CX3CR1/BST2/EMILIN1/TIMP1/JAG1/GADD45A/IGFBP3	21
BP	GO:0090307	mitotic spindle assembly	7/598	65/18862	0.00440789	0.0314918	0.023466	TPX2/FLNA/NEK2/CDC20/MYBL2/KIF4A/AURKB	7
BP	GO:0001656	metanephros development	8/598	82/18862	0.00442986	0.0315507	0.0235099	CITED1/FOXJ1/LIF/PDGFA/WWTR1/GPC3/RDH10/SPRY1	8
BP	GO:0001843	neural tube closure	8/598	82/18862	0.00442986	0.0315507	0.0235099	FZD6/CTHRC1/TGFB2/ST14/NOG/TEAD2/SDC4/FOLR1	8
BP	GO:0002832	negative regulation of response to biotic stimulus	9/598	100/18862	0.00448248	0.0318387	0.0237245	SERPING1/SLAMF8/FGL2/HLA-B/LTF/CARD16/LILRB1/LILRA2/HAVCR2	9
BP	GO:0030336	negative regulation of cell migration	20/598	330/18862	0.00448412	0.0318387	0.0237245	COL3A1/SULF1/SP100/SERPINE1/IGFBP5/CD74/SLAMF8/HMOX1/SERPINF1/NOG/THBS1/CYP1B1/CCL2/CX3CR1/BST2/EMILIN1/TIMP1/JAG1/GADD45A/IGFBP3	20
BP	GO:0002791	regulation of peptide secretion	19/598	308/18862	0.00458048	0.0324727	0.0241969	F2RL1/ALOX5/CD74/TGFB2/ANG/ANXA1/CHGA/CCL5/KCNC2/VSNL1/SNAP25/HLA-DRB1/TREM2/S100A8/SAA1/KCNJ11/ABCC8/TLR2/RSAD2	19
BP	GO:0032652	regulation of interleukin-1 production	10/598	119/18862	0.00459489	0.0325248	0.0242357	CLEC7A/CASP1/ANXA1/S1PR3/TREM2/SAA1/CARD16/CX3CR1/LILRA2/HAVCR2	10
BP	GO:0001911	negative regulation of leukocyte mediated cytotoxicity	4/598	22/18862	0.00464259	0.0326614	0.0243375	HLA-B/LILRB1/PTPRC/HAVCR2	4
BP	GO:0032069	regulation of nuclease activity	4/598	22/18862	0.00464259	0.0326614	0.0243375	OAS2/OAS1/OASL/OAS3	4
BP	GO:0051383	kinetochore organization	4/598	22/18862	0.00464259	0.0326614	0.0243375	NDC80/SMC4/CENPF/NUF2	4
BP	GO:1904996	positive regulation of leukocyte adhesion to vascular endothelial cell	4/598	22/18862	0.00464259	0.0326614	0.0243375	ICAM1/ALOX5/ITGB2/PTAFR	4
BP	GO:0055006	cardiac cell development	8/598	83/18862	0.00476985	0.0334065	0.0248928	MYH11/PI16/ALPK3/HAMP/BVES/JAG1/CCNB1/SPRY1	8
BP	GO:0060606	tube closure	8/598	83/18862	0.00476985	0.0334065	0.0248928	FZD6/CTHRC1/TGFB2/ST14/NOG/TEAD2/SDC4/FOLR1	8
BP	GO:0045621	positive regulation of lymphocyte differentiation	9/598	101/18862	0.00478657	0.0334065	0.0248928	HLA-DRA/SASH3/CD74/ANXA1/MMP14/RUNX1/HLA-DRB1/PTPRC/CD86	9
BP	GO:0046425	regulation of receptor signaling pathway via JAK-STAT	9/598	101/18862	0.00478657	0.0334065	0.0248928	CCL5/CYP1B1/SOCS3/LIF/PTPRC/OCIAD2/SOCS2/CAV1/GADD45A	9
BP	GO:0042130	negative regulation of T cell proliferation	7/598	66/18862	0.00479933	0.0334065	0.0248928	GPNMB/HLA-DRB1/FOXJ1/LILRB1/HAVCR2/SDC4/CD86	7
BP	GO:0046635	positive regulation of alpha-beta T cell activation	7/598	66/18862	0.00479933	0.0334065	0.0248928	HLA-DRA/SASH3/ANXA1/RUNX1/HLA-DRB1/PTPRC/CD86	7
BP	GO:0072678	T cell migration	7/598	66/18862	0.00479933	0.0334065	0.0248928	MSN/ICAM1/CCL5/GPR183/CCL2/CXCL10/ITGAL	7
BP	GO:0051092	positive regulation of NF-kappaB transcription factor activity	12/598	159/18862	0.0048119	0.0334067	0.0248929	ICAM1/CAMK2A/ITGB2/IL1RAP/S100A9/LTF/AMH/S100A8/CARD16/CX3CR1/TLR2/CAV1	12
BP	GO:0007566	embryo implantation	6/598	50/18862	0.00481387	0.0334067	0.0248929	SPP1/TPPP3/LIF/TIMP1/ITGB4/MMP9	6
BP	GO:0051091	positive regulation of DNA-binding transcription factor activity	17/598	266/18862	0.00502861	0.0348443	0.0259641	ICAM1/CAMK2A/ITGB2/FOSL1/HCLS1/IL1RAP/CYTL1/S100A9/NFAM1/LTF/AMH/S100A8/CARD16/CX3CR1/DDR2/TLR2/CAV1	17
BP	GO:0031214	biomineral tissue development	12/598	160/18862	0.00505694	0.034988	0.0260712	ALOX5/SPP1/ISG15/MGP/CCR1/COL1A1/LTF/COL1A2/DDR2/IBSP/GPC3/CCN1	12
BP	GO:0046620	regulation of organ growth	9/598	102/18862	0.00510645	0.0352774	0.0262869	PI16/SASH3/RUNX1/HAMP/NOG/DUSP9/LATS2/IGF2/CCNB1	9
BP	GO:0030900	forebrain development	21/598	357/18862	0.0051162	0.0352918	0.0262976	LHX5/NEFL/COL3A1/AQP1/DMRTA2/TACC3/SSTR2/CDK5R2/RTN4R/LAMB1/KCNC2/OXTR/BCL2A1/FLNA/NOG/NDNF/GNG12/NRGN/DRAXIN/NEUROD6/SLC4A10	21
BP	GO:0043583	ear development	14/598	202/18862	0.00520654	0.0357683	0.0266526	FZD6/CTHRC1/TGFB2/CCNA2/GABRB2/NOG/CYTL1/KCNK3/GJB2/JAG1/SLC17A8/SDC4/FREM2/RDH10	14
BP	GO:0045926	negative regulation of growth	16/598	245/18862	0.0052137	0.0357683	0.0266526	PI16/MT1M/CDKN2C/SPP1/MT1A/IGFBP5/TGFB2/RTN4R/NOG/GDF15/FBP1/BST2/DRAXIN/PSRC1/SOCS2/GPC3	16
BP	GO:0007187	G protein-coupled receptor signaling pathway, coupled to cyclic nucleotide second messenger	7/598	67/18862	0.00521637	0.0357683	0.0266526	ANXA1/SSTR2/CCR1/CHRM4/CHRM1/HRH3/CCL2	7
BP	GO:0031640	killing of cells of other organism	7/598	67/18862	0.00521637	0.0357683	0.0266526	F2RL1/CLEC7A/LYZ/CHGA/HAMP/LTF/APOL1	7
BP	GO:1902742	apoptotic process involved in development	5/598	36/18862	0.00526615	0.0360559	0.0268669	TNFRSF1A/TGFB2/XKR8/XKR7/CCN1	5
BP	GO:0030098	lymphocyte differentiation	21/598	358/18862	0.00527904	0.0360904	0.0268927	HLA-DRA/VCAM1/SASH3/HLA-DOA/CD74/CLCF1/ANXA1/SLAMF8/MMP14/RUNX1/FGL2/HLA-DRB1/GPR183/NFAM1/FOXJ1/CAMK4/PTPRC/FCER1G/NFATC2/CD86/RSAD2	21
BP	GO:0043370	regulation of CD4-positive, alpha-beta T cell differentiation	6/598	51/18862	0.00531279	0.0361065	0.0269047	HLA-DRA/SASH3/ANXA1/RUNX1/HLA-DRB1/CD86	6
BP	GO:0043900	regulation of multi-organism process	6/598	51/18862	0.00531279	0.0361065	0.0269047	LY96/OXTR/LTF/CARD16/BST2/LILRA2	6
BP	GO:0045103	intermediate filament-based process	6/598	51/18862	0.00531279	0.0361065	0.0269047	NEFL/VIM/SYNC/INA/NEFM/DES	6
BP	GO:1903307	positive regulation of regulated secretory pathway	6/598	51/18862	0.00531279	0.0361065	0.0269047	F2RL1/CACNA1I/ITGB2/CDK5R2/SYT4/PTAFR	6
BP	GO:1903522	regulation of blood circulation	18/598	290/18862	0.00535291	0.0362871	0.0270392	CACNG2/ICAM1/MYH7/TGFB2/CHGA/OXTR/FLNA/KCNK3/PTAFR/RYR3/KCNJ11/KCNIP2/GJC1/SCN3B/BVES/CAV1/DES/CACNG3	18
BP	GO:2001234	negative regulation of apoptotic signaling pathway	15/598	224/18862	0.00535512	0.0362871	0.0270392	LGALS3/ICAM1/SERPINE1/CD74/PLAUR/HMOX1/NOG/SCRT2/CD44/THBS1/CX3CR1/SOD2/TMBIM1/IFI6/MMP9	15
BP	GO:0022898	regulation of transmembrane transporter activity	17/598	268/18862	0.00541278	0.0366018	0.0272738	NEFL/CACNG2/PIRT/GRIN1/KCNC2/TREM2/PTAFR/KCNJ11/KCNIP2/SCN3B/CCL2/GEM/SLN/CAV1/MMP9/CTSS/CACNG3	17
BP	GO:0030217	T cell differentiation	16/598	246/18862	0.0054183	0.0366018	0.0272738	HLA-DRA/SASH3/HLA-DOA/CD74/ANXA1/RUNX1/FGL2/HLA-DRB1/GPR183/FOXJ1/CAMK4/PTPRC/FCER1G/NFATC2/CD86/RSAD2	16
BP	GO:0043123	positive regulation of I-kappaB kinase/NF-kappaB signaling	13/598	182/18862	0.00542985	0.0366018	0.0272738	TNFRSF1A/F2RL1/CASP1/CD74/NEK6/HMOX1/FLNA/HLA-DRB1/LTF/SECTM1/CARD16/S100A4/BST2	13
BP	GO:0001654	eye development	21/598	359/18862	0.00544614	0.0366018	0.0272738	CRB2/COL8A2/VIM/COL4A1/OLFM3/TGFB2/SERPINF1/EFEMP1/HSF4/MEIS3P1/CYP1B1/JAG1/SLC17A8/PROM1/COL5A1/EPHA2/COL5A2/FREM2/IGFN1/RDH10/SPRY1	21
BP	GO:0019430	removal of superoxide radicals	4/598	23/18862	0.00548113	0.0366018	0.0272738	SOD3/FBLN5/H19/SOD2	4
BP	GO:0030194	positive regulation of blood coagulation	4/598	23/18862	0.00548113	0.0366018	0.0272738	F3/SERPINE1/THBD/THBS1	4
BP	GO:0060143	positive regulation of syncytium formation by plasma membrane fusion	4/598	23/18862	0.00548113	0.0366018	0.0272738	CD53/GDF15/TREM2/NFATC2	4
BP	GO:0060384	innervation	4/598	23/18862	0.00548113	0.0366018	0.0272738	VCAM1/SULF1/GABRB2/PRKCG	4
BP	GO:1900048	positive regulation of hemostasis	4/598	23/18862	0.00548113	0.0366018	0.0272738	F3/SERPINE1/THBD/THBS1	4
BP	GO:1904754	positive regulation of vascular associated smooth muscle cell migration	4/598	23/18862	0.00548113	0.0366018	0.0272738	IGFBP5/ADAMTS1/IQGAP1/NR4A3	4
BP	GO:0034109	homotypic cell-cell adhesion	8/598	85/18862	0.00550951	0.0366319	0.0272961	PDPN/PLEK/PLAUR/MYL12A/CCL5/FLNA/CLIC1/FN1	8
BP	GO:0048041	focal adhesion assembly	8/598	85/18862	0.00550951	0.0366319	0.0272961	ITGA2/MMP14/S100A10/IQGAP1/ACTN1/THBS1/CAMSAP3/SDC4	8
BP	GO:1901879	regulation of protein depolymerization	8/598	85/18862	0.00550951	0.0366319	0.0272961	F2RL1/PLEK/SPEF1/TPX2/CAPG/SCIN/CAMSAP3/SLN	8
BP	GO:0110148	biomineralization	12/598	162/18862	0.00557683	0.0370259	0.0275898	ALOX5/SPP1/ISG15/MGP/CCR1/COL1A1/LTF/COL1A2/DDR2/IBSP/GPC3/CCN1	12
BP	GO:0051896	regulation of protein kinase B signaling	16/598	247/18862	0.00562936	0.037177	0.0277023	F3/IGFBP5/RAC2/HCLS1/CHI3L1/GDF15/OSM/ANGPT1/THBS1/H19/MET/CX3CR1/PDGFA/IGF2/EPHA2/CD86	16
BP	GO:0007077	mitotic nuclear envelope disassembly	3/598	12/18862	0.00563189	0.037177	0.0277023	NEK6/CCNB2/CCNB1	3
BP	GO:0042340	keratan sulfate catabolic process	3/598	12/18862	0.00563189	0.037177	0.0277023	OGN/FMOD/LUM	3
BP	GO:0043380	regulation of memory T cell differentiation	3/598	12/18862	0.00563189	0.037177	0.0277023	HLA-DRA/FGL2/HLA-DRB1	3
BP	GO:0050852	T cell receptor signaling pathway	14/598	204/18862	0.00567104	0.0373817	0.0278549	LGALS3/HLA-DRA/FYB1/LAPTM5/HLA-DQB1/HLA-DQA2/HLA-DPB1/HLA-DRB1/HLA-DRB5/HLA-DQB2/GBP1/PTPRC/HLA-DPA1/HLA-DQA1	14
BP	GO:0051656	establishment of organelle localization	24/598	431/18862	0.00568856	0.0374436	0.027901	NEFL/NUSAP1/NDC80/RAC2/KIF2C/SERPINA1/SYT4/HMOX1/CHGA/MX1/FAM83D/CTSC/NR4A3/IL13RA2/CENPF/NUF2/CDCA8/PSRC1/GEM/CPLX2/AURKB/FOLR1/CCNB1/SPRY1	24
BP	GO:0006690	icosanoid metabolic process	10/598	123/18862	0.0057943	0.0380851	0.028379	TNFRSF1A/ALOX5/CD74/ANXA1/PLA2G5/CYP1B1/PTGS1/TLR2/ALOX5AP/FABP5	10
BP	GO:0072503	cellular divalent inorganic cation homeostasis	26/598	480/18862	0.00584606	0.038332	0.0285629	F2RL1/FPR3/MT1M/APLNR/MT1A/CAV2/GRIN1/CCL5/S1PR3/OXTR/C5AR1/CCR1/S100A9/KCNK3/SCGN/S100A8/SLC11A1/RYR3/SAA1/FPR1/MCUB/CX3CR1/PTPRC/FAM155A/CXCL10/CAV1	26
BP	GO:0031103	axon regeneration	6/598	52/18862	0.00584852	0.038332	0.0285629	NEFL/SPP1/TNC/RTN4R/FLNA/FOLR1	6
BP	GO:0001657	ureteric bud development	8/598	86/18862	0.00591062	0.0386289	0.0287842	SDC1/NPNT/CITED1/NOG/FOXJ1/SDC4/GPC3/SPRY1	8
BP	GO:0030512	negative regulation of transforming growth factor beta receptor signaling pathway	8/598	86/18862	0.00591062	0.0386289	0.0287842	LTBP1/VASN/CAV2/SLC2A10/EMILIN1/CD109/CAV1/SPRY1	8
BP	GO:0001933	negative regulation of protein phosphorylation	21/598	362/18862	0.00597381	0.0388978	0.0289846	CDKN2C/SPRY4/NIBAN1/NOG/ANGPT1/SOCS3/DUSP9/EMILIN1/PTPRC/LATS2/PKIB/DUSP5/WWTR1/CD109/SAMSN1/CAV1/GADD45A/IGFBP3/PBK/CCNB1/SPRY1	21
BP	GO:0042692	muscle cell differentiation	21/598	362/18862	0.00597381	0.0388978	0.0289846	MYH11/PI16/CD53/IGFBP5/CAV2/EFEMP2/PTGFRN/MMP14/SDC1/ALPK3/HAMP/GDF15/TNNT1/FLNC/BVES/SOD2/IGF2/CXCL10/NFATC2/MYOF/CCNB1	21
BP	GO:0006816	calcium ion transport	23/598	409/18862	0.00597713	0.0388978	0.0289846	LGALS3/CACNG2/CACNA1I/ICAM1/CAMK2A/APLNR/GRIN1/ANXA2/CCL5/CCR1/RYR3/MCUB/CCL2/LILRB1/GEM/PTPRC/FAM155A/LILRA2/CXCL10/SLN/CAV1/GRIN3A/CACNG3	23
BP	GO:0016050	vesicle organization	20/598	339/18862	0.00600777	0.039042	0.029092	RAB34/CAV2/SERPINA1/ANXA1/PHETA2/S100A10/SDC1/RUBCNL/PLA2G5/ANXA2/SYT4/SNAP25/MX1/CTSC/CPLX2/SDC4/CAV1/SAMD9/FOLR1/RAB32	20
BP	GO:1904062	regulation of cation transmembrane transport	20/598	340/18862	0.00620054	0.0401887	0.0299465	NEFL/CACNG2/APLNR/PIRT/GRIN1/KCNC2/HAMP/FLNA/TREM2/KCNJ11/KCNIP2/SCN3B/CCL2/GEM/CXCL10/SLN/CAV1/MMP9/CTSS/CACNG3	20
BP	GO:0014074	response to purine-containing compound	11/598	144/18862	0.00621916	0.0401887	0.0299465	AQP1/CASP1/IGFBP5/SDC1/FOSL1/CITED1/THBD/COL1A1/PTAFR/RYR3/KCNJ11	11
BP	GO:0035051	cardiocyte differentiation	11/598	144/18862	0.00621916	0.0401887	0.0299465	MYH11/PI16/VCAM1/TGFB2/ALPK3/HAMP/BVES/JAG1/FOLR1/CCNB1/SPRY1	11
BP	GO:0050806	positive regulation of synaptic transmission	11/598	144/18862	0.00621916	0.0401887	0.0299465	RIMS2/CACNG2/OXTR/SNAP25/SCGN/NRGN/CCL2/CX3CR1/LAMA2/RIMS1/CACNG3	11
BP	GO:0072163	mesonephric epithelium development	8/598	87/18862	0.00633355	0.0406551	0.030294	SDC1/NPNT/CITED1/NOG/FOXJ1/SDC4/GPC3/SPRY1	8
BP	GO:0072164	mesonephric tubule development	8/598	87/18862	0.00633355	0.0406551	0.030294	SDC1/NPNT/CITED1/NOG/FOXJ1/SDC4/GPC3/SPRY1	8
BP	GO:0002407	dendritic cell chemotaxis	4/598	24/18862	0.00641504	0.0406551	0.030294	SLAMF8/CCL5/CCR1/GPR183	4
BP	GO:0003094	glomerular filtration	4/598	24/18862	0.00641504	0.0406551	0.030294	F2RL1/SULF1/IGKV3-20/JCHAIN	4
BP	GO:0031338	regulation of vesicle fusion	4/598	24/18862	0.00641504	0.0406551	0.030294	ANXA1/ANXA2/SYT4/CPLX2	4
BP	GO:0032753	positive regulation of interleukin-4 production	4/598	24/18862	0.00641504	0.0406551	0.030294	SASH3/FCER1G/HAVCR2/CD86	4
BP	GO:0034698	response to gonadotropin	4/598	24/18862	0.00641504	0.0406551	0.030294	ICAM1/CCNA2/ITGA3/GJB2	4
BP	GO:0045109	intermediate filament organization	4/598	24/18862	0.00641504	0.0406551	0.030294	NEFL/VIM/NEFM/DES	4
BP	GO:0050820	positive regulation of coagulation	4/598	24/18862	0.00641504	0.0406551	0.030294	F3/SERPINE1/THBD/THBS1	4
BP	GO:0060669	embryonic placenta morphogenesis	4/598	24/18862	0.00641504	0.0406551	0.030294	ST14/SOCS3/IGF2/CCN1	4
BP	GO:0072010	glomerular epithelium development	4/598	24/18862	0.00641504	0.0406551	0.030294	IQGAP1/FOXJ1/JAG1/PROM1	4
BP	GO:0090023	positive regulation of neutrophil chemotaxis	4/598	24/18862	0.00641504	0.0406551	0.030294	RAC2/CD74/C5AR1/CXCL8	4
BP	GO:1903861	positive regulation of dendrite extension	4/598	24/18862	0.00641504	0.0406551	0.030294	RIMS2/SYT4/CPNE9/RIMS1	4
BP	GO:1903901	negative regulation of viral life cycle	4/598	24/18862	0.00641504	0.0406551	0.030294	PTX3/IFITM3/BST2/CIITA	4
BP	GO:0030111	regulation of Wnt signaling pathway	21/598	365/18862	0.00654282	0.0414079	0.0308549	IGFBP2/FZD6/SFRP4/SULF1/CTHRC1/SPEF1/RUNX1/CITED1/COL1A1/NOG/ITGA3/DRAXIN/LGR6/LATS2/AMER3/WWTR1/TLR2/PLEKHA4/CAV1/GPC3/FOLR1	21
BP	GO:0001914	regulation of T cell mediated cytotoxicity	5/598	38/18862	0.00665782	0.0417931	0.031142	HLA-DRA/HLA-B/HLA-DRB1/LILRB1/PTPRC	5
BP	GO:0042417	dopamine metabolic process	5/598	38/18862	0.00665782	0.0417931	0.031142	ITGB2/TGFB2/MAOB/SNCB/MOXD1	5
BP	GO:0071276	cellular response to cadmium ion	5/598	38/18862	0.00665782	0.0417931	0.031142	MT1M/MT1A/HMOX1/MMP9/CYBB	5
BP	GO:0071548	response to dexamethasone	5/598	38/18862	0.00665782	0.0417931	0.031142	AQP1/ICAM1/SERPINF1/PTAFR/GJB2	5
BP	GO:0097242	amyloid-beta clearance	5/598	38/18862	0.00665782	0.0417931	0.031142	ITGB2/C3/MSR1/C5AR1/TREM2	5
BP	GO:0060284	regulation of cell development	26/598	485/18862	0.00665819	0.0417931	0.031142	TNFRSF1A/NEFL/CLEC7A/DMRTA2/SPP1/SPRY4/CLCF1/L1CAM/SLAMF8/S100A10/RTN4R/POSTN/S1PR3/NGFR/SERPINF1/FLNA/NOG/LTF/FN1/GBP1/CX3CR1/LIF/LILRB1/DRAXIN/CUX2/TLR2	26
BP	GO:0014020	primary neural tube formation	8/598	88/18862	0.00677903	0.0423781	0.0315779	FZD6/CTHRC1/TGFB2/ST14/NOG/TEAD2/SDC4/FOLR1	8
BP	GO:0045582	positive regulation of T cell differentiation	8/598	88/18862	0.00677903	0.0423781	0.0315779	HLA-DRA/SASH3/CD74/ANXA1/RUNX1/HLA-DRB1/PTPRC/CD86	8
BP	GO:0072080	nephron tubule development	8/598	88/18862	0.00677903	0.0423781	0.0315779	NPNT/CITED1/NOG/LIF/JAG1/PROM1/WWTR1/GPC3	8
BP	GO:0043406	positive regulation of MAP kinase activity	15/598	230/18862	0.00679007	0.0423896	0.0315865	CD74/PDGFD/IQGAP1/C5AR1/GDF15/THBS1/SAA1/FPR1/DUSP9/PTPRC/IQGAP3/PDGFA/DUSP5/GADD45A/PBK	15
BP	GO:2001235	positive regulation of apoptotic signaling pathway	10/598	126/18862	0.00684413	0.0426692	0.0317948	NGFR/G0S2/CTSC/S100A9/THBS1/S100A8/TNFRSF12A/PTPRC/ATF3/CAV1	10
BP	GO:0021987	cerebral cortex development	9/598	107/18862	0.00696161	0.0432843	0.0322531	NEFL/COL3A1/DMRTA2/TACC3/CDK5R2/LAMB1/BCL2A1/FLNA/GNG12	9
BP	GO:0090100	positive regulation of transmembrane receptor protein serine/threonine kinase signaling pathway	9/598	107/18862	0.00696161	0.0432843	0.0322531	CRB2/SULF1/TGFB2/CITED1/GDF15/THBS1/SLC2A10/GPC3/CCN1	9
BP	GO:0044843	cell cycle G1/S phase transition	18/598	298/18862	0.0070355	0.0435768	0.0324711	CAMK2A/CDKN2C/GPNMB/BCAT1/ADAMTS1/ANXA1/CCNA2/WEE1/FAM83D/CDC45/CCL2/RRM2/IQGAP3/LATS2/GTSE1/TCIM/GADD45A/CCNB1	18
BP	GO:0061756	leukocyte adhesion to vascular endothelial cell	6/598	54/18862	0.00703652	0.0435768	0.0324711	VCAM1/ICAM1/ALOX5/ITGB2/PTAFR/CX3CR1	6
BP	GO:0071772	response to BMP	12/598	167/18862	0.00706339	0.0435768	0.0324711	CRB2/SFRP4/SULF1/TGFB2/FSTL1/NOG/GDF15/ITGA3/VWC2L/AMH/GPC3/CCN1	12
BP	GO:0071773	cellular response to BMP stimulus	12/598	167/18862	0.00706339	0.0435768	0.0324711	CRB2/SFRP4/SULF1/TGFB2/FSTL1/NOG/GDF15/ITGA3/VWC2L/AMH/GPC3/CCN1	12
BP	GO:0001771	immunological synapse formation	3/598	13/18862	0.00715073	0.0435768	0.0324711	LGALS3/MSN/HAVCR2	3
BP	GO:0002430	complement receptor mediated signaling pathway	3/598	13/18862	0.00715073	0.0435768	0.0324711	FPR3/C5AR1/FPR1	3
BP	GO:0010755	regulation of plasminogen activation	3/598	13/18862	0.00715073	0.0435768	0.0324711	SERPINE1/RUNX1/THBS1	3
BP	GO:0016264	gap junction assembly	3/598	13/18862	0.00715073	0.0435768	0.0324711	GJC1/GJB2/CAV1	3
BP	GO:0031392	regulation of prostaglandin biosynthetic process	3/598	13/18862	0.00715073	0.0435768	0.0324711	CD74/ANXA1/FABP5	3
BP	GO:0031665	negative regulation of lipopolysaccharide-mediated signaling pathway	3/598	13/18862	0.00715073	0.0435768	0.0324711	LTF/CARD16/LILRA2	3
BP	GO:0043379	memory T cell differentiation	3/598	13/18862	0.00715073	0.0435768	0.0324711	HLA-DRA/FGL2/HLA-DRB1	3
BP	GO:0051988	regulation of attachment of spindle microtubules to kinetochore	3/598	13/18862	0.00715073	0.0435768	0.0324711	NEK2/AURKB/CCNB1	3
BP	GO:0072182	regulation of nephron tubule epithelial cell differentiation	3/598	13/18862	0.00715073	0.0435768	0.0324711	LIF/PROM1/WWTR1	3
BP	GO:0072310	glomerular epithelial cell development	3/598	13/18862	0.00715073	0.0435768	0.0324711	IQGAP1/FOXJ1/JAG1	3
BP	GO:0072683	T cell extravasation	3/598	13/18862	0.00715073	0.0435768	0.0324711	ICAM1/CCL2/ITGAL	3
BP	GO:2000146	negative regulation of cell motility	20/598	345/18862	0.00724193	0.0440742	0.0328418	COL3A1/SULF1/SP100/SERPINE1/IGFBP5/CD74/SLAMF8/HMOX1/SERPINF1/NOG/THBS1/CYP1B1/CCL2/CX3CR1/BST2/EMILIN1/TIMP1/JAG1/GADD45A/IGFBP3	20
BP	GO:0034599	cellular response to oxidative stress	18/598	299/18862	0.00727303	0.044205	0.0329393	SOD3/AQP1/ALOX5/MELK/ANXA1/PDGFD/CCNA2/HMOX1/KCNC2/FBLN5/NR4A3/H19/CYP1B1/MET/GJB2/SOD2/MMP9/CYBB	18
BP	GO:0001523	retinoid metabolic process	9/598	108/18862	0.00738764	0.0446244	0.0332518	SDC1/RBP1/TTR/HSPG2/CYP1B1/RARRES2/SDC4/GPC3/RDH10	9
BP	GO:0002708	positive regulation of lymphocyte mediated immunity	9/598	108/18862	0.00738764	0.0446244	0.0332518	IL1R1/HLA-DRA/SASH3/CLCF1/C3/HLA-B/HLA-DRB1/PTPRC/RSAD2	9
BP	GO:2000516	positive regulation of CD4-positive, alpha-beta T cell activation	5/598	39/18862	0.00744203	0.0446244	0.0332518	HLA-DRA/SASH3/ANXA1/HLA-DRB1/CD86	5
BP	GO:2001222	regulation of neuron migration	5/598	39/18862	0.00744203	0.0446244	0.0332518	COL3A1/CAMK2A/FLNA/SCRT2/SCRT1	5
BP	GO:0031664	regulation of lipopolysaccharide-mediated signaling pathway	4/598	25/18862	0.00744872	0.0446244	0.0332518	LY96/LTF/CARD16/LILRA2	4
BP	GO:0050927	positive regulation of positive chemotaxis	4/598	25/18862	0.00744872	0.0446244	0.0332518	F2RL1/F3/ITGA2/CXCL8	4
BP	GO:0071450	cellular response to oxygen radical	4/598	25/18862	0.00744872	0.0446244	0.0332518	SOD3/FBLN5/H19/SOD2	4
BP	GO:0071451	cellular response to superoxide	4/598	25/18862	0.00744872	0.0446244	0.0332518	SOD3/FBLN5/H19/SOD2	4
BP	GO:0099590	neurotransmitter receptor internalization	4/598	25/18862	0.00744872	0.0446244	0.0332518	CACNG2/SNAP25/MX1/CACNG3	4
BP	GO:1990776	response to angiotensin	4/598	25/18862	0.00744872	0.0446244	0.0332518	CAMK2A/IQGAP1/CAV1/CYBB	4
BP	GO:2000050	regulation of non-canonical Wnt signaling pathway	4/598	25/18862	0.00744872	0.0446244	0.0332518	SFRP4/SPEF1/PLEKHA4/GPC3	4
BP	GO:0097305	response to alcohol	15/598	233/18862	0.0076151	0.0455618	0.0339503	NEFL/VCAM1/ICAM1/CA3/CD14/GRIN1/FOSL1/MAOB/TNC/KCNC2/HAMP/S100A8/SOD2/GRIN3A/CYBB	15
BP	GO:1903036	positive regulation of response to wounding	7/598	72/18862	0.00772118	0.0461365	0.0343785	CLEC7A/F3/SERPINE1/ANXA1/THBD/FLNA/THBS1	7
BP	GO:0038095	Fc-epsilon receptor signaling pathway	12/598	169/18862	0.00773874	0.0461815	0.034412	IGLV1-47/IGLV3-21/IGLC3/IGKV3-20/IGLV2-23/IGLC2/NR4A3/IGLV2-14/LILRA4/FCER1G/NFATC2/IGKV1-5	12
BP	GO:0071805	potassium ion transmembrane transport	14/598	212/18862	0.00787245	0.0469186	0.0349612	KCNK12/AQP1/KCNT1/KCNC2/SNAP25/FLNA/TREM2/KCNK3/KCNK13/SLC12A5/KCNJ11/KCNIP2/ABCC8/CAV1	14
BP	GO:0046631	alpha-beta T cell activation	11/598	149/18862	0.00797459	0.0474131	0.0353298	ELF4/HLA-DRA/SASH3/ANXA1/RUNX1/HLA-DRB1/GPR183/LILRB1/PTPRC/CD86/RSAD2	11
BP	GO:0050708	regulation of protein secretion	17/598	279/18862	0.00797604	0.0474131	0.0353298	F2RL1/ALOX5/TGFB2/ANG/ANXA1/CHGA/CCL5/KCNC2/VSNL1/SNAP25/HLA-DRB1/TREM2/SAA1/KCNJ11/ABCC8/TLR2/RSAD2	17
BP	GO:0007611	learning or memory	15/598	235/18862	0.00820823	0.0487304	0.0363113	ITGA5/GRIN1/FOSL1/TAFA2/OXTR/SNAP25/PRKCG/SERPINF1/ITGA3/SLC12A5/NRGN/CX3CR1/CAMK4/CUX2/TLR2	15
BP	GO:0001823	mesonephros development	8/598	91/18862	0.00825815	0.0488493	0.0363999	SDC1/NPNT/CITED1/NOG/FOXJ1/SDC4/GPC3/SPRY1	8
BP	GO:1904037	positive regulation of epithelial cell apoptotic process	5/598	40/18862	0.00828834	0.0488493	0.0363999	SFRP4/THBS1/H19/CCL2/CD248	5
BP	GO:1904892	regulation of receptor signaling pathway via STAT	9/598	110/18862	0.00829916	0.0488493	0.0363999	CCL5/CYP1B1/SOCS3/LIF/PTPRC/OCIAD2/SOCS2/CAV1/GADD45A	9
BP	GO:0002292	T cell differentiation involved in immune response	7/598	73/18862	0.00831319	0.0488493	0.0363999	HLA-DRA/ANXA1/FGL2/HLA-DRB1/GPR183/FCER1G/CD86	7
BP	GO:0006809	nitric oxide biosynthetic process	7/598	73/18862	0.00831319	0.0488493	0.0363999	CLEC7A/ICAM1/ITGB2/PTX3/CYP1B1/CX3CR1/CAV1	7
BP	GO:0031100	animal organ regeneration	7/598	73/18862	0.00831319	0.0488493	0.0363999	NNMT/CCNA2/LCP1/HMOX1/HAMP/C5AR1/NR4A3	7
BP	GO:0042246	tissue regeneration	7/598	73/18862	0.00831319	0.0488493	0.0363999	CPQ/ANXA1/PTGFRN/RUNX1/POSTN/LGR6/CCNB1	7
BP	GO:0060193	positive regulation of lipase activity	7/598	73/18862	0.00831319	0.0488493	0.0363999	ANG/PLA2G5/CCL5/C5AR1/PTAFR/CD86/CCN1	7
BP	GO:0060135	maternal process involved in female pregnancy	6/598	56/18862	0.0083899	0.0491744	0.0366422	SPP1/TPPP3/ITGA3/GJB2/LIF/HAVCR2	6
BP	GO:0060760	positive regulation of response to cytokine stimulus	6/598	56/18862	0.0083899	0.0491744	0.0366422	IL1R1/LAPTM5/CASP1/CD74/TREM2/TLR2	6
BP	GO:0019883	antigen processing and presentation of endogenous antigen	4/598	26/18862	0.00858631	0.0500705	0.0373099	HLA-DRA/CD74/HLA-B/HLA-DRB1	4
BP	GO:0031342	negative regulation of cell killing	4/598	26/18862	0.00858631	0.0500705	0.0373099	HLA-B/LILRB1/PTPRC/HAVCR2	4
BP	GO:0034162	toll-like receptor 9 signaling pathway	4/598	26/18862	0.00858631	0.0500705	0.0373099	TLR7/LILRA4/HAVCR2/RSAD2	4
BP	GO:0050926	regulation of positive chemotaxis	4/598	26/18862	0.00858631	0.0500705	0.0373099	F2RL1/F3/ITGA2/CXCL8	4
BP	GO:0022612	gland morphogenesis	9/598	111/18862	0.00878577	0.0511688	0.0381283	MSN/SULF1/IGFBP5/TGFB2/TNC/NOG/PDGFA/EPHA2/CAV1	9
BP	GO:0010771	negative regulation of cell morphogenesis involved in differentiation	3/598	14/18862	0.00888905	0.05138	0.0382857	SPRY4/POSTN/GBP1	3
BP	GO:0014733	regulation of skeletal muscle adaptation	3/598	14/18862	0.00888905	0.05138	0.0382857	MYH7/IGFBP5/TNNT1	3
BP	GO:0051917	regulation of fibrinolysis	3/598	14/18862	0.00888905	0.05138	0.0382857	SERPINE1/THBD/THBS1	3
BP	GO:0060081	membrane hyperpolarization	3/598	14/18862	0.00888905	0.05138	0.0382857	CACNG2/CASP1/SOD2	3
BP	GO:0090715	immunological memory formation process	3/598	14/18862	0.00888905	0.05138	0.0382857	HLA-DRA/FGL2/HLA-DRB1	3
BP	GO:1900025	negative regulation of substrate adhesion-dependent cell spreading	3/598	14/18862	0.00888905	0.05138	0.0382857	SPRY4/POSTN/GBP1	3
BP	GO:0007292	female gamete generation	10/598	131/18862	0.00891467	0.0514635	0.0383478	SOHLH1/ANG/ADAMTS1/PTX3/FOSL1/TOP2A/CCNB2/AMH/TNFAIP6/CCNB1	10
BP	GO:0032418	lysosome localization	7/598	74/18862	0.00893794	0.0514687	0.0383517	RAB34/RAC2/HMOX1/CHGA/NR4A3/IL13RA2/CPLX2	7
BP	GO:0071260	cellular response to mechanical stimulus	7/598	74/18862	0.00893794	0.0514687	0.0383517	TNFRSF1A/TLR7/AQP1/ITGA2/CASP1/COL1A1/GADD45A	7
BP	GO:0001894	tissue homeostasis	16/598	260/18862	0.00903134	0.0519415	0.0387041	CRB2/SASH3/SPP1/RAC2/LYZ/HAMP/CDHR1/IGHG3/CYTL1/ANGPT1/LTF/LAMC1/LAMA2/PROM1/WWTR1/JCHAIN	16
BP	GO:0032409	regulation of transporter activity	17/598	283/18862	0.00912024	0.0523822	0.0390325	NEFL/CACNG2/PIRT/GRIN1/KCNC2/TREM2/PTAFR/KCNJ11/KCNIP2/SCN3B/CCL2/GEM/SLN/CAV1/MMP9/CTSS/CACNG3	17
BP	GO:1900024	regulation of substrate adhesion-dependent cell spreading	6/598	57/18862	0.00913232	0.0523822	0.0390325	PDPN/SPRY4/S100A10/POSTN/FLNA/GBP1	6
BP	GO:0001953	negative regulation of cell-matrix adhesion	5/598	41/18862	0.00919905	0.0523822	0.0390325	SERPINE1/MMP14/POSTN/THBS1/JAG1	5
BP	GO:0030850	prostate gland development	5/598	41/18862	0.00919905	0.0523822	0.0390325	SULF1/ANXA1/TNC/SERPINF1/NOG	5
BP	GO:0033003	regulation of mast cell activation	5/598	41/18862	0.00919905	0.0523822	0.0390325	RAC2/HMOX1/PLSCR1/NR4A3/IL13RA2	5
BP	GO:0042088	T-helper 1 type immune response	5/598	41/18862	0.00919905	0.0523822	0.0390325	IL1R1/ANXA1/HLA-DRB1/SLC11A1/HAVCR2	5
BP	GO:0046596	regulation of viral entry into host cell	5/598	41/18862	0.00919905	0.0523822	0.0390325	CD74/PTX3/HLA-DRB1/IFITM3/CIITA	5
BP	GO:1902042	negative regulation of extrinsic apoptotic signaling pathway via death domain receptors	5/598	41/18862	0.00919905	0.0523822	0.0390325	ICAM1/SERPINE1/HMOX1/SCRT2/TMBIM1	5
BP	GO:0051261	protein depolymerization	9/598	112/18862	0.00929371	0.0528558	0.0393854	F2RL1/PLEK/SPEF1/KIF2C/TPX2/CAPG/SCIN/CAMSAP3/SLN	9
BP	GO:0051591	response to cAMP	8/598	93/18862	0.00937053	0.0532199	0.0396567	AQP1/IGFBP5/SDC1/FOSL1/CITED1/THBD/COL1A1/PTAFR	8
BP	GO:0030879	mammary gland development	10/598	132/18862	0.00938087	0.0532199	0.0396567	HOXA5/ITGA2/IGFBP5/OXTR/OAS2/IQGAP3/HOXD9/EPHA2/SOCS2/CAV1	10
BP	GO:0043405	regulation of MAP kinase activity	18/598	307/18862	0.00941603	0.0533537	0.0397563	CD74/SPRY4/PDGFD/IQGAP1/C5AR1/GDF15/THBS1/SAA1/FPR1/DUSP9/PTPRC/IQGAP3/PDGFA/DUSP5/CAV1/GADD45A/PBK/SPRY1	18
BP	GO:0072507	divalent inorganic cation homeostasis	26/598	499/18862	0.00944152	0.0534323	0.0398149	F2RL1/FPR3/MT1M/APLNR/MT1A/CAV2/GRIN1/CCL5/S1PR3/OXTR/C5AR1/CCR1/S100A9/KCNK3/SCGN/S100A8/SLC11A1/RYR3/SAA1/FPR1/MCUB/CX3CR1/PTPRC/FAM155A/CXCL10/CAV1	26
BP	GO:0023061	signal release	25/598	475/18862	0.00958484	0.0541756	0.0403688	F2RL1/RIMS2/CAMK2A/ALOX5/SPP1/ANXA1/MAOB/SYT4/CHGA/CCL5/KCNC2/VSNL1/OXTR/SNAP25/PRKCG/HLA-DRB1/OSM/KCNJ11/HRH3/ABCC8/LIF/LILRB1/RIMS1/CPLX2/GRIN3A	25
BP	GO:0001937	negative regulation of endothelial cell proliferation	7/598	75/18862	0.00959643	0.0541756	0.0403688	SULF1/ALOX5/CAV2/NGFR/THBS1/CCL2/CAV1	7
BP	GO:0001909	leukocyte mediated cytotoxicity	9/598	113/18862	0.00982354	0.0549645	0.0409566	F2RL1/HLA-DRA/ICAM1/HLA-B/CTSC/HLA-DRB1/LILRB1/PTPRC/HAVCR2	9
BP	GO:0002825	regulation of T-helper 1 type immune response	4/598	27/18862	0.00983173	0.0549645	0.0409566	IL1R1/ANXA1/SLC11A1/HAVCR2	4
BP	GO:0007263	nitric oxide mediated signal transduction	4/598	27/18862	0.00983173	0.0549645	0.0409566	KCNC2/NDNF/THBS1/FPR1	4
BP	GO:0031954	positive regulation of protein autophosphorylation	4/598	27/18862	0.00983173	0.0549645	0.0409566	GPNMB/PDGFD/IQGAP1/PDGFA	4
BP	GO:0060441	epithelial tube branching involved in lung morphogenesis	4/598	27/18862	0.00983173	0.0549645	0.0409566	HOXA5/TNC/RDH10/SPRY1	4
BP	GO:0071624	positive regulation of granulocyte chemotaxis	4/598	27/18862	0.00983173	0.0549645	0.0409566	RAC2/CD74/C5AR1/CXCL8	4
BP	GO:1903859	regulation of dendrite extension	4/598	27/18862	0.00983173	0.0549645	0.0409566	RIMS2/SYT4/CPNE9/RIMS1	4
BP	GO:2000463	positive regulation of excitatory postsynaptic potential	4/598	27/18862	0.00983173	0.0549645	0.0409566	RIMS2/GRIN1/RIMS1/CUX2	4
BP	GO:0031102	neuron projection regeneration	6/598	58/18862	0.00992051	0.0553152	0.041218	NEFL/SPP1/TNC/RTN4R/FLNA/FOLR1	6
BP	GO:0051965	positive regulation of synapse assembly	6/598	58/18862	0.00992051	0.0553152	0.041218	AMIGO2/IL1RAP/OXTR/SRPX2/CBLN2/CUX2	6
BP	GO:0071695	anatomical structure maturation	14/598	218/18862	0.00993053	0.0553152	0.041218	HOXA5/CLEC7A/C3/TGFB2/ANG/CDK5R2/ACTL6B/LTF/C1QA/KCNIP2/SRRM4/CX3CR1/TFCP2L1/CCNB1	14
BP	GO:0051962	positive regulation of nervous system development	16/598	263/18862	0.0100114	0.0556985	0.0415036	NEFL/AMIGO2/DMRTA2/CLCF1/L1CAM/IL1RAP/NGFR/OXTR/SERPINF1/SRPX2/CBLN2/FN1/CX3CR1/LIF/CUX2/TLR2	16
BP	GO:0000187	activation of MAPK activity	11/598	154/18862	0.0100929	0.0560837	0.0417906	CD74/C5AR1/GDF15/THBS1/SAA1/FPR1/DUSP9/PTPRC/IQGAP3/DUSP5/PBK	11
BP	GO:0031670	cellular response to nutrient	5/598	42/18862	0.0101764	0.0564117	0.042035	TNC/HMOX1/POSTN/COL1A1/FOLR1	5
BP	GO:0032965	regulation of collagen biosynthetic process	5/598	42/18862	0.0101764	0.0564117	0.042035	ITGA2/VIM/RUNX1/EMILIN1/CIITA	5
BP	GO:0030500	regulation of bone mineralization	7/598	76/18862	0.0102897	0.0569708	0.0424516	ALOX5/ISG15/MGP/CCR1/LTF/DDR2/CCN1	7
BP	GO:0090101	negative regulation of transmembrane receptor protein serine/threonine kinase signaling pathway	10/598	134/18862	0.0103689	0.0572412	0.0426531	LTBP1/VASN/CAV2/NOG/VWC2L/SLC2A10/EMILIN1/CD109/CAV1/SPRY1	10
BP	GO:0016101	diterpenoid metabolic process	9/598	114/18862	0.0103758	0.0572412	0.0426531	SDC1/RBP1/TTR/HSPG2/CYP1B1/RARRES2/SDC4/GPC3/RDH10	9
BP	GO:0051225	spindle assembly	9/598	114/18862	0.0103758	0.0572412	0.0426531	NEK6/TPX2/FLNA/NEK2/CDC20/CCNB2/MYBL2/KIF4A/AURKB	9
BP	GO:0048839	inner ear development	12/598	176/18862	0.0105089	0.0579058	0.0431484	FZD6/CTHRC1/TGFB2/CCNA2/GABRB2/CYTL1/KCNK3/GJB2/JAG1/SLC17A8/SDC4/FREM2	12
BP	GO:0001558	regulation of cell growth	22/598	406/18862	0.0106437	0.0584719	0.0435701	PI16/RIMS2/CDKN2C/SPP1/IGFBP5/L1CAM/TGFB2/MMP14/SYT4/RTN4R/HAMP/CPNE9/S100A9/S100A8/FN1/FBP1/BST2/DRAXIN/PSRC1/RIMS1/SOCS2/IGFBP3	22
BP	GO:0099177	regulation of trans-synaptic signaling	22/598	406/18862	0.0106437	0.0584719	0.0435701	RIMS2/CACNG2/CAMK2A/GRIN1/SYT4/OXTR/SNAP25/PRKCG/CDC20/SCGN/NRGN/CCL2/CX3CR1/LAMA2/SLC4A10/RIMS1/CUX2/CPLX2/GRIK1/FABP5/GRIN3A/CACNG3	22
BP	GO:0002377	immunoglobulin production	13/598	198/18862	0.0106943	0.0584719	0.0435701	IGLV1-47/SASH3/IGLV3-21/CLCF1/IGKV3-20/IGLV2-23/HLA-DQB1/HLA-DRB1/IL13RA2/IGLV2-14/PTPRC/IGKV1-5/CD86	13
BP	GO:0045428	regulation of nitric oxide biosynthetic process	6/598	59/18862	0.0107559	0.0584719	0.0435701	CLEC7A/ICAM1/ITGB2/PTX3/CX3CR1/CAV1	6
BP	GO:0090303	positive regulation of wound healing	6/598	59/18862	0.0107559	0.0584719	0.0435701	CLEC7A/F3/SERPINE1/ANXA1/THBD/THBS1	6
BP	GO:0023035	CD40 signaling pathway	3/598	15/18862	0.0108531	0.0584719	0.0435701	ITGA5/TREM2/CD86	3
BP	GO:0030397	membrane disassembly	3/598	15/18862	0.0108531	0.0584719	0.0435701	NEK6/CCNB2/CCNB1	3
BP	GO:0035635	entry of bacterium into host cell	3/598	15/18862	0.0108531	0.0584719	0.0435701	CXCL8/MET/CAV1	3
BP	GO:0051081	nuclear envelope disassembly	3/598	15/18862	0.0108531	0.0584719	0.0435701	NEK6/CCNB2/CCNB1	3
BP	GO:0051770	positive regulation of nitric-oxide synthase biosynthetic process	3/598	15/18862	0.0108531	0.0584719	0.0435701	CCL2/TLR2/NAMPT	3
BP	GO:0060008	Sertoli cell differentiation	3/598	15/18862	0.0108531	0.0584719	0.0435701	ICAM1/SDC1/FLNA	3
BP	GO:0060572	morphogenesis of an epithelial bud	3/598	15/18862	0.0108531	0.0584719	0.0435701	SULF1/NOG/RDH10	3
BP	GO:0071732	cellular response to nitric oxide	3/598	15/18862	0.0108531	0.0584719	0.0435701	AQP1/CCNA2/KCNC2	3
BP	GO:0072160	nephron tubule epithelial cell differentiation	3/598	15/18862	0.0108531	0.0584719	0.0435701	LIF/PROM1/WWTR1	3
BP	GO:1901741	positive regulation of myoblast fusion	3/598	15/18862	0.0108531	0.0584719	0.0435701	CD53/GDF15/NFATC2	3
BP	GO:1903818	positive regulation of voltage-gated potassium channel activity	3/598	15/18862	0.0108531	0.0584719	0.0435701	KCNC2/TREM2/KCNIP2	3
BP	GO:2000095	regulation of Wnt signaling pathway, planar cell polarity pathway	3/598	15/18862	0.0108531	0.0584719	0.0435701	SPEF1/PLEKHA4/GPC3	3
BP	GO:2001044	regulation of integrin-mediated signaling pathway	3/598	15/18862	0.0108531	0.0584719	0.0435701	FLNA/SLC2A10/TIMP1	3
BP	GO:2001279	regulation of unsaturated fatty acid biosynthetic process	3/598	15/18862	0.0108531	0.0584719	0.0435701	CD74/ANXA1/FABP5	3
BP	GO:0042326	negative regulation of phosphorylation	22/598	407/18862	0.0109294	0.0587739	0.0437952	CDKN2C/SPRY4/NIBAN1/NOG/ANGPT1/SOCS3/FBP1/DUSP9/EMILIN1/PTPRC/LATS2/PKIB/DUSP5/WWTR1/CD109/SAMSN1/CAV1/GADD45A/IGFBP3/PBK/CCNB1/SPRY1	22
BP	GO:1903510	mucopolysaccharide metabolic process	9/598	115/18862	0.0109511	0.0587739	0.0437952	OGN/BGN/FMOD/CHST6/LUM/ANGPT1/CD44/NDNF/B3GNT7	9
BP	GO:0090257	regulation of muscle system process	15/598	243/18862	0.0109578	0.0587739	0.0437952	TNFRSF1A/PI16/ITGA2/MYH7/IGFBP5/SSTR2/CHGA/OXTR/HAMP/TNNT1/HSPB6/NR4A3/PTAFR/SLN/CAV1	15
BP	GO:0001936	regulation of endothelial cell proliferation	12/598	177/18862	0.0109602	0.0587739	0.0437952	F3/APLNR/SULF1/ALOX5/CAV2/ANG/HMOX1/NGFR/THBS1/CCL2/IGF2/CAV1	12
BP	GO:0021543	pallium development	11/598	156/18862	0.0110519	0.0591965	0.0441101	LHX5/NEFL/COL3A1/DMRTA2/TACC3/CDK5R2/LAMB1/BCL2A1/FLNA/GNG12/NEUROD6	11
BP	GO:0000303	response to superoxide	4/598	28/18862	0.0111886	0.0594445	0.0442949	SOD3/FBLN5/H19/SOD2	4
BP	GO:0001893	maternal placenta development	4/598	28/18862	0.0111886	0.0594445	0.0442949	SPP1/TPPP3/GJB2/LIF	4
BP	GO:0002507	tolerance induction	4/598	28/18862	0.0111886	0.0594445	0.0442949	XKR8/HLA-B/FOXJ1/HAVCR2	4
BP	GO:0010039	response to iron ion	4/598	28/18862	0.0111886	0.0594445	0.0442949	HMOX1/HAMP/C1QA/CCNB1	4
BP	GO:0010575	positive regulation of vascular endothelial growth factor production	4/598	28/18862	0.0111886	0.0594445	0.0442949	SULF1/C3/C5AR1/CYP1B1	4
BP	GO:0072376	protein activation cascade	4/598	28/18862	0.0111886	0.0594445	0.0442949	F3/SERPING1/FN1/F13A1	4
BP	GO:0072378	blood coagulation, fibrin clot formation	4/598	28/18862	0.0111886	0.0594445	0.0442949	F3/SERPING1/FN1/F13A1	4
BP	GO:0001841	neural tube formation	8/598	96/18862	0.0112433	0.0596663	0.0444601	FZD6/CTHRC1/TGFB2/ST14/NOG/TEAD2/SDC4/FOLR1	8
BP	GO:0060078	regulation of postsynaptic membrane potential	10/598	136/18862	0.0114342	0.0606092	0.0451628	RIMS2/GRIN1/GABRB2/GABRG2/CHRM1/GABRA3/RIMS1/CUX2/GRIK1/GRIN3A	10
BP	GO:0031349	positive regulation of defense response	20/598	361/18862	0.0115668	0.0612416	0.045634	TNFRSF1A/TLR7/F2RL1/ITGA2/SERPINE1/C3/PLA2G2A/PLA2G5/CCL5/PLSCR1/CTSC/OSM/TREM2/S100A9/S100A8/LILRA2/FCER1G/TLR2/HAVCR2/OSMR	20
BP	GO:0032615	interleukin-12 production	6/598	60/18862	0.0116399	0.0613462	0.0457119	CLEC7A/LAPTM5/HLA-B/THBS1/LILRB1/TLR2	6
BP	GO:0032653	regulation of interleukin-10 production	6/598	60/18862	0.0116399	0.0613462	0.0457119	CLEC7A/SASH3/HLA-DRB1/TREM2/LILRB1/TLR2	6
BP	GO:0032655	regulation of interleukin-12 production	6/598	60/18862	0.0116399	0.0613462	0.0457119	CLEC7A/LAPTM5/HLA-B/THBS1/LILRB1/TLR2	6
BP	GO:0034113	heterotypic cell-cell adhesion	6/598	60/18862	0.0116399	0.0613462	0.0457119	ITGA5/VCAM1/ITGB2/CD44/CD58/PTPRC	6
BP	GO:0008016	regulation of heart contraction	15/598	245/18862	0.011747	0.0618398	0.0460797	CACNG2/MYH7/TGFB2/CHGA/FLNA/KCNK3/RYR3/KCNJ11/KCNIP2/GJC1/SCN3B/BVES/CAV1/DES/CACNG3	15
BP	GO:0046545	development of primary female sexual characteristics	8/598	97/18862	0.011925	0.0626336	0.0466712	ICAM1/ANG/ADAMTS1/PTX3/MMP14/DACH2/AMH/COL9A3	8
BP	GO:0060191	regulation of lipase activity	8/598	97/18862	0.011925	0.0626336	0.0466712	ANG/ANXA1/PLA2G5/CCL5/C5AR1/PTAFR/CD86/CCN1	8
BP	GO:0003158	endothelium development	10/598	137/18862	0.0119969	0.0629395	0.0468991	TNFRSF1A/MSN/F2RL1/PDPN/ICAM1/FSTL1/S1PR3/MET/JAG1/CXCL10	10
BP	GO:0030001	metal ion transport	25/598	486/18862	0.0125029	0.0654761	0.0487893	LGALS3/CACNG2/CACNA1I/ICAM1/CAMK2A/APLNR/GRIN1/ANXA2/CCL5/CCR1/SLC11A1/RYR3/KCNIP2/MCUB/CCL2/LILRB1/GEM/PTPRC/FAM155A/LILRA2/CXCL10/SLN/CAV1/GRIN3A/CACNG3	25
BP	GO:0019731	antibacterial humoral response	6/598	61/18862	0.0125739	0.0654761	0.0487893	IGKV3-20/ANG/IGHM/LTF/OCIAD2/JCHAIN	6
BP	GO:0030888	regulation of B cell proliferation	6/598	61/18862	0.0125739	0.0654761	0.0487893	SASH3/CD74/CLCF1/GPR183/PTPRC/NFATC2	6
BP	GO:0046686	response to cadmium ion	6/598	61/18862	0.0125739	0.0654761	0.0487893	MT1M/MT1A/HMOX1/SOD2/MMP9/CYBB	6
BP	GO:0071230	cellular response to amino acid stimulus	6/598	61/18862	0.0125739	0.0654761	0.0487893	COL4A1/PDGFD/COL1A1/COL1A2/COL5A2/CYBB	6
BP	GO:0080164	regulation of nitric oxide metabolic process	6/598	61/18862	0.0125739	0.0654761	0.0487893	CLEC7A/ICAM1/ITGB2/PTX3/CX3CR1/CAV1	6
BP	GO:0010959	regulation of metal ion transport	15/598	247/18862	0.0125801	0.0654761	0.0487893	LGALS3/ICAM1/CAMK2A/APLNR/GRIN1/CCL5/CCR1/KCNIP2/CCL2/LILRB1/GEM/LILRA2/CXCL10/SLN/CAV1	15
BP	GO:0000305	response to oxygen radical	4/598	29/18862	0.0126605	0.0656716	0.048935	SOD3/FBLN5/H19/SOD2	4
BP	GO:0001916	positive regulation of T cell mediated cytotoxicity	4/598	29/18862	0.0126605	0.0656716	0.048935	HLA-DRA/HLA-B/HLA-DRB1/PTPRC	4
BP	GO:0071549	cellular response to dexamethasone stimulus	4/598	29/18862	0.0126605	0.0656716	0.048935	AQP1/ICAM1/SERPINF1/GJB2	4
BP	GO:0007517	muscle organ development	18/598	317/18862	0.0127756	0.0661943	0.0493245	ZBTB42/MYH7/DMRTA2/CAV2/TGFB2/EFEMP2/NOG/CENPF/LIF/BVES/LAMA2/HOXD9/IGF2/CTF1/TEAD4/CXCL10/ATF3/CAV1	18
BP	GO:0046916	cellular transition metal ion homeostasis	9/598	118/18862	0.0128208	0.0663538	0.0494433	MT1M/MT1A/HMOX1/HAMP/S100A9/LTF/S100A8/SLC11A1/CP	9
BP	GO:0060560	developmental growth involved in morphogenesis	14/598	225/18862	0.0128413	0.0663853	0.0494668	RIMS2/SPP1/L1CAM/IQGAP1/TNC/SYT4/RTN4R/POSTN/CPNE9/FN1/DRAXIN/RIMS1/RDH10/SPRY1	14
BP	GO:0043409	negative regulation of MAPK cascade	12/598	181/18862	0.0129168	0.0667008	0.0497019	F2RL1/SPRY4/GBP1/LIF/DUSP9/EMILIN1/PTPRC/DUSP5/ATF3/CAV1/PBK/SPRY1	12
BP	GO:0035637	multicellular organismal signaling	13/598	203/18862	0.0129699	0.0668513	0.0498141	CACNG2/CACNA1I/ITGA2/FLNA/KCNK3/RYR3/KCNJ11/KCNIP2/GJC1/SCN3B/CAV1/TYMP/CACNG3	13
BP	GO:1903532	positive regulation of secretion by cell	16/598	271/18862	0.0130407	0.0668513	0.0498141	F2RL1/CACNA1I/SPP1/ITGB2/TGFB2/ANG/SDC1/CDK5R2/SYT4/VSNL1/OXTR/HLA-DRB1/TREM2/PTAFR/TLR2/SDC4	16
BP	GO:0002830	positive regulation of type 2 immune response	3/598	16/18862	0.0130477	0.0668513	0.0498141	CD74/CD86/RSAD2	3
BP	GO:0036035	osteoclast development	3/598	16/18862	0.0130477	0.0668513	0.0498141	ANXA2/LTF/LILRB1	3
BP	GO:0044764	multi-organism cellular process	3/598	16/18862	0.0130477	0.0668513	0.0498141	CAV2/SIGLEC1/CAV1	3
BP	GO:0090594	inflammatory response to wounding	3/598	16/18862	0.0130477	0.0668513	0.0498141	ALOX5/HMOX1/TIMP1	3
BP	GO:1904862	inhibitory synapse assembly	3/598	16/18862	0.0130477	0.0668513	0.0498141	LGI2/GABRB2/GABRG2	3
CC	GO:0062023	collagen-containing extracellular matrix	83/622	423/19520	7.41981e-42	3.1831e-39	2.20251e-39	SOD3/LGALS3/COL3A1/F3/LTBP1/C1QB/S100A6/ICAM1/COL8A2/OGN/SULF1/SERPINE1/SERPING1/COL4A1/CTHRC1/COL4A2/SERPINA1/L1CAM/TGFB2/ANG/ADAMTS1/ANXA1/EFEMP2/BGN/S100A10/ADAMTS15/FGL2/MGP/NPNT/TNC/ANXA2/NID2/LAMB1/FMOD/FBLN5/POSTN/LUM/PLSCR1/SERPINF1/COL1A1/GDF15/CTSC/COL14A1/S100A9/EFEMP1/ANGPT1/HAPLN1/AEBP1/THBS1/EMILIN2/S100A8/HSPG2/C1QA/SERPINA5/SRPX2/MXRA5/EMILIN3/FN1/COL9A3/COL6A2/S100A4/LAMC1/LTBP2/…	83
CC	GO:0042613	MHC class II protein complex	13/622	16/19520	1.58419e-17	3.39809e-15	2.35127e-15	HLA-DRA/HLA-DOA/CD74/HLA-DMB/HLA-DQB1/HLA-DQA2/HLA-DPB1/HLA-DRB1/HLA-DRB5/HLA-DQB2/HLA-DMA/HLA-DPA1/HLA-DQA1	13
CC	GO:0042611	MHC protein complex	14/622	25/19520	3.10795e-15	4.44436e-13	3.07523e-13	HLA-DRA/HLA-DOA/CD74/HLA-DMB/HLA-DQB1/HLA-DQA2/HLA-B/HLA-DPB1/HLA-DRB1/HLA-DRB5/HLA-DQB2/HLA-DMA/HLA-DPA1/HLA-DQA1	14
CC	GO:0072562	blood microparticle	28/622	146/19520	1.64825e-14	1.76775e-12	1.22317e-12	MSN/IGLV1-47/C1QB/IGLV3-21/SERPING1/IGLC3/IGKV3-20/C3/IGHM/HSPA7/C1R/IGLC2/CFH/IGHG3/C1S/CLIC1/C1RL/IGHG4/FN1/APOL1/CP/F13A1/IGHG2/IGHG1/C4B/C1QC/IGKV1-5/JCHAIN	28
CC	GO:0005604	basement membrane	22/622	94/19520	1.51216e-13	1.29744e-11	8.97748e-12	COL8A2/COL4A1/COL4A2/ANG/ADAMTS1/EFEMP2/TNC/ANXA2/NID2/LAMB1/SERPINF1/HSPG2/FN1/COL9A3/LAMC1/TIMP1/LAMA2/COL5A1/P3H2/FREM2/ITGB4/LOXL2	22
CC	GO:0005581	collagen trimer	20/622	87/19520	2.78272e-12	1.89005e-10	1.3078e-10	COL3A1/C1QB/COL8A2/COLEC12/COL4A1/CTHRC1/COL4A2/MSR1/LUM/COL1A1/COL14A1/EMILIN2/C1QA/COL9A3/COL6A2/COL1A2/EMILIN1/COL5A1/COL5A2/C1QC	20
CC	GO:0030667	secretory granule membrane	37/622	305/19520	3.084e-12	1.89005e-10	1.3078e-10	LGALS3/CD53/OLR1/ITGB2/LAIR1/ADGRE5/CAV2/CD14/PLAUR/IQGAP1/SYT4/SIGLEC9/SNAP25/HLA-B/C5AR1/PLAU/CD93/NFAM1/CD44/PTAFR/SLC11A1/SERPINA5/CD58/FPR1/BST2/IQGAP2/PTPRC/TMBIM1/MOXD1/FCER1G/FCGR2A/TLR2/CD109/ITGAL/CAV1/FABP5/CYBB	37
CC	GO:0005788	endoplasmic reticulum lumen	36/622	306/19520	1.49694e-11	8.02735e-10	5.55444e-10	COL3A1/LTBP1/COL8A2/SPP1/IGFBP5/COL4A1/COL4A2/SERPINA1/C3/PDGFD/PLAUR/FSTL1/TNC/LAMB1/COL1A1/CTSC/COL14A1/THBS1/FN1/COL9A3/COL6A2/APOL1/LAMC1/COL1A2/CP/TIMP1/PDGFA/COL5A1/PRSS23/P3H2/COL5A2/CHGB/SERPINH1/GPC3/IGFBP3/CCN1	36
CC	GO:0030666	endocytic vesicle membrane	25/622	163/19520	7.20097e-11	3.43246e-09	2.37506e-09	CACNG2/HLA-DRA/CAMK2A/RAB34/COLEC12/RAC2/TLR1/CD74/HLA-DQB1/MSR1/HLA-DQA2/HLA-B/HLA-DPB1/CD163/HLA-DRB1/HLA-DRB5/SLC11A1/HLA-DQB2/TLR2/HLA-DPA1/CAV1/RAB32/HLA-DQA1/CACNG3/CYBB	25
CC	GO:0009897	external side of plasma membrane	40/622	402/19520	2.01432e-10	8.64142e-09	5.97934e-09	IL1R1/F3/ITGA5/VCAM1/ICAM1/ITGA2/ITGB2/IGLC3/CD74/FCGR3A/CD14/ANXA1/IGHM/SDC1/MSR1/RTN4R/IGLC2/CCR1/THBD/IGHG3/CD163/HLA-DRB1/ITGA3/SPA17/IGHG4/THBS1/SERPINA5/IL13RA2/CX3CR1/LILRB1/PTPRC/IGHG2/IGHG1/FCER1G/CXCL10/OSMR/CD86/FOLR1/CD302/CD248	40
CC	GO:0071556	integral component of lumenal side of endoplasmic reticulum membrane	11/622	29/19520	6.46656e-10	2.31179e-08	1.59962e-08	HLA-DRA/CD74/HLA-DQB1/HLA-DQA2/HLA-B/HLA-DPB1/HLA-DRB1/HLA-DRB5/HLA-DQB2/HLA-DPA1/HLA-DQA1	11
CC	GO:0098553	lumenal side of endoplasmic reticulum membrane	11/622	29/19520	6.46656e-10	2.31179e-08	1.59962e-08	HLA-DRA/CD74/HLA-DQB1/HLA-DQA2/HLA-B/HLA-DPB1/HLA-DRB1/HLA-DRB5/HLA-DQB2/HLA-DPA1/HLA-DQA1	11
CC	GO:0098576	lumenal side of membrane	11/622	36/19520	9.1649e-09	3.02442e-07	2.09272e-07	HLA-DRA/CD74/HLA-DQB1/HLA-DQA2/HLA-B/HLA-DPB1/HLA-DRB1/HLA-DRB5/HLA-DQB2/HLA-DPA1/HLA-DQA1	11
CC	GO:0030139	endocytic vesicle	31/622	307/19520	1.612e-08	4.93963e-07	3.41793e-07	TLR7/CACNG2/HLA-DRA/CAMK2A/VIM/RAB34/COLEC12/RAC2/TLR1/CD74/HLA-DQB1/MSR1/PLA2G5/HLA-DQA2/HLA-B/HLA-DPB1/CD163/HLA-DRB1/HLA-DRB5/LTF/SLC11A1/SAA1/HLA-DQB2/TLR2/HLA-DPA1/CAV1/RAB32/HLA-DQA1/CTSS/CACNG3/CYBB	31
CC	GO:0098644	complex of collagen trimers	8/622	21/19520	1.43272e-07	4.09758e-06	2.83528e-06	COL3A1/COL4A1/COL4A2/LUM/COL1A1/COL1A2/COL5A1/COL5A2	8
CC	GO:0005925	focal adhesion	35/622	416/19520	1.91767e-07	5.14176e-06	3.55779e-06	MSN/ITGA5/ICAM1/ITGA2/PDLIM1/VIM/ITGB2/RAC2/ADGRE5/SPRY4/CAV2/MRC2/L1CAM/ANXA1/PLAUR/MMP14/LCP1/IQGAP1/TNC/ACTN1/FLNA/PLAU/ITGA3/CD44/FBLIM1/HSPG2/CAPN5/FLNC/PTPRC/NEXN/DDR2/EPHA2/SDC4/CAV1/ITGB4	35
CC	GO:0030669	clathrin-coated endocytic vesicle membrane	10/622	39/19520	2.77017e-07	6.51972e-06	4.51125e-06	HLA-DRA/CD74/HLA-DQB1/HLA-DQA2/HLA-DPB1/HLA-DRB1/HLA-DRB5/HLA-DQB2/HLA-DPA1/HLA-DQA1	10
CC	GO:0030055	cell-substrate junction	35/622	423/19520	2.86002e-07	6.51972e-06	4.51125e-06	MSN/ITGA5/ICAM1/ITGA2/PDLIM1/VIM/ITGB2/RAC2/ADGRE5/SPRY4/CAV2/MRC2/L1CAM/ANXA1/PLAUR/MMP14/LCP1/IQGAP1/TNC/ACTN1/FLNA/PLAU/ITGA3/CD44/FBLIM1/HSPG2/CAPN5/FLNC/PTPRC/NEXN/DDR2/EPHA2/SDC4/CAV1/ITGB4	35
CC	GO:0070820	tertiary granule	20/622	164/19520	2.88752e-07	6.51972e-06	4.51125e-06	LGALS3/CD53/OLR1/ITGB2/LAIR1/LYZ/PTX3/SNAP25/PLAU/CD93/LTF/PTAFR/SLC11A1/CD58/FPR1/FCER1G/TNFAIP6/MMP9/CTSS/CYBB	20
CC	GO:0012507	ER to Golgi transport vesicle membrane	12/622	62/19520	4.96073e-07	1.06408e-05	7.36276e-06	HLA-DRA/CD74/HLA-DQB1/HLA-DQA2/HLA-B/HLA-DPB1/HLA-DRB1/HLA-DRB5/HLA-DQB2/HLA-DPA1/FOLR1/HLA-DQA1	12
CC	GO:0005583	fibrillar collagen trimer	6/622	12/19520	8.01651e-07	1.56322e-05	1.08165e-05	COL3A1/LUM/COL1A1/COL1A2/COL5A1/COL5A2	6
CC	GO:0098643	banded collagen fibril	6/622	12/19520	8.01651e-07	1.56322e-05	1.08165e-05	COL3A1/LUM/COL1A1/COL1A2/COL5A1/COL5A2	6
CC	GO:0030134	COPII-coated ER to Golgi transport vesicle	14/622	94/19520	1.59932e-06	2.96664e-05	2.05273e-05	HLA-DRA/CD74/SERPINA1/HLA-DQB1/HLA-DQA2/HLA-B/HLA-DPB1/CTSC/HLA-DRB1/HLA-DRB5/HLA-DQB2/HLA-DPA1/FOLR1/HLA-DQA1	14
CC	GO:0034774	secretory granule lumen	28/622	322/19520	1.69186e-06	2.96664e-05	2.05273e-05	ALOX5/SERPINE1/ADA2/SERPING1/SERPINA1/C3/TGFB2/LYZ/PTX3/RNASE2/ANXA2/S100A11/CHI3L1/ACTN1/CTSC/S100A9/TTR/LTF/THBS1/S100A8/FN1/TIMP1/RARRES2/PDGFA/F13A1/PYGL/IGF2/FABP5	28
CC	GO:0045121	membrane raft	28/622	323/19520	1.79796e-06	2.96664e-05	2.05273e-05	TNFRSF1A/PDPN/ICAM1/OLR1/SULF1/ITGB2/TLR1/CAV2/CD14/CAVIN1/S100A10/MAL2/IQGAP1/ANXA2/HMOX1/RTN4R/PLSCR1/TREM2/ANGPT1/NFAM1/BST2/BVES/PTPRC/TLR2/MYOF/SDC4/CAV1/SERPINH1	28
CC	GO:0098857	membrane microdomain	28/622	323/19520	1.79796e-06	2.96664e-05	2.05273e-05	TNFRSF1A/PDPN/ICAM1/OLR1/SULF1/ITGB2/TLR1/CAV2/CD14/CAVIN1/S100A10/MAL2/IQGAP1/ANXA2/HMOX1/RTN4R/PLSCR1/TREM2/ANGPT1/NFAM1/BST2/BVES/PTPRC/TLR2/MYOF/SDC4/CAV1/SERPINH1	28
CC	GO:0060205	cytoplasmic vesicle lumen	28/622	326/19520	2.15412e-06	3.42266e-05	2.36828e-05	ALOX5/SERPINE1/ADA2/SERPING1/SERPINA1/C3/TGFB2/LYZ/PTX3/RNASE2/ANXA2/S100A11/CHI3L1/ACTN1/CTSC/S100A9/TTR/LTF/THBS1/S100A8/FN1/TIMP1/RARRES2/PDGFA/F13A1/PYGL/IGF2/FABP5	28
CC	GO:0031983	vesicle lumen	28/622	328/19520	2.42646e-06	3.71769e-05	2.57241e-05	ALOX5/SERPINE1/ADA2/SERPING1/SERPINA1/C3/TGFB2/LYZ/PTX3/RNASE2/ANXA2/S100A11/CHI3L1/ACTN1/CTSC/S100A9/TTR/LTF/THBS1/S100A8/FN1/TIMP1/RARRES2/PDGFA/F13A1/PYGL/IGF2/FABP5	28
CC	GO:0005775	vacuolar lumen	19/622	173/19520	2.82154e-06	4.17393e-05	2.88811e-05	NSG2/OGN/ADA2/CD74/C3/LYZ/BGN/SDC1/RNASE2/ANXA2/FMOD/LUM/CTSC/TTR/HSPG2/SDC4/GPC3/FABP5/CTSS	19
CC	GO:0031091	platelet alpha granule	13/622	91/19520	6.03673e-06	8.63252e-05	5.97318e-05	SERPINE1/SERPING1/SERPINA1/TGFB2/ACTN1/THBS1/SERPINA5/FN1/TIMP1/PDGFA/F13A1/IGF2/CD109	13
CC	GO:0031093	platelet alpha granule lumen	11/622	67/19520	7.99802e-06	0.000110682	7.65855e-05	SERPINE1/SERPING1/SERPINA1/TGFB2/ACTN1/THBS1/FN1/TIMP1/PDGFA/F13A1/IGF2	11
CC	GO:0032588	trans-Golgi network membrane	13/622	95/19520	9.78005e-06	0.000131114	9.07228e-05	NSG2/HLA-DRA/CD74/CLVS2/HLA-DQB1/HLA-DQA2/HLA-DPB1/HLA-DRB1/HLA-DRB5/HLA-DQB2/LGR6/HLA-DPA1/HLA-DQA1	13
CC	GO:0045334	clathrin-coated endocytic vesicle	10/622	57/19520	1.12267e-05	0.000145947	0.000100986	HLA-DRA/CD74/HLA-DQB1/HLA-DQA2/HLA-DPB1/HLA-DRB1/HLA-DRB5/HLA-DQB2/HLA-DPA1/HLA-DQA1	10
CC	GO:0070821	tertiary granule membrane	11/622	73/19520	1.8632e-05	0.000234334	0.000162145	CD53/OLR1/ITGB2/LAIR1/SNAP25/PLAU/CD93/PTAFR/SLC11A1/FCER1G/CYBB	11
CC	GO:0005802	trans-Golgi network	22/622	251/19520	1.91182e-05	0.000234334	0.000162145	NSG2/HLA-DRA/MARCHF4/CD74/CLVS2/PHETA2/HLA-DQB1/HLA-DQA2/POSTN/CHST6/SNAP25/HLA-DPB1/FLNA/HLA-DRB1/HLA-DRB5/HLA-DQB2/MS4A6A/LGR6/PIFO/HLA-DPA1/RAB32/HLA-DQA1	22
CC	GO:0000779	condensed chromosome, centromeric region	14/622	117/19520	2.15479e-05	0.000256779	0.000177676	NDC80/KIF2C/HJURP/NCAPG/BUB1/NEK2/BIRC5/CENPF/NUF2/CENPU/BUB1B/SPC24/AURKB/CCNB1	14
CC	GO:0030658	transport vesicle membrane	19/622	206/19520	3.47615e-05	0.000403045	0.000278883	HLA-DRA/SV2B/CD74/HLA-DQB1/HLA-DQA2/SYT4/RAB3C/HLA-B/HLA-DPB1/HLA-DRB1/HLA-DRB5/SVOP/SCGN/NRGN/HLA-DQB2/SLC17A8/HLA-DPA1/FOLR1/HLA-DQA1	19
CC	GO:0008305	integrin complex	7/622	31/19520	4.35276e-05	0.000491403	0.000340021	ITGA5/ITGA2/ITGB2/ITGA3/EMILIN1/ITGAL/ITGB4	7
CC	GO:0000940	condensed chromosome outer kinetochore	5/622	14/19520	5.09554e-05	0.000560509	0.000387839	NDC80/BUB1/CENPF/BUB1B/CCNB1	5
CC	GO:0042383	sarcolemma	14/622	134/19520	9.75824e-05	0.0010408	0.000720172	AQP1/VCAM1/CAV2/ANXA1/BGN/SYNC/RYR3/KCNJ11/COL6A2/FLNC/BVES/LAMA2/CAV1/DES	14
CC	GO:0030133	transport vesicle	28/622	402/19520	9.94706e-05	0.0010408	0.000720172	HLA-DRA/LAPTM5/SV2B/CD74/CAV2/BGN/NRSN1/GRIN1/HLA-DQB1/HLA-DQA2/SYT4/CHGA/RAB3C/SNAP25/HLA-B/HLA-DPB1/HLA-DRB1/HLA-DRB5/NTS/SVOP/SCGN/NRGN/FGFRL1/HLA-DQB2/SLC17A8/HLA-DPA1/FOLR1/HLA-DQA1	28
CC	GO:0098636	protein complex involved in cell adhesion	7/622	36/19520	0.000120341	0.0012292	0.000850533	ITGA5/ITGA2/ITGB2/ITGA3/EMILIN1/ITGAL/ITGB4	7
CC	GO:0000777	condensed chromosome kinetochore	12/622	106/19520	0.00014137	0.00134856	0.000933123	NDC80/KIF2C/HJURP/BUB1/NEK2/BIRC5/CENPF/NUF2/CENPU/BUB1B/SPC24/CCNB1	12
CC	GO:0150034	distal axon	22/622	287/19520	0.000141818	0.00134856	0.000933123	NEFL/ITGA2/L1CAM/ANG/NRSN1/GRIN1/CDK5R2/IQGAP1/RTN4R/KCNC2/NGFR/SNAP25/PRKCG/FLNA/ITGA3/NTS/SCGN/CHRM1/SNCB/SLC17A8/SLC4A10/CPLX2	22
CC	GO:0000778	condensed nuclear chromosome kinetochore	5/622	17/19520	0.000145463	0.00134856	0.000933123	NDC80/BUB1/NUF2/BUB1B/CCNB1	5
CC	GO:0005902	microvillus	11/622	91/19520	0.000147744	0.00134856	0.000933123	MSN/PDPN/VCAM1/SPEF1/OXTR/ANGPT1/CD44/IQGAP2/PDGFA/PROM1/CD302	11
CC	GO:0035579	specific granule membrane	11/622	91/19520	0.000147744	0.00134856	0.000933123	CD53/OLR1/ITGB2/LAIR1/PLAUR/SNAP25/PLAU/CD93/TMBIM1/ITGAL/CYBB	11
CC	GO:0000775	chromosome, centromeric region	17/622	196/19520	0.000187359	0.00165793	0.00114719	NDC80/KIF2C/HJURP/SMC4/NCAPG/BUB1/NEK2/TOP2A/BIRC5/CENPF/NUF2/CDCA8/CENPU/BUB1B/SPC24/AURKB/CCNB1	17
CC	GO:0042581	specific granule	15/622	160/19520	0.000189368	0.00165793	0.00114719	CD53/OLR1/ITGB2/LAIR1/LYZ/PTX3/PLAUR/CHI3L1/SNAP25/PLAU/CD93/LTF/TMBIM1/ITGAL/CYBB	15
CC	GO:0043202	lysosomal lumen	11/622	96/19520	0.000238573	0.00204695	0.00141637	NSG2/OGN/CD74/BGN/SDC1/FMOD/LUM/HSPG2/SDC4/GPC3/CTSS	11
CC	GO:0005796	Golgi lumen	11/622	102/19520	0.000405934	0.00340705	0.00235747	SOD3/OGN/BGN/MMP14/SDC1/FMOD/LUM/HSPG2/PDGFA/SDC4/GPC3	11
CC	GO:0045335	phagocytic vesicle	13/622	136/19520	0.000412976	0.00340705	0.00235747	TLR7/VIM/RAB34/RAC2/TLR1/PLA2G5/HLA-B/LTF/SLC11A1/TLR2/RAB32/CTSS/CYBB	13
CC	GO:0000776	kinetochore	13/622	137/19520	0.000443284	0.00358809	0.00248274	NDC80/KIF2C/HJURP/BUB1/NEK2/BIRC5/CENPF/NUF2/CENPU/BUB1B/SPC24/AURKB/CCNB1	13
CC	GO:0030018	Z disc	12/622	122/19520	0.000526151	0.00417997	0.00289229	PDLIM1/MYH7/SYNC/ACTN1/FLNA/RYR3/SCN3B/FLNC/NEXN/IGFN1/DES/PDLIM4	12
CC	GO:0042571	immunoglobulin complex, circulating	9/622	77/19520	0.000748156	0.00583562	0.00403789	IGLC3/IGKV3-20/IGHM/IGLC2/IGHG3/IGHG4/IGHG2/IGHG1/JCHAIN	9
CC	GO:0097060	synaptic membrane	24/622	368/19520	0.000782137	0.00599173	0.00414592	RIMS2/CACNG2/ANXA1/DDN/GRIN1/FOSL1/GABRB2/KCNC2/SNAP25/MX1/PRKCG/ITGA3/CHRM4/SRPX2/GABRG2/CHRM1/NRGN/GABRA3/RIMS1/GRIK1/SLC16A3/PDLIM4/GRIN3A/CACNG3	24
CC	GO:0044306	neuron projection terminus	12/622	130/19520	0.000928573	0.00696973	0.00482263	ITGA2/GRIN1/SYT4/KCNC2/PRKCG/NTS/SCGN/CHRM1/SNCB/SLC17A8/SLC4A10/CPLX2	12
CC	GO:0019814	immunoglobulin complex	14/622	167/19520	0.000942295	0.00696973	0.00482263	IGLV1-47/IGLV3-21/IGLC3/IGKV3-20/IGHM/IGLV2-23/IGLC2/IGHG3/IGHG4/IGLV2-14/IGHG2/IGHG1/IGKV1-5/JCHAIN	14
CC	GO:0043679	axon terminus	11/622	114/19520	0.001041	0.00756932	0.00523752	ITGA2/GRIN1/KCNC2/PRKCG/NTS/SCGN/CHRM1/SNCB/SLC17A8/SLC4A10/CPLX2	11
CC	GO:0031674	I band	12/622	134/19520	0.00121051	0.00865511	0.00598881	PDLIM1/MYH7/SYNC/ACTN1/FLNA/RYR3/SCN3B/FLNC/NEXN/IGFN1/DES/PDLIM4	12
CC	GO:0030665	clathrin-coated vesicle membrane	11/622	117/19520	0.00128872	0.00893874	0.00618507	HLA-DRA/CD74/HLA-DQB1/HLA-DQA2/HLA-DPB1/HLA-DRB1/HLA-DRB5/NRGN/HLA-DQB2/HLA-DPA1/HLA-DQA1	11
CC	GO:0030136	clathrin-coated vesicle	15/622	192/19520	0.00129185	0.00893874	0.00618507	HLA-DRA/CD74/CLVS2/PHETA2/HLA-DQB1/HLA-DQA2/HLA-DPB1/HLA-DRB1/HLA-DRB5/NRGN/HLA-DQB2/TNK2/HLA-DPA1/FOLR1/HLA-DQA1	15
CC	GO:0031252	cell leading edge	25/622	411/19520	0.00163143	0.0109306	0.00756329	PDPN/S100A6/ITGA5/PLEK/ARAP3/VIM/RAC2/SPEF1/SPRY4/DDN/LCP1/IQGAP1/CAPG/KCNC2/S100A11/ACTN1/CD44/KCNJ11/GABRG2/GABRA3/IQGAP2/EPHA2/SAMSN1/ITGB4/PDLIM4	25
CC	GO:0045178	basal part of cell	18/622	258/19520	0.0016337	0.0109306	0.00756329	MSN/AQP1/PDPN/ITGA2/SPEF1/ANXA1/SLC7A7/ANXA2/KCNC2/ST14/C5AR1/ITGA3/CD44/MET/SLC4A10/ITGB4/FOLR1/SLC16A3	18
CC	GO:0000793	condensed chromosome	16/622	217/19520	0.00165615	0.0109306	0.00756329	NDC80/KIF2C/HJURP/RSPH1/NCAPG/BUB1/NEK2/TOP2A/BIRC5/CENPF/NUF2/CENPU/BUB1B/SPC24/AURKB/CCNB1	16
CC	GO:0001772	immunological synapse	6/622	41/19520	0.00177707	0.0115288	0.00797722	LGALS3/CD53/HLA-DRA/ICAM1/HLA-DRB1/HAVCR2	6
CC	GO:0045177	apical part of cell	25/622	414/19520	0.00180053	0.0115288	0.00797722	MSN/CRB2/IGFBP2/FZD6/AQP1/PDPN/VCAM1/SPEF1/ANXA1/MAL2/KCNC2/OXTR/HAMP/C5AR1/CD44/FN1/BST2/ECRG4/JAG1/SLC4A10/DDR2/PROM1/OSMR/FOLR1/SLC16A3	25
CC	GO:0009925	basal plasma membrane	17/622	240/19520	0.00185173	0.0116822	0.00808341	MSN/AQP1/PDPN/SPEF1/ANXA1/SLC7A7/ANXA2/KCNC2/ST14/C5AR1/ITGA3/CD44/MET/SLC4A10/ITGB4/FOLR1/SLC16A3	17
CC	GO:0016324	apical plasma membrane	22/622	351/19520	0.00209628	0.0130334	0.00901831	MSN/CRB2/IGFBP2/FZD6/AQP1/PDPN/SPEF1/ANXA1/MAL2/KCNC2/OXTR/CD44/FN1/BST2/ECRG4/JAG1/SLC4A10/DDR2/PROM1/OSMR/FOLR1/SLC16A3	22
CC	GO:0005765	lysosomal membrane	23/622	378/19520	0.00244973	0.0147996	0.0102404	TLR7/HLA-DRA/HLA-DOA/VASN/LAPTM5/CD74/HLA-DMB/HLA-DQB1/HLA-DQA2/ANXA2/HLA-DPB1/HLA-DRB1/HLA-DRB5/NFAM1/IFITM3/FPR1/HLA-DQB2/BST2/CP/TMBIM1/HLA-DMA/HLA-DPA1/HLA-DQA1	23
CC	GO:0098852	lytic vacuole membrane	23/622	378/19520	0.00244973	0.0147996	0.0102404	TLR7/HLA-DRA/HLA-DOA/VASN/LAPTM5/CD74/HLA-DMB/HLA-DQB1/HLA-DQA2/ANXA2/HLA-DPB1/HLA-DRB1/HLA-DRB5/NFAM1/IFITM3/FPR1/HLA-DQB2/BST2/CP/TMBIM1/HLA-DMA/HLA-DPA1/HLA-DQA1	23
CC	GO:0101002	ficolin-1-rich granule	14/622	185/19520	0.00248384	0.0147996	0.0102404	LGALS3/ALOX5/ITGB2/SERPINA1/FGL2/CD93/SLC11A1/CD58/FPR1/PYGL/FCER1G/TNFAIP6/MMP9/CTSS	14
CC	GO:0005774	vacuolar membrane	25/622	431/19520	0.00306989	0.0179505	0.0124207	TLR7/HLA-DRA/HLA-DOA/VASN/LAPTM5/CD74/HLA-DMB/HLA-DQB1/RUBCNL/HLA-DQA2/ANXA2/THBD/HLA-DPB1/HLA-DRB1/HLA-DRB5/NFAM1/IFITM3/FPR1/HLA-DQB2/BST2/CP/TMBIM1/HLA-DMA/HLA-DPA1/HLA-DQA1	25
CC	GO:0030670	phagocytic vesicle membrane	8/622	77/19520	0.00309636	0.0179505	0.0124207	RAB34/RAC2/TLR1/HLA-B/SLC11A1/TLR2/RAB32/CYBB	8
CC	GO:0101003	ficolin-1-rich granule membrane	7/622	61/19520	0.00316757	0.0180369	0.0124805	LGALS3/ITGB2/CD93/SLC11A1/CD58/FPR1/FCER1G	7
CC	GO:0016323	basolateral plasma membrane	15/622	211/19520	0.00323245	0.0180369	0.0124805	MSN/AQP1/PDPN/SPEF1/ANXA1/SLC7A7/ANXA2/KCNC2/ST14/C5AR1/ITGA3/CD44/SLC4A10/FOLR1/SLC16A3	15
CC	GO:0060076	excitatory synapse	6/622	46/19520	0.0032374	0.0180369	0.0124805	GRIN1/ITGA3/SRPX2/SLC17A8/SLC16A3/CACNG3	6
CC	GO:0005884	actin filament	10/622	113/19520	0.00329086	0.0180997	0.0125239	PDLIM1/RAC2/ANXA1/HCLS1/LCP1/IQGAP1/ACTN1/FLNA/GNG12/PDLIM4	10
CC	GO:0034702	ion channel complex	19/622	301/19520	0.00378748	0.0205674	0.0142314	CACNG2/CACNA1I/OLFM3/GRIN1/GABRB2/KCNC2/SNAP25/VWC2L/CLIC1/RYR3/KCNJ11/KCNIP2/GABRG2/MCUB/GABRA3/SCN3B/ABCC8/GRIN3A/CACNG3	19
CC	GO:0008328	ionotropic glutamate receptor complex	6/622	48/19520	0.00402035	0.0215591	0.0149176	CACNG2/OLFM3/GRIN1/VWC2L/GRIN3A/CACNG3	6
CC	GO:0001726	ruffle	13/622	175/19520	0.00408365	0.0216282	0.0149654	PDPN/S100A6/ITGA5/PLEK/ARAP3/SPRY4/LCP1/IQGAP1/CAPG/S100A11/ACTN1/EPHA2/SAMSN1	13
CC	GO:0098878	neurotransmitter receptor complex	6/622	50/19520	0.00493517	0.0258194	0.0178654	CACNG2/OLFM3/GRIN1/VWC2L/GRIN3A/CACNG3	6
CC	GO:0034703	cation channel complex	15/622	222/19520	0.00517504	0.0267481	0.0185081	CACNG2/CACNA1I/OLFM3/GRIN1/KCNC2/SNAP25/VWC2L/RYR3/KCNJ11/KCNIP2/MCUB/SCN3B/ABCC8/GRIN3A/CACNG3	15
CC	GO:0005819	spindle	22/622	381/19520	0.00556737	0.0278491	0.0192699	NUSAP1/KIF2C/NEK6/TACC3/TPX2/RSPH1/CAPG/FAM83D/NEK2/CDC20/BIRC5/SHCBP1/CENPF/KIF20A/CDCA8/PSRC1/GEM/BUB1B/KIF4A/LATS2/AURKB/CCNB1	22
CC	GO:0031233	intrinsic component of external side of plasma membrane	4/622	23/19520	0.00558101	0.0278491	0.0192699	F3/CD14/RTN4R/FOLR1	4
CC	GO:0030175	filopodium	9/622	103/19520	0.00562606	0.0278491	0.0192699	MSN/PDPN/VCAM1/SPEF1/LCP1/ITGA3/DNALI1/IQGAP2/CD302	9
CC	GO:0030662	coated vesicle membrane	13/622	182/19520	0.00566683	0.0278491	0.0192699	HLA-DRA/CD74/HLA-DQB1/HLA-DQA2/HLA-B/HLA-DPB1/HLA-DRB1/HLA-DRB5/NRGN/HLA-DQB2/HLA-DPA1/FOLR1/HLA-DQA1	13
CC	GO:0001527	microfibril	3/622	12/19520	0.00571263	0.0278491	0.0192699	LTBP1/EFEMP2/MFAP4	3
CC	GO:0030135	coated vesicle	18/622	295/19520	0.00670229	0.0323065	0.0223542	HLA-DRA/CD74/SERPINA1/CLVS2/PHETA2/HLA-DQB1/HLA-DQA2/HLA-B/HLA-DPB1/CTSC/HLA-DRB1/HLA-DRB5/NRGN/HLA-DQB2/TNK2/HLA-DPA1/FOLR1/HLA-DQA1	18
CC	GO:0005911	cell-cell junction	26/622	485/19520	0.00711419	0.033911	0.0234644	CD53/ITGA5/PDLIM1/ANXA1/IQGAP1/ANXA2/S100A11/NGFR/OXTR/HAMP/PRKCG/ACTN1/FLNA/KCNJ11/GJC1/FGFRL1/GJB2/BVES/TNK2/NEXN/IQGAP3/JAG1/CAMSAP3/EPHA2/DES/PDLIM4	26
CC	GO:0043292	contractile fiber	15/622	231/19520	0.00738886	0.0348332	0.0241025	MYH11/PDLIM1/MYH7/SYNC/ACTN1/FLNA/TNNT1/RYR3/SCN3B/FLNC/NEXN/SDC4/IGFN1/DES/PDLIM4	15
CC	GO:0032281	AMPA glutamate receptor complex	4/622	25/19520	0.00758247	0.0353574	0.0244652	CACNG2/OLFM3/VWC2L/CACNG3	4
CC	GO:1904724	tertiary granule lumen	6/622	55/19520	0.00788011	0.0361976	0.0250465	LYZ/PTX3/LTF/TNFAIP6/MMP9/CTSS	6
CC	GO:1902495	transmembrane transporter complex	19/622	323/19520	0.0079314	0.0361976	0.0250465	CACNG2/CACNA1I/OLFM3/GRIN1/GABRB2/KCNC2/SNAP25/VWC2L/CLIC1/RYR3/KCNJ11/KCNIP2/GABRG2/MCUB/GABRA3/SCN3B/ABCC8/GRIN3A/CACNG3	19
CC	GO:0035578	azurophil granule lumen	8/622	91/19520	0.00850619	0.0381627	0.0264063	ADA2/C3/LYZ/RNASE2/ANXA2/CTSC/TTR/FABP5	8
CC	GO:0032432	actin filament bundle	7/622	73/19520	0.00853991	0.0381627	0.0264063	PDLIM1/MYH7/LCP1/ACTN1/FLNA/FBLIM1/PDLIM4	7
CC	GO:0030496	midbody	13/622	193/19520	0.00910838	0.0402835	0.0278737	IQGAP1/ANXA2/CAPG/NEK2/BIRC5/SHCBP1/CENPF/KIF20A/CDCA8/PSRC1/GEM/KIF4A/AURKB	13
CC	GO:0031256	leading edge membrane	12/622	173/19520	0.00960537	0.0416247	0.0288018	PDPN/ITGA5/PLEK/SPRY4/DDN/LCP1/KCNC2/CD44/KCNJ11/GABRG2/GABRA3/EPHA2	12
CC	GO:0098858	actin-based cell projection	14/622	216/19520	0.0096057	0.0416247	0.0288018	MSN/PDPN/VCAM1/SPEF1/LCP1/OXTR/ITGA3/ANGPT1/CD44/DNALI1/IQGAP2/PDGFA/PROM1/CD302	14
CC	GO:0005766	primary lysosome	11/622	155/19520	0.0109521	0.0465194	0.0321886	ADA2/C3/LYZ/RNASE2/ANXA2/CTSC/NFAM1/TTR/FPR1/BST2/FABP5	11
CC	GO:0042582	azurophil granule	11/622	155/19520	0.0109521	0.0465194	0.0321886	ADA2/C3/LYZ/RNASE2/ANXA2/CTSC/NFAM1/TTR/FPR1/BST2/FABP5	11
CC	GO:0045211	postsynaptic membrane	16/622	265/19520	0.0112162	0.0471738	0.0326414	CACNG2/DDN/GRIN1/GABRB2/KCNC2/MX1/CHRM4/GABRG2/CHRM1/NRGN/GABRA3/GRIK1/SLC16A3/PDLIM4/GRIN3A/CACNG3	16
CC	GO:0030176	integral component of endoplasmic reticulum membrane	11/622	157/19520	0.0119778	0.0498881	0.0345196	HLA-DRA/CD74/HLA-DQB1/HLA-DQA2/HLA-B/HLA-DPB1/HLA-DRB1/HLA-DRB5/HLA-DQB2/HLA-DPA1/HLA-DQA1	11
CC	GO:0031253	cell projection membrane	19/622	337/19520	0.0120951	0.0498921	0.0345223	MSN/AQP1/PDPN/ITGA5/PLEK/SPRY4/DDN/LCP1/KCNC2/CDHR1/ITGA3/CD44/KCNJ11/GABRG2/GABRA3/BVES/PROM1/EPHA2/FOLR1	19
CC	GO:1990351	transporter complex	19/622	338/19520	0.0124486	0.0508616	0.0351932	CACNG2/CACNA1I/OLFM3/GRIN1/GABRB2/KCNC2/SNAP25/VWC2L/CLIC1/RYR3/KCNJ11/KCNIP2/GABRG2/MCUB/GABRA3/SCN3B/ABCC8/GRIN3A/CACNG3	19
CC	GO:0030016	myofibril	14/622	224/19520	0.0129165	0.0522753	0.0361714	PDLIM1/MYH7/SYNC/ACTN1/FLNA/TNNT1/RYR3/SCN3B/FLNC/NEXN/SDC4/IGFN1/DES/PDLIM4	14
CC	GO:0030017	sarcomere	13/622	203/19520	0.0134927	0.0540969	0.0374318	PDLIM1/MYH7/SYNC/ACTN1/FLNA/TNNT1/RYR3/SCN3B/FLNC/NEXN/IGFN1/DES/PDLIM4	13
CC	GO:0031234	extrinsic component of cytoplasmic side of plasma membrane	8/622	100/19520	0.0145588	0.0578309	0.0400155	S100A6/CAV2/IQGAP1/SNAP25/GNG12/TNK2/PLEKHA4/GNG5	8
CC	GO:0030427	site of polarized growth	12/622	184/19520	0.0151011	0.0594347	0.0411252	NEFL/L1CAM/ANG/NRSN1/HCLS1/CDK5R2/IQGAP1/RTN4R/NGFR/SNAP25/FLNA/ITGA3	12
CC	GO:0097449	astrocyte projection	3/622	17/19520	0.015689	0.0611869	0.0423377	SYT4/GJB2/SLC17A8	3
CC	GO:0001725	stress fiber	6/622	64/19520	0.0160536	0.061491	0.0425481	PDLIM1/MYH7/LCP1/ACTN1/FBLIM1/PDLIM4	6
CC	GO:0097517	contractile actin filament bundle	6/622	64/19520	0.0160536	0.061491	0.0425481	PDLIM1/MYH7/LCP1/ACTN1/FBLIM1/PDLIM4	6
CC	GO:0031227	intrinsic component of endoplasmic reticulum membrane	11/622	165/19520	0.0168266	0.0638815	0.0442021	HLA-DRA/CD74/HLA-DQB1/HLA-DQA2/HLA-B/HLA-DPB1/HLA-DRB1/HLA-DRB5/HLA-DQB2/HLA-DPA1/HLA-DQA1	11
CC	GO:0000922	spindle pole	11/622	166/19520	0.0175227	0.0659408	0.0456271	NEK6/TACC3/TPX2/FAM83D/NEK2/CDC20/CENPF/PSRC1/LATS2/AURKB/CCNB1	11
CC	GO:0014704	intercalated disc	5/622	48/19520	0.0179113	0.0668171	0.0462334	HAMP/ACTN1/KCNJ11/GJC1/DES	5
CC	GO:0031143	pseudopodium	3/622	18/19520	0.0183892	0.0670918	0.0464235	MSN/F2RL1/ACTN1	3
CC	GO:0097440	apical dendrite	3/622	18/19520	0.0183892	0.0670918	0.0464235	FLNA/SLC17A8/SLC4A10	3
CC	GO:0099060	integral component of postsynaptic specialization membrane	6/622	66/19520	0.0184542	0.0670918	0.0464235	CACNG2/GABRB2/CHRM1/GABRA3/SLC16A3/CACNG3	6
CC	GO:0019897	extrinsic component of plasma membrane	11/622	169/19520	0.0197401	0.0711638	0.0492411	S100A6/CAV2/ANXA1/S100A10/IQGAP1/SNAP25/ST14/GNG12/TNK2/PLEKHA4/GNG5	11
MF	GO:0005201	extracellular matrix structural constituent	44/604	170/18337	3.15207e-27	2.26319e-24	1.8282e-24	COL3A1/LTBP1/COL8A2/OGN/COL4A1/CTHRC1/COL4A2/EFEMP2/BGN/FGL2/MGP/NPNT/TNC/NID2/LAMB1/FMOD/FBLN5/POSTN/LUM/CHI3L1/COL1A1/COL14A1/EFEMP1/HAPLN1/AEBP1/THBS1/EMILIN2/HSPG2/SRPX2/MXRA5/EMILIN3/FN1/COL9A3/COL6A2/LAMC1/LTBP2/COL1A2/MFAP4/EMILIN1/LAMA2/PCOLCE/COL5A1/COL5A2/CCN1	44
MF	GO:0005539	glycosaminoglycan binding	36/604	228/18337	4.72135e-15	1.69497e-12	1.36919e-12	SOD3/SULF1/GPNMB/ADA2/ECM2/ANG/ADAMTS1/EFEMP2/BGN/IGHM/FSTL1/ADAMTS15/RTN4R/POSTN/CFH/TREM2/CD44/NDNF/HAPLN1/LTF/THBS1/SAA1/SERPINA5/FN1/EVA1C/FGFRL1/LTBP2/LGR6/PTPRC/PCOLCE/COL5A1/CXCL10/TLR2/TNFAIP6/JCHAIN/CCN1	36
MF	GO:0005178	integrin binding	26/604	142/18337	9.33045e-13	2.23309e-10	1.80389e-10	COL3A1/ITGA5/VCAM1/ICAM1/ITGA2/GPNMB/SPP1/ITGB2/ISG15/ECM2/MMP14/LCP1/NPNT/LAMB1/FBLN5/S1PR3/ACTN1/ITGA3/THBS1/FN1/EMILIN1/IGF2/IBSP/COL5A1/ITGB4/CCN1	26
MF	GO:0005518	collagen binding	18/604	68/18337	4.45396e-12	6.76276e-10	5.46295e-10	ITGA2/MRC2/ECM2/NID2/LUM/COL14A1/ITGA3/CD44/AEBP1/THBS1/FN1/COL6A2/PCOLCE/PDGFA/DDR2/SERPINH1/MMP9/CTSS	18
MF	GO:0008201	heparin binding	27/604	164/18337	4.70944e-12	6.76276e-10	5.46295e-10	SOD3/GPNMB/ADA2/ECM2/ANG/ADAMTS1/EFEMP2/FSTL1/ADAMTS15/RTN4R/POSTN/CFH/NDNF/LTF/THBS1/SAA1/SERPINA5/FN1/EVA1C/FGFRL1/LTBP2/LGR6/PTPRC/PCOLCE/COL5A1/CXCL10/CCN1	27
MF	GO:0032395	MHC class II receptor activity	8/604	10/18337	5.62156e-11	6.72714e-09	5.43418e-09	HLA-DRA/HLA-DOA/HLA-DQB1/HLA-DQA2/HLA-DRB1/HLA-DQB2/HLA-DPA1/HLA-DQA1	8
MF	GO:0140375	immune receptor activity	22/604	136/18337	6.41338e-10	6.57829e-08	5.31394e-08	IL1R1/FPR3/F3/HLA-DRA/HLA-DOA/CD74/HLA-DQB1/IL1RAP/HLA-DQA2/C5AR1/CCR1/HLA-DRB1/CD44/IL13RA2/FPR1/HLA-DQB2/CX3CR1/LILRB1/FCER1G/HLA-DPA1/OSMR/HLA-DQA1	22
MF	GO:0003823	antigen binding	24/604	165/18337	1.00827e-09	9.04921e-08	7.30995e-08	IGLV1-47/HLA-DRA/IGLV3-21/IGLC3/IGKV3-20/IGHM/IGLV2-23/HLA-DQB1/IGLC2/HLA-B/IGHG3/HLA-DPB1/HLA-DRB1/HLA-DRB5/IGHG4/IGLV2-14/MFAP4/IGHG2/LILRA2/IGHG1/HLA-DPA1/IGKV1-5/JCHAIN/HLA-DQA1	24
MF	GO:0019838	growth factor binding	21/604	137/18337	4.2925e-09	3.42446e-07	2.76628e-07	IGFBP2/COL3A1/IL1R1/LTBP1/VASN/IGFBP5/COL4A1/NGFR/COL1A1/THBS1/SRPX2/FGFRL1/LTBP2/COL1A2/PDGFA/COL5A1/CD109/OSMR/IGFBP3/ITGB4/CCN1	21
MF	GO:1901681	sulfur compound binding	28/604	260/18337	3.96356e-08	2.84584e-06	2.29887e-06	SOD3/ITGA2/GPNMB/ADA2/ECM2/ANG/ADAMTS1/EFEMP2/FSTL1/ADAMTS15/RTN4R/POSTN/CFH/NDNF/LTF/THBS1/SAA1/SERPINA5/FN1/EVA1C/FGFRL1/LTBP2/LGR6/PTPRC/PCOLCE/COL5A1/CXCL10/CCN1	28
MF	GO:0030020	extracellular matrix structural constituent conferring tensile strength	11/604	41/18337	5.81595e-08	3.79623e-06	3.06659e-06	COL3A1/COL8A2/COL4A1/COL4A2/COL1A1/COL14A1/COL9A3/COL6A2/COL1A2/COL5A1/COL5A2	11
MF	GO:0043394	proteoglycan binding	10/604	36/18337	1.63675e-07	9.79323e-06	7.91097e-06	ITGA2/GPNMB/ADA2/TNC/CFH/THBS1/FN1/PTPRC/COL5A1/CTSS	10
MF	GO:0048407	platelet-derived growth factor binding	6/604	11/18337	4.99938e-07	2.7612e-05	2.23049e-05	COL3A1/COL4A1/COL1A1/COL1A2/PDGFA/COL5A1	6
MF	GO:0061134	peptidase regulator activity	24/604	230/18337	6.59554e-07	3.38257e-05	2.73244e-05	PI16/CRB2/SERPINE1/SERPING1/CASP1/SERPINA1/C3/ANXA2/SERPINF1/CTSC/BIRC5/LTF/SERPINA5/PTTG1/FN1/CARD16/BST2/TIMP1/PCOLCE/CD109/C4B/CAV1/SERPINH1/GPC3	24
MF	GO:0004857	enzyme inhibitor activity	31/604	385/18337	4.67661e-06	0.000223854	0.000180829	PI16/LGALS3/CRB2/CDKN2C/SERPINE1/SERPING1/SPRY4/SERPINA1/C3/ANXA1/CABP1/IQGAP1/ANXA2/SERPINF1/BIRC5/LTF/SERPINA5/PTTG1/SOCS3/CARD16/BST2/IQGAP2/TNK2/TIMP1/SNCB/PKIB/SLN/CD109/C4B/SERPINH1/GPC3	31
MF	GO:0042277	peptide binding	27/604	315/18337	6.14888e-06	0.000265568	0.000214526	HLA-DRA/ITGA2/ITGB2/TLR1/CD74/CD14/TGFB2/ANG/GRIN1/CABP1/SSTR2/HLA-DQB1/MSR1/NGFR/OXTR/PPIC/HLA-B/HLA-DPB1/HLA-DRB1/HLA-DRB5/TREM2/HSPG2/C1QA/KCNIP2/TLR2/HLA-DPA1/HLA-DQA1	27
MF	GO:0038187	pattern recognition receptor activity	7/604	23/18337	6.28783e-06	0.000265568	0.000214526	TLR7/CLEC7A/LY96/COLEC12/CD14/PTAFR/TLR2	7
MF	GO:0042605	peptide antigen binding	8/604	32/18337	6.91127e-06	0.000275683	0.000222697	HLA-DRA/HLA-DQB1/HLA-B/HLA-DPB1/HLA-DRB1/HLA-DRB5/HLA-DPA1/HLA-DQA1	8
MF	GO:0019955	cytokine binding	16/604	136/18337	1.05938e-05	0.000384777	0.000310822	TNFRSF1A/IL1R1/PDPN/LTBP1/PLP2/VASN/ZFP36/CD74/CCR1/NOG/THBS1/IL13RA2/GBP1/CX3CR1/CD109/OSMR	16
MF	GO:0050840	extracellular matrix binding	10/604	55/18337	1.0718e-05	0.000384777	0.000310822	LGALS3/ITGA2/SPP1/BGN/ADAMTS15/ITGA3/THBS1/CTSS/CCN1/CD248	10
MF	GO:0023026	MHC class II protein complex binding	6/604	17/18337	1.1305e-05	0.000386524	0.000312234	HLA-DRA/HLA-DOA/CD74/HLA-DMB/HLA-DRB1/HLA-DMA	6
MF	GO:0030414	peptidase inhibitor activity	19/604	187/18337	1.39744e-05	0.000456074	0.000368416	PI16/CRB2/SERPINE1/SERPING1/SERPINA1/C3/ANXA2/SERPINF1/BIRC5/LTF/SERPINA5/PTTG1/CARD16/BST2/TIMP1/CD109/C4B/SERPINH1/GPC3	19
MF	GO:0097493	structural molecule activity conferring elasticity	5/604	11/18337	1.49422e-05	0.000463104	0.000374095	FBLN5/EMILIN2/EMILIN3/LAMC1/EMILIN1	5
MF	GO:0023023	MHC protein complex binding	7/604	26/18337	1.54798e-05	0.000463104	0.000374095	HLA-DRA/HLA-DOA/CD74/HLA-DMB/HLA-DRB1/LILRB1/HLA-DMA	7
MF	GO:0048306	calcium-dependent protein binding	12/604	84/18337	1.8961e-05	0.00054456	0.000439895	S100A6/S100A3/ANXA1/CABP1/S100A10/ANXA2/S100A11/SNAP25/S100A9/S100A8/S100A4/CPLX2	12
MF	GO:0035325	Toll-like receptor binding	5/604	12/18337	2.4921e-05	0.000688202	0.000555929	LY96/TLR1/S100A9/S100A8/TLR2	5
MF	GO:0033218	amide binding	29/604	391/18337	4.34642e-05	0.00115583	0.000933675	HLA-DRA/ITGA2/ITGB2/TLR1/CD74/CD14/TGFB2/ANG/GRIN1/CABP1/SSTR2/HLA-DQB1/MSR1/RTN4R/NGFR/OXTR/PPIC/HLA-B/HLA-DPB1/HLA-DRB1/HLA-DRB5/TREM2/HSPG2/C1QA/KCNIP2/TLR2/HLA-DPA1/FOLR1/HLA-DQA1	29
MF	GO:0030021	extracellular matrix structural constituent conferring compression resistance	6/604	22/18337	5.92088e-05	0.00147636	0.0011926	OGN/BGN/FMOD/LUM/HAPLN1/HSPG2	6
MF	GO:0044548	S100 protein binding	5/604	14/18337	5.963e-05	0.00147636	0.0011926	S100A6/IQGAP1/ANXA2/S100A11/KCNK3	5
MF	GO:0030246	carbohydrate binding	22/604	267/18337	7.91087e-05	0.00189333	0.00152943	LGALS3/CLEC7A/HLA-DRA/OLR1/COLEC12/MRC2/HKDC1/PTX3/SIGLEC9/CHI3L1/CHI3L2/HLA-DRB1/SIGLEC1/CD93/EVA1C/FBP1/PYGL/P3H2/C4B/LOXL2/CD302/CD248	22
MF	GO:0001540	amyloid-beta binding	11/604	84/18337	9.48716e-05	0.00219694	0.00177469	ITGA2/ITGB2/CD74/TGFB2/GRIN1/MSR1/NGFR/TREM2/HSPG2/C1QA/TLR2	11
MF	GO:0004866	endopeptidase inhibitor activity	17/604	180/18337	9.81242e-05	0.00219694	0.00177469	CRB2/SERPINE1/SERPING1/SERPINA1/C3/ANXA2/SERPINF1/BIRC5/LTF/SERPINA5/PTTG1/CARD16/BST2/TIMP1/CD109/C4B/SERPINH1	17
MF	GO:0019865	immunoglobulin binding	6/604	24/18337	0.000100974	0.00219694	0.00177469	LGALS3/FCGR3A/LILRA2/FCER1G/FCGR2A/JCHAIN	6
MF	GO:0022836	gated channel activity	25/604	337/18337	0.000143654	0.00303362	0.00245056	KCNK12/ASIC4/AQP1/CACNG2/CACNA1I/KCNT1/GRIN1/GABRB2/KCNC2/SNAP25/CLIC1/KCNK3/KCNK13/RYR3/KCNJ11/KCNIP2/GABRG2/GABRA3/SCN3B/ABCC8/FAM155A/GRIK1/GRIN3A/CACNG3/CYBB	25
MF	GO:0050786	RAGE receptor binding	4/604	10/18337	0.000208896	0.00428438	0.00346092	S100A9/S100A8/FPR1/S100A4	4
MF	GO:0061135	endopeptidase regulator activity	17/604	192/18337	0.000214816	0.00428438	0.00346092	CRB2/SERPINE1/SERPING1/SERPINA1/C3/ANXA2/SERPINF1/BIRC5/LTF/SERPINA5/PTTG1/CARD16/BST2/TIMP1/CD109/C4B/SERPINH1	17
MF	GO:0001968	fibronectin binding	6/604	28/18337	0.00025265	0.00490278	0.00396046	IGFBP5/ITGA3/THBS1/SDC4/IGFBP3/CTSS	6
MF	GO:0005244	voltage-gated ion channel activity	17/604	197/18337	0.000291329	0.00536345	0.00433259	KCNK12/CACNG2/CACNA1I/KCNT1/GRIN1/KCNC2/SNAP25/CLIC1/KCNK3/KCNK13/KCNJ11/KCNIP2/SCN3B/ABCC8/GRIN3A/CACNG3/CYBB	17
MF	GO:0022832	voltage-gated channel activity	17/604	197/18337	0.000291329	0.00536345	0.00433259	KCNK12/CACNG2/CACNA1I/KCNT1/GRIN1/KCNC2/SNAP25/CLIC1/KCNK3/KCNK13/KCNJ11/KCNIP2/SCN3B/ABCC8/GRIN3A/CACNG3/CYBB	17
MF	GO:0008083	growth factor activity	15/604	162/18337	0.000307639	0.00541456	0.00437388	OGN/ADA2/CLCF1/TGFB2/PDGFD/GDF15/OSM/EFEMP1/AMH/LIF/TIMP1/PDGFA/JAG1/IGF2/TYMP	15
MF	GO:0005516	calmodulin binding	17/604	198/18337	0.000309188	0.00541456	0.00437388	MYH11/CAMK2A/MYH7/GRIN1/IQGAP1/NGFR/SPA17/AEBP1/RYR3/RGS16/NRGN/CAMK4/IQGAP2/GEM/IQGAP3/CAMSAP3/CAMKV	17
MF	GO:0002020	protease binding	13/604	131/18337	0.000391563	0.00669386	0.0054073	COL3A1/IL1R1/F3/SERPINE1/SERPINA1/ANXA2/COL1A1/ITGA3/SERPINA5/FN1/CARD16/COL1A2/TIMP1	13
MF	GO:0005216	ion channel activity	28/604	429/18337	0.000489637	0.00816743	0.00659765	KCNK12/ASIC4/AQP1/CACNG2/CACNA1I/KCNT1/GRIN1/GABRB2/ANXA2/KCNC2/SNAP25/CALHM6/CLIC1/KCNK3/KCNK13/RYR3/KCNJ11/KCNIP2/GABRG2/GJC1/GABRA3/SCN3B/ABCC8/APOL1/FAM155A/GRIK1/GRIN3A/CACNG3	28
MF	GO:0001848	complement binding	5/604	21/18337	0.000500511	0.00816743	0.00659765	ITGB2/PTX3/C5AR1/CD93/C4B	5
MF	GO:0001530	lipopolysaccharide binding	6/604	32/18337	0.000543406	0.00867035	0.0070039	LY96/CD14/TREM2/LTF/PTAFR/TLR2	6
MF	GO:0015267	channel activity	30/604	477/18337	0.000576628	0.00900042	0.00727053	KCNK12/ASIC4/AQP1/CACNG2/CACNA1I/KCNT1/GRIN1/GABRB2/ANXA2/KCNC2/SNAP25/CALHM6/CLIC1/KCNK3/KCNK13/RYR3/KCNJ11/KCNIP2/GABRG2/GJC1/GABRA3/SCN3B/GJB2/ABCC8/APOL1/FAM155A/GRIK1/GRIN3A/CACNG3/CYBB	30
MF	GO:0022803	passive transmembrane transporter activity	30/604	478/18337	0.000596607	0.00911413	0.00736239	KCNK12/ASIC4/AQP1/CACNG2/CACNA1I/KCNT1/GRIN1/GABRB2/ANXA2/KCNC2/SNAP25/CALHM6/CLIC1/KCNK3/KCNK13/RYR3/KCNJ11/KCNIP2/GABRG2/GJC1/GABRA3/SCN3B/GJB2/ABCC8/APOL1/FAM155A/GRIK1/GRIN3A/CACNG3/CYBB	30
MF	GO:0031994	insulin-like growth factor I binding	4/604	13/18337	0.00065723	0.00983107	0.00794153	IGFBP2/IGFBP5/IGFBP3/ITGB4	4
MF	GO:0048018	receptor ligand activity	30/604	486/18337	0.000779627	0.0114239	0.00922824	LGALS3/OGN/GPNMB/ADA2/SPP1/CLCF1/TGFB2/PDGFD/TAFA2/CCL5/HAMP/GDF15/OSM/NTS/EFEMP1/TTR/SECTM1/AMH/CXCL8/CCL2/LIF/TIMP1/PDGFA/JAG1/IGF2/CTF1/CXCL10/CHGB/NAMPT/TYMP	30
MF	GO:0003725	double-stranded RNA binding	9/604	76/18337	0.000857898	0.0123194	0.00995162	TLR7/MSN/VIM/ACTN1/OAS2/OAS1/ZFR2/OASL/OAS3	9
MF	GO:0098960	postsynaptic neurotransmitter receptor activity	8/604	62/18337	0.000933141	0.0130831	0.0105685	GABRB2/CHRM4/GABRG2/CHRM1/HRH3/GABRA3/GRIK1/GRIN3A	8
MF	GO:0030546	signaling receptor activator activity	30/604	492/18337	0.000947525	0.0130831	0.0105685	LGALS3/OGN/GPNMB/ADA2/SPP1/CLCF1/TGFB2/PDGFD/TAFA2/CCL5/HAMP/GDF15/OSM/NTS/EFEMP1/TTR/SECTM1/AMH/CXCL8/CCL2/LIF/TIMP1/PDGFA/JAG1/IGF2/CTF1/CXCL10/CHGB/NAMPT/TYMP	30
MF	GO:0044325	ion channel binding	12/604	128/18337	0.00107405	0.0145504	0.0117538	RIMS2/PIRT/S100A10/KCNC2/ACTN1/FLNA/KCNJ11/KCNIP2/SCN3B/ABCC8/RIMS1/CAV1	12
MF	GO:0034987	immunoglobulin receptor binding	9/604	79/18337	0.00113601	0.0151047	0.0122015	IGLC3/IGHM/IGLC2/IGHG3/FLNA/IGHG4/IGHG2/IGHG1/JCHAIN	9
MF	GO:0005161	platelet-derived growth factor receptor binding	4/604	15/18337	0.00119054	0.015542	0.0125548	IL1R1/ITGA5/PDGFD/PDGFA	4
MF	GO:0003953	NAD+ nucleosidase activity	4/604	16/18337	0.00154633	0.0191425	0.0154633	IL1R1/TLR1/IL1RAP/TLR2	4
MF	GO:0050135	NAD(P)+ nucleosidase activity	4/604	16/18337	0.00154633	0.0191425	0.0154633	IL1R1/TLR1/IL1RAP/TLR2	4
MF	GO:0061809	NAD+ nucleotidase, cyclic ADP-ribose generating	4/604	16/18337	0.00154633	0.0191425	0.0154633	IL1R1/TLR1/IL1RAP/TLR2	4
MF	GO:0019887	protein kinase regulator activity	15/604	190/18337	0.00160452	0.0194903	0.0157443	CDKN2C/RAC2/SPRY4/TPX2/CCNA2/CDK5R2/IQGAP1/CCL5/CCNB2/LTF/SOCS3/IGF2/PKIB/CXCL10/CCNB1	15
MF	GO:0005261	cation channel activity	22/604	333/18337	0.00162872	0.0194903	0.0157443	KCNK12/ASIC4/AQP1/CACNG2/CACNA1I/KCNT1/GRIN1/ANXA2/KCNC2/SNAP25/CALHM6/KCNK3/KCNK13/RYR3/KCNJ11/KCNIP2/SCN3B/ABCC8/FAM155A/GRIK1/GRIN3A/CACNG3	22
MF	GO:0030169	low-density lipoprotein particle binding	4/604	17/18337	0.00196989	0.0231866	0.0187301	COLEC12/MSR1/TREM2/THBS1	4
MF	GO:0005267	potassium channel activity	11/604	120/18337	0.00204793	0.0237164	0.0191581	KCNK12/AQP1/KCNT1/KCNC2/SNAP25/KCNK3/KCNK13/KCNJ11/KCNIP2/ABCC8/GRIK1	11
MF	GO:0005200	structural constituent of cytoskeleton	10/604	103/18337	0.00210891	0.0240349	0.0194154	MSN/NEFL/VIM/ACTL6B/HLA-DRB1/TUBB6/INA/TUBA1C/NEFM/DES	10
MF	GO:0022843	voltage-gated cation channel activity	12/604	139/18337	0.00217861	0.0244412	0.0197436	CACNG2/CACNA1I/KCNT1/GRIN1/KCNC2/SNAP25/KCNK3/KCNJ11/KCNIP2/ABCC8/GRIN3A/CACNG3	12
MF	GO:0005520	insulin-like growth factor binding	5/604	29/18337	0.00235028	0.0255682	0.020654	IGFBP2/IGFBP5/IGFBP3/ITGB4/CCN1	5
MF	GO:0043236	laminin binding	5/604	29/18337	0.00235028	0.0255682	0.020654	LGALS3/ITGA2/ITGA3/THBS1/CTSS	5
MF	GO:0042834	peptidoglycan binding	4/604	18/18337	0.00246737	0.0260525	0.0210452	IGHM/TREM2/TLR2/JCHAIN	4
MF	GO:0098641	cadherin binding involved in cell-cell adhesion	4/604	18/18337	0.00246737	0.0260525	0.0210452	PDLIM1/ANXA1/ANXA2/S100A11	4
MF	GO:0019207	kinase regulator activity	16/604	220/18337	0.0026402	0.0274734	0.022193	CDKN2C/RAC2/SPRY4/TPX2/CCNA2/CDK5R2/IQGAP1/CCL5/CCNB2/LTF/SOCS3/IGF2/PKIB/CXCL10/SOCS2/CCNB1	16
MF	GO:0098631	cell adhesion mediator activity	7/604	58/18337	0.00284768	0.029209	0.023595	ITGA2/PDLIM1/ANXA1/ANXA2/S100A11/EMILIN1/NEXN	7
MF	GO:0031406	carboxylic acid binding	14/604	184/18337	0.00317415	0.0319967	0.0258469	GRIN1/ST8SIA4/RTN4R/SIGLEC9/ST8SIA3/S100A9/S100A8/SERPINA5/PYGL/P3H2/ALOX5AP/FABP5/FOLR1/GRIN3A	14
MF	GO:0038024	cargo receptor activity	8/604	75/18337	0.00320858	0.0319967	0.0258469	OLR1/ITGB2/COLEC12/MSR1/CFI/CD163/FOLR1/LOXL2	8
MF	GO:0005507	copper ion binding	7/604	60/18337	0.00345731	0.0339026	0.0273865	SOD3/ANG/HAMP/CP/SNCB/MOXD1/LOXL2	7
MF	GO:0071723	lipopeptide binding	3/604	10/18337	0.00358858	0.0339026	0.0273865	TLR1/CD14/TLR2	3
MF	GO:0099186	structural constituent of postsynapse	3/604	10/18337	0.00358858	0.0339026	0.0273865	NEFL/ACTN1/INA	3
MF	GO:0099528	G protein-coupled neurotransmitter receptor activity	3/604	10/18337	0.00358858	0.0339026	0.0273865	CHRM4/CHRM1/HRH3	3
MF	GO:0004252	serine-type endopeptidase activity	13/604	168/18337	0.00380025	0.0354361	0.0286252	F3/C2/C1R/ST14/CFI/CTSC/PLAU/C1S/C1RL/LTF/PRSS23/MMP9/PLAT	13
MF	GO:0046873	metal ion transmembrane transporter activity	25/604	425/18337	0.0038952	0.0358558	0.0289643	KCNK12/ASIC4/AQP1/CACNG2/CACNA1I/KCNT1/GRIN1/ANXA2/KCNC2/SNAP25/KCNK3/KCNK13/SLC12A5/SLC11A1/RYR3/KCNJ11/KCNIP2/SCN3B/ABCC8/SLC6A7/FAM155A/SLC4A10/GRIK1/GRIN3A/CACNG3	25
MF	GO:0019956	chemokine binding	5/604	33/18337	0.0042158	0.0378916	0.0306088	PDPN/PLP2/ZFP36/CCR1/CX3CR1	5
MF	GO:0099529	neurotransmitter receptor activity involved in regulation of postsynaptic membrane potential	6/604	47/18337	0.00424448	0.0378916	0.0306088	GABRB2/GABRG2/CHRM1/GABRA3/GRIK1/GRIN3A	6
MF	GO:0005543	phospholipid binding	26/604	451/18337	0.00427468	0.0378916	0.0306088	F3/ARAP3/PIRT/ANXA1/PLA2G2A/CLVS2/IGHM/RUBCNL/PLA2G5/IQGAP1/ANXA2/SYT4/CAPG/CPNE9/TREM2/THBS1/PTAFR/SERPINA5/NRGN/SCIN/IQGAP2/JAG1/AMER3/MYOF/PLEKHA4/JCHAIN	26
MF	GO:0015079	potassium ion transmembrane transporter activity	12/604	152/18337	0.00453193	0.039682	0.0320551	KCNK12/AQP1/KCNT1/KCNC2/SNAP25/KCNK3/KCNK13/SLC12A5/KCNJ11/KCNIP2/ABCC8/GRIK1	12
MF	GO:0004896	cytokine receptor activity	9/604	97/18337	0.00468881	0.0405611	0.0327652	IL1R1/F3/CD74/IL1RAP/CCR1/CD44/IL13RA2/CX3CR1/OSMR	9
MF	GO:0019864	IgG binding	3/604	11/18337	0.0048144	0.0411517	0.0332423	FCGR3A/FCER1G/FCGR2A	3
MF	GO:0003779	actin binding	25/604	439/18337	0.00585189	0.0494313	0.0399306	MYH11/MSN/KLHL4/PDLIM1/MYH7/SPEF1/ANG/LSP1/HCLS1/LCP1/CDK5R2/IQGAP1/CAPG/ACTN1/FLNA/SCIN/GBP1/S100A4/FLNC/IQGAP2/NEXN/IQGAP3/CAMSAP3/PDLIM4/CORO6	25
MF	GO:0004875	complement receptor activity	3/604	12/18337	0.00626349	0.0509728	0.0411758	FPR3/C5AR1/FPR1	3
MF	GO:0046790	virion binding	3/604	12/18337	0.00626349	0.0509728	0.0411758	PTX3/ANXA2/SIGLEC1	3
MF	GO:0015276	ligand-gated ion channel activity	11/604	139/18337	0.00631836	0.0509728	0.0411758	ASIC4/AQP1/GRIN1/GABRB2/RYR3/KCNJ11/GABRG2/GABRA3/ABCC8/GRIK1/GRIN3A	11
MF	GO:0022834	ligand-gated channel activity	11/604	139/18337	0.00631836	0.0509728	0.0411758	ASIC4/AQP1/GRIN1/GABRB2/RYR3/KCNJ11/GABRG2/GABRA3/ABCC8/GRIK1/GRIN3A	11
MF	GO:0050431	transforming growth factor beta binding	4/604	24/18337	0.00732912	0.0584701	0.0472321	LTBP1/VASN/THBS1/CD109	4
MF	GO:0016799	hydrolase activity, hydrolyzing N-glycosyl compounds	5/604	38/18337	0.00779335	0.0600503	0.0485086	IL1R1/TLR1/IL1RAP/ADPRH/TLR2	5
MF	GO:0004859	phospholipase inhibitor activity	3/604	13/18337	0.00794537	0.0600503	0.0485086	ANXA1/ANXA2/SNCB	3
MF	GO:0005095	GTPase inhibitor activity	3/604	13/18337	0.00794537	0.0600503	0.0485086	IQGAP1/IQGAP2/TNK2	3
MF	GO:0022851	GABA-gated chloride ion channel activity	3/604	13/18337	0.00794537	0.0600503	0.0485086	GABRB2/GABRG2/GABRA3	3
MF	GO:0036041	long-chain fatty acid binding	3/604	13/18337	0.00794537	0.0600503	0.0485086	S100A9/S100A8/ALOX5AP	3

## Sheet: S8
Table S8:The biological pathways in two subgroups by GSEA enrichment analysis.
Table: Gene sets enriched in phenotype h (252 samples) [plain text format]													Table: Gene sets enriched in phenotype l (227 samples) [plain text format]
	GS	GS DETAILS	SIZE	ES	NES	NOM p-val	FDR q-val	FWER p-val	RANK AT MAX	LEADING EDGE				GS	GS DETAILS	SIZE	ES	NES	NOM p-val	FDR q-val	FWER p-val	RANK AT MAX	LEADING EDGE
	follow link to MSigDB													follow link to MSigDB
1	KEGG_REGULATION_OF_ACTIN_CYTOSKELETON	Details ...	213	0.58	2.2	0	0.002	0.002	7357	tags=46%, list=13%, signal=53%			1	KEGG_CARDIAC_MUSCLE_CONTRACTION	Details ...	79	-0.47	-1.45	0.122	1	0.831	9291	tags=43%, list=17%, signal=52%
2	KEGG_SYSTEMIC_LUPUS_ERYTHEMATOSUS	Details ...	135	0.67	2.11	0	0.004	0.005	9040	tags=58%, list=16%, signal=69%			2	KEGG_TASTE_TRANSDUCTION	Details ...	51	-0.41	-1.42	0.08	1	0.88	8972	tags=35%, list=16%, signal=42%
3	KEGG_AUTOIMMUNE_THYROID_DISEASE	Details ...	50	0.79	2.09	0	0.003	0.005	3804	tags=54%, list=7%, signal=58%			3	KEGG_SELENOAMINO_ACID_METABOLISM	Details ...	26	-0.43	-1.31	0.142	1	0.953	6797	tags=35%, list=12%, signal=39%
4	KEGG_LEUKOCYTE_TRANSENDOTHELIAL_MIGRATION	Details ...	116	0.64	2.09	0	0.003	0.006	6996	tags=53%, list=13%, signal=61%			4	KEGG_MTOR_SIGNALING_PATHWAY	Details ...	52	-0.36	-1.3	0.14	1	0.955	8605	tags=38%, list=16%, signal=46%
5	KEGG_PATHOGENIC_ESCHERICHIA_COLI_INFECTION	Details ...	56	0.65	2.06	0	0.003	0.009	4339	tags=43%, list=8%, signal=46%			5	KEGG_TERPENOID_BACKBONE_BIOSYNTHESIS	Details ...	15	-0.57	-1.29	0.223	1	0.958	3172	tags=47%, list=6%, signal=49%
6	KEGG_APOPTOSIS	Details ...	87	0.59	2.05	0	0.003	0.011	4206	tags=45%, list=8%, signal=48%			6	KEGG_LONG_TERM_DEPRESSION	Details ...	70	-0.35	-1.25	0.189	0.989	0.971	12515	tags=47%, list=23%, signal=61%
7	KEGG_VIRAL_MYOCARDITIS	Details ...	68	0.69	2.05	0	0.003	0.011	5482	tags=57%, list=10%, signal=64%			7	KEGG_LONG_TERM_POTENTIATION	Details ...	70	-0.39	-1.22	0.28	0.958	0.982	13949	tags=66%, list=25%, signal=88%
8	KEGG_PANCREATIC_CANCER	Details ...	70	0.59	2.02	0	0.004	0.016	7066	tags=53%, list=13%, signal=61%			8	KEGG_NEUROACTIVE_LIGAND_RECEPTOR_INTERACTION	Details ...	270	-0.33	-1.21	0.236	0.889	0.986	9987	tags=35%, list=18%, signal=42%
9	KEGG_JAK_STAT_SIGNALING_PATHWAY	Details ...	155	0.58	2.01	0	0.003	0.016	5197	tags=37%, list=9%, signal=41%			9	KEGG_GLYCEROLIPID_METABOLISM	Details ...	49	-0.31	-1.2	0.167	0.826	0.989	8002	tags=33%, list=14%, signal=38%
10	KEGG_CELL_ADHESION_MOLECULES_CAMS	Details ...	131	0.64	2.01	0.002	0.003	0.016	5199	tags=53%, list=9%, signal=59%			10	KEGG_AMYOTROPHIC_LATERAL_SCLEROSIS_ALS	Details ...	53	-0.34	-1.18	0.264	0.776	0.99	10201	tags=43%, list=18%, signal=53%
11	KEGG_FOCAL_ADHESION	Details ...	199	0.58	2	0	0.004	0.022	7165	tags=49%, list=13%, signal=56%			11	KEGG_VASOPRESSIN_REGULATED_WATER_REABSORPTION	Details ...	44	-0.33	-1.15	0.28	0.812	0.995	5589	tags=27%, list=10%, signal=30%
12	KEGG_B_CELL_RECEPTOR_SIGNALING_PATHWAY	Details ...	75	0.61	2	0.002	0.004	0.024	5792	tags=45%, list=10%, signal=51%			12	KEGG_GLYOXYLATE_AND_DICARBOXYLATE_METABOLISM	Details ...	16	-0.39	-1.12	0.308	0.803	0.996	11210	tags=44%, list=20%, signal=55%
13	KEGG_NATURAL_KILLER_CELL_MEDIATED_CYTOTOXICITY	Details ...	132	0.59	2	0	0.004	0.024	5178	tags=45%, list=9%, signal=49%			13	KEGG_OXIDATIVE_PHOSPHORYLATION	Details ...	132	-0.39	-1.09	0.381	0.816	0.996	12162	tags=42%, list=22%, signal=54%
14	KEGG_LEISHMANIA_INFECTION	Details ...	70	0.74	1.98	0.002	0.004	0.028	4337	tags=61%, list=8%, signal=67%			14	KEGG_ALANINE_ASPARTATE_AND_GLUTAMATE_METABOLISM	Details ...	32	-0.32	-1.08	0.351	0.804	0.998	9974	tags=38%, list=18%, signal=46%
15	KEGG_PATHWAYS_IN_CANCER	Details ...	325	0.5	1.98	0	0.004	0.028	8925	tags=46%, list=16%, signal=54%			15	KEGG_LINOLEIC_ACID_METABOLISM	Details ...	29	-0.35	-1.07	0.353	0.761	0.998	5309	tags=21%, list=10%, signal=23%
16	KEGG_CYTOKINE_CYTOKINE_RECEPTOR_INTERACTION	Details ...	264	0.61	1.97	0	0.004	0.03	7680	tags=46%, list=14%, signal=53%			16	KEGG_ERBB_SIGNALING_PATHWAY	Details ...	87	-0.3	-1.05	0.39	0.767	0.998	8274	tags=34%, list=15%, signal=40%
17	KEGG_ECM_RECEPTOR_INTERACTION	Details ...	84	0.69	1.95	0	0.006	0.044	7998	tags=65%, list=14%, signal=76%			17	KEGG_PHOSPHATIDYLINOSITOL_SIGNALING_SYSTEM	Details ...	76	-0.31	-1.03	0.406	0.754	0.998	9424	tags=41%, list=17%, signal=49%
18	KEGG_TOLL_LIKE_RECEPTOR_SIGNALING_PATHWAY	Details ...	102	0.57	1.93	0.006	0.007	0.051	4898	tags=41%, list=9%, signal=45%			18	KEGG_WNT_SIGNALING_PATHWAY	Details ...	151	-0.27	-1.03	0.388	0.718	0.998	9424	tags=32%, list=17%, signal=39%
19	KEGG_ANTIGEN_PROCESSING_AND_PRESENTATION	Details ...	81	0.66	1.92	0.008	0.008	0.057	7296	tags=57%, list=13%, signal=65%			19	KEGG_STEROID_BIOSYNTHESIS	Details ...	17	-0.41	-1	0.459	0.747	0.998	10796	tags=47%, list=20%, signal=58%
20	KEGG_PRIMARY_IMMUNODEFICIENCY	Details ...	35	0.77	1.91	0.004	0.008	0.061	5196	tags=66%, list=9%, signal=72%			20	KEGG_BUTANOATE_METABOLISM	Details ...	34	-0.32	-0.98	0.47	0.754	0.999	11126	tags=38%, list=20%, signal=48%
21	KEGG_FC_GAMMA_R_MEDIATED_PHAGOCYTOSIS	Details ...	96	0.57	1.91	0.002	0.008	0.063	4273	tags=43%, list=8%, signal=46%			21	KEGG_PARKINSONS_DISEASE	Details ...	130	-0.33	-0.96	0.496	0.765	1	14319	tags=44%, list=26%, signal=59%
22	KEGG_ADHERENS_JUNCTION	Details ...	73	0.55	1.91	0.002	0.008	0.066	6726	tags=40%, list=12%, signal=45%			22	KEGG_CALCIUM_SIGNALING_PATHWAY	Details ...	178	-0.28	-0.95	0.484	0.743	1	8564	tags=29%, list=15%, signal=34%
23	KEGG_LYSOSOME	Details ...	121	0.58	1.9	0.006	0.008	0.068	6377	tags=47%, list=12%, signal=53%			23	KEGG_BASAL_TRANSCRIPTION_FACTORS	Details ...	35	-0.32	-0.95	0.529	0.715	1	9455	tags=31%, list=17%, signal=38%
24	KEGG_HEMATOPOIETIC_CELL_LINEAGE	Details ...	85	0.67	1.9	0.004	0.008	0.069	5264	tags=52%, list=10%, signal=57%			24	KEGG_PYRUVATE_METABOLISM	Details ...	40	-0.28	-0.89	0.606	0.789	1	11628	tags=43%, list=21%, signal=54%
25	KEGG_CYTOSOLIC_DNA_SENSING_PATHWAY	Details ...	55	0.58	1.9	0	0.007	0.069	7066	tags=38%, list=13%, signal=44%			25	KEGG_ALPHA_LINOLENIC_ACID_METABOLISM	Details ...	19	-0.29	-0.89	0.636	0.771	1	3557	tags=16%, list=6%, signal=17%
26	KEGG_GLYCOSAMINOGLYCAN_DEGRADATION	Details ...	21	0.71	1.9	0.002	0.007	0.072	7467	tags=62%, list=13%, signal=72%			26	KEGG_PROXIMAL_TUBULE_BICARBONATE_RECLAMATION	Details ...	23	-0.3	-0.85	0.665	0.816	1	9248	tags=39%, list=17%, signal=47%
27	KEGG_N_GLYCAN_BIOSYNTHESIS	Details ...	46	0.65	1.9	0.002	0.007	0.074	6219	tags=52%, list=11%, signal=59%			27	KEGG_BIOSYNTHESIS_OF_UNSATURATED_FATTY_ACIDS	Details ...	22	-0.31	-0.84	0.64	0.79	1	8943	tags=27%, list=16%, signal=33%
28	KEGG_GLUTATHIONE_METABOLISM	Details ...	49	0.59	1.89	0	0.007	0.075	8264	tags=49%, list=15%, signal=58%			28	KEGG_HUNTINGTONS_DISEASE	Details ...	182	-0.26	-0.84	0.607	0.765	1	12924	tags=37%, list=23%, signal=49%
29	KEGG_COMPLEMENT_AND_COAGULATION_CASCADES	Details ...	69	0.7	1.89	0	0.008	0.084	8641	tags=59%, list=16%, signal=70%			29	KEGG_ALZHEIMERS_DISEASE	Details ...	166	-0.25	-0.83	0.602	0.754	1	14078	tags=44%, list=25%, signal=59%
30	KEGG_SMALL_CELL_LUNG_CANCER	Details ...	84	0.56	1.87	0.002	0.009	0.096	7921	tags=49%, list=14%, signal=57%			30	KEGG_RIBOSOME	Details ...	88	-0.4	-0.8	0.683	0.789	1	17523	tags=49%, list=32%, signal=71%
31	KEGG_CHEMOKINE_SIGNALING_PATHWAY	Details ...	188	0.53	1.85	0.002	0.011	0.123	5820	tags=37%, list=11%, signal=41%			31	KEGG_SPLICEOSOME	Details ...	127	-0.26	-0.73	0.707	0.874	1	11507	tags=34%, list=21%, signal=43%
32	KEGG_ALLOGRAFT_REJECTION	Details ...	35	0.84	1.84	0.002	0.012	0.135	4971	tags=80%, list=9%, signal=88%			32	KEGG_RNA_DEGRADATION	Details ...	59	-0.25	-0.71	0.781	0.866	1	8641	tags=24%, list=16%, signal=28%
33	KEGG_NICOTINATE_AND_NICOTINAMIDE_METABOLISM	Details ...	24	0.6	1.83	0.002	0.013	0.154	2643	tags=38%, list=5%, signal=39%			33	KEGG_STEROID_HORMONE_BIOSYNTHESIS	Details ...	55	-0.23	-0.7	0.893	0.85	1	5309	tags=11%, list=10%, signal=12%
34	KEGG_T_CELL_RECEPTOR_SIGNALING_PATHWAY	Details ...	108	0.53	1.82	0.006	0.015	0.171	4971	tags=41%, list=9%, signal=45%			34	KEGG_RNA_POLYMERASE	Details ...	29	-0.22	-0.6	0.898	0.932	1	1094	tags=7%, list=2%, signal=7%
35	KEGG_INTESTINAL_IMMUNE_NETWORK_FOR_IGA_PRODUCTION	Details ...	46	0.74	1.82	0.004	0.014	0.174	4964	tags=61%, list=9%, signal=67%
36	KEGG_GRAFT_VERSUS_HOST_DISEASE	Details ...	37	0.82	1.8	0.002	0.016	0.193	5178	tags=81%, list=9%, signal=89%
37	KEGG_TYPE_I_DIABETES_MELLITUS	Details ...	41	0.72	1.79	0.012	0.017	0.207	4971	tags=63%, list=9%, signal=70%
38	KEGG_PROTEIN_EXPORT	Details ...	24	0.65	1.79	0.013	0.018	0.223	7663	tags=50%, list=14%, signal=58%
39	KEGG_ACUTE_MYELOID_LEUKEMIA	Details ...	57	0.52	1.78	0.006	0.018	0.231	3250	tags=30%, list=6%, signal=32%
40	KEGG_MISMATCH_REPAIR	Details ...	23	0.77	1.77	0.01	0.021	0.266	10311	tags=78%, list=19%, signal=96%
41	KEGG_AMINO_SUGAR_AND_NUCLEOTIDE_SUGAR_METABOLISM	Details ...	44	0.58	1.76	0.002	0.022	0.283	8444	tags=52%, list=15%, signal=62%
42	KEGG_ASTHMA	Details ...	28	0.75	1.76	0.022	0.024	0.301	3403	tags=57%, list=6%, signal=61%
43	KEGG_STARCH_AND_SUCROSE_METABOLISM	Details ...	51	0.57	1.76	0.002	0.023	0.301	11290	tags=47%, list=20%, signal=59%
44	KEGG_BLADDER_CANCER	Details ...	42	0.55	1.76	0	0.023	0.302	11469	tags=60%, list=21%, signal=75%
45	KEGG_ARRHYTHMOGENIC_RIGHT_VENTRICULAR_CARDIOMYOPATHY_ARVC	Details ...	74	0.52	1.75	0.004	0.024	0.318	5890	tags=47%, list=11%, signal=53%
46	KEGG_PROSTATE_CANCER	Details ...	89	0.48	1.74	0.002	0.027	0.345	7813	tags=39%, list=14%, signal=46%
47	KEGG_INSULIN_SIGNALING_PATHWAY	Details ...	136	0.43	1.72	0.002	0.03	0.369	7824	tags=38%, list=14%, signal=44%
48	KEGG_GLYCOSAMINOGLYCAN_BIOSYNTHESIS_KERATAN_SULFATE	Details ...	15	0.69	1.72	0.012	0.029	0.369	5723	tags=67%, list=10%, signal=74%
49	KEGG_NOTCH_SIGNALING_PATHWAY	Details ...	47	0.54	1.71	0.018	0.032	0.397	5033	tags=38%, list=9%, signal=42%
50	KEGG_GALACTOSE_METABOLISM	Details ...	25	0.57	1.71	0.01	0.033	0.405	10481	tags=64%, list=19%, signal=79%
51	KEGG_PANTOTHENATE_AND_COA_BIOSYNTHESIS		16	0.66	1.7	0.006	0.034	0.419	6027	tags=50%, list=11%, signal=56%
52	KEGG_DNA_REPLICATION		36	0.74	1.69	0.03	0.037	0.446	6070	tags=64%, list=11%, signal=72%
53	KEGG_PRION_DISEASES		35	0.52	1.68	0.008	0.04	0.47	8812	tags=43%, list=16%, signal=51%
54	KEGG_O_GLYCAN_BIOSYNTHESIS		30	0.56	1.68	0.016	0.039	0.471	4560	tags=47%, list=8%, signal=51%
55	KEGG_PENTOSE_PHOSPHATE_PATHWAY		27	0.51	1.67	0.008	0.042	0.493	9825	tags=52%, list=18%, signal=63%
56	KEGG_PEROXISOME		78	0.47	1.65	0.02	0.049	0.537	8408	tags=41%, list=15%, signal=48%
57	KEGG_MELANOMA		71	0.46	1.64	0.004	0.048	0.54	11559	tags=51%, list=21%, signal=64%
58	KEGG_GLYCOSPHINGOLIPID_BIOSYNTHESIS_GANGLIO_SERIES		15	0.61	1.64	0.023	0.05	0.558	8561	tags=60%, list=15%, signal=71%
59	KEGG_CHRONIC_MYELOID_LEUKEMIA		73	0.48	1.63	0.023	0.051	0.57	7515	tags=38%, list=14%, signal=44%
60	KEGG_VEGF_SIGNALING_PATHWAY		76	0.43	1.62	0.008	0.057	0.597	7297	tags=37%, list=13%, signal=42%
61	KEGG_PRIMARY_BILE_ACID_BIOSYNTHESIS		16	0.63	1.61	0.036	0.06	0.615	3381	tags=31%, list=6%, signal=33%
62	KEGG_CELL_CYCLE		125	0.53	1.59	0.083	0.066	0.638	7825	tags=44%, list=14%, signal=51%
63	KEGG_NON_SMALL_CELL_LUNG_CANCER		54	0.47	1.59	0.024	0.066	0.642	6828	tags=41%, list=12%, signal=46%
64	KEGG_RENAL_CELL_CARCINOMA		70	0.43	1.59	0.011	0.066	0.649	9415	tags=40%, list=17%, signal=48%
65	KEGG_HYPERTROPHIC_CARDIOMYOPATHY_HCM		83	0.45	1.58	0.031	0.066	0.656	7072	tags=41%, list=13%, signal=47%
66	KEGG_COLORECTAL_CANCER		62	0.46	1.58	0.033	0.069	0.669	7570	tags=40%, list=14%, signal=47%
67	KEGG_NOD_LIKE_RECEPTOR_SIGNALING_PATHWAY		62	0.5	1.56	0.04	0.074	0.692	4223	tags=37%, list=8%, signal=40%
68	KEGG_TRYPTOPHAN_METABOLISM		40	0.49	1.56	0.025	0.073	0.692	10507	tags=50%, list=19%, signal=62%
69	KEGG_GLYCOLYSIS_GLUCONEOGENESIS		61	0.46	1.56	0.036	0.075	0.698	9295	tags=44%, list=17%, signal=53%
70	KEGG_OTHER_GLYCAN_DEGRADATION		16	0.63	1.55	0.065	0.075	0.703	5124	tags=56%, list=9%, signal=62%
71	KEGG_VIBRIO_CHOLERAE_INFECTION		54	0.45	1.54	0.031	0.08	0.721	4702	tags=30%, list=9%, signal=32%
72	KEGG_P53_SIGNALING_PATHWAY		68	0.49	1.54	0.051	0.079	0.722	11447	tags=59%, list=21%, signal=74%
73	KEGG_SPHINGOLIPID_METABOLISM		39	0.46	1.54	0.037	0.079	0.722	6377	tags=41%, list=12%, signal=46%
74	KEGG_PROTEASOME		46	0.59	1.54	0.083	0.078	0.723	12192	tags=59%, list=22%, signal=75%
75	KEGG_ARGININE_AND_PROLINE_METABOLISM		54	0.44	1.52	0.033	0.085	0.742	9097	tags=44%, list=16%, signal=53%
76	KEGG_FC_EPSILON_RI_SIGNALING_PATHWAY		79	0.42	1.52	0.032	0.084	0.742	3099	tags=25%, list=6%, signal=27%
77	KEGG_PPAR_SIGNALING_PATHWAY		69	0.43	1.52	0.022	0.084	0.744	8347	tags=36%, list=15%, signal=43%
78	KEGG_NUCLEOTIDE_EXCISION_REPAIR		44	0.53	1.52	0.085	0.085	0.748	10728	tags=57%, list=19%, signal=70%
79	KEGG_GLIOMA		65	0.43	1.51	0.034	0.088	0.756	6892	tags=37%, list=12%, signal=42%
80	KEGG_TIGHT_JUNCTION		131	0.38	1.51	0.023	0.088	0.758	8190	tags=31%, list=15%, signal=36%
81	KEGG_DILATED_CARDIOMYOPATHY		90	0.43	1.51	0.044	0.088	0.761	7604	tags=40%, list=14%, signal=46%
82	KEGG_BETA_ALANINE_METABOLISM		22	0.47	1.5	0.044	0.09	0.773	3771	tags=27%, list=7%, signal=29%
83	KEGG_PYRIMIDINE_METABOLISM		98	0.46	1.5	0.088	0.091	0.777	10550	tags=45%, list=19%, signal=55%
84	KEGG_HOMOLOGOUS_RECOMBINATION		28	0.6	1.5	0.093	0.09	0.781	4536	tags=43%, list=8%, signal=47%
85	KEGG_RENIN_ANGIOTENSIN_SYSTEM		17	0.55	1.49	0.058	0.094	0.792	8906	tags=47%, list=16%, signal=56%
86	KEGG_NEUROTROPHIN_SIGNALING_PATHWAY		126	0.38	1.48	0.034	0.096	0.798	7096	tags=33%, list=13%, signal=37%
87	KEGG_MAPK_SIGNALING_PATHWAY		267	0.36	1.48	0.042	0.097	0.801	6388	tags=30%, list=12%, signal=34%
88	KEGG_ETHER_LIPID_METABOLISM		33	0.44	1.47	0.054	0.102	0.818	7297	tags=39%, list=13%, signal=45%
89	KEGG_MATURITY_ONSET_DIABETES_OF_THE_YOUNG		25	0.49	1.46	0.046	0.105	0.825	10528	tags=52%, list=19%, signal=64%
90	KEGG_GLYCOSAMINOGLYCAN_BIOSYNTHESIS_HEPARAN_SULFATE		26	0.48	1.46	0.083	0.104	0.825	6662	tags=35%, list=12%, signal=39%
91	KEGG_GAP_JUNCTION		90	0.4	1.45	0.079	0.111	0.846	4571	tags=27%, list=8%, signal=29%
92	KEGG_AXON_GUIDANCE		129	0.4	1.44	0.067	0.112	0.853	6375	tags=33%, list=12%, signal=38%
93	KEGG_RIG_I_LIKE_RECEPTOR_SIGNALING_PATHWAY		71	0.39	1.43	0.073	0.116	0.862	4755	tags=25%, list=9%, signal=28%
94	KEGG_ENDOMETRIAL_CANCER		52	0.42	1.43	0.085	0.116	0.864	3420	tags=25%, list=6%, signal=27%
95	KEGG_PHENYLALANINE_METABOLISM		18	0.53	1.43	0.066	0.115	0.864	8823	tags=50%, list=16%, signal=59%
96	KEGG_CYSTEINE_AND_METHIONINE_METABOLISM		34	0.41	1.42	0.042	0.124	0.881	10280	tags=44%, list=19%, signal=54%
97	KEGG_ABC_TRANSPORTERS		44	0.42	1.4	0.083	0.135	0.897	7770	tags=39%, list=14%, signal=45%
98	KEGG_ONE_CARBON_POOL_BY_FOLATE		17	0.51	1.36	0.122	0.157	0.918	3833	tags=35%, list=7%, signal=38%
99	KEGG_PURINE_METABOLISM		159	0.35	1.36	0.068	0.156	0.919	10550	tags=38%, list=19%, signal=46%
100	KEGG_ADIPOCYTOKINE_SIGNALING_PATHWAY		66	0.36	1.35	0.089	0.162	0.928	3796	tags=23%, list=7%, signal=24%
101	KEGG_FATTY_ACID_METABOLISM		42	0.42	1.35	0.109	0.163	0.932	9779	tags=43%, list=18%, signal=52%
102	KEGG_EPITHELIAL_CELL_SIGNALING_IN_HELICOBACTER_PYLORI_INFECTION		68	0.38	1.35	0.095	0.162	0.933	7066	tags=37%, list=13%, signal=42%
103	KEGG_GLYCOSPHINGOLIPID_BIOSYNTHESIS_LACTO_AND_NEOLACTO_SERIES		26	0.43	1.35	0.107	0.161	0.933	5065	tags=31%, list=9%, signal=34%
104	KEGG_GLYCINE_SERINE_AND_THREONINE_METABOLISM		31	0.42	1.34	0.1	0.165	0.937	9441	tags=42%, list=17%, signal=51%
105	KEGG_TGF_BETA_SIGNALING_PATHWAY		86	0.37	1.32	0.122	0.184	0.947	10731	tags=44%, list=19%, signal=55%
106	KEGG_PROGESTERONE_MEDIATED_OOCYTE_MATURATION		85	0.37	1.32	0.152	0.183	0.948	6892	tags=32%, list=12%, signal=36%
107	KEGG_TYROSINE_METABOLISM		42	0.4	1.3	0.11	0.198	0.966	8823	tags=36%, list=16%, signal=42%
108	KEGG_SNARE_INTERACTIONS_IN_VESICULAR_TRANSPORT		38	0.38	1.3	0.127	0.196	0.966	4141	tags=24%, list=7%, signal=26%
109	KEGG_GLYCOSAMINOGLYCAN_BIOSYNTHESIS_CHONDROITIN_SULFATE		22	0.45	1.3	0.182	0.196	0.967	12518	tags=45%, list=23%, signal=59%
110	KEGG_ENDOCYTOSIS		181	0.31	1.29	0.12	0.202	0.972	6409	tags=25%, list=12%, signal=28%
111	KEGG_BASAL_CELL_CARCINOMA		55	0.4	1.28	0.16	0.207	0.976	9505	tags=40%, list=17%, signal=48%
112	KEGG_THYROID_CANCER		29	0.4	1.28	0.13	0.206	0.976	5412	tags=24%, list=10%, signal=27%
113	KEGG_DORSO_VENTRAL_AXIS_FORMATION		24	0.42	1.25	0.206	0.227	0.984	3420	tags=25%, list=6%, signal=27%
114	KEGG_VALINE_LEUCINE_AND_ISOLEUCINE_DEGRADATION		44	0.4	1.23	0.217	0.25	0.991	5270	tags=27%, list=10%, signal=30%
115	KEGG_GLYCOSYLPHOSPHATIDYLINOSITOL_GPI_ANCHOR_BIOSYNTHESIS		25	0.42	1.21	0.245	0.266	0.994	7136	tags=32%, list=13%, signal=37%
116	KEGG_VASCULAR_SMOOTH_MUSCLE_CONTRACTION		115	0.32	1.2	0.218	0.272	0.994	7505	tags=30%, list=14%, signal=34%
117	KEGG_ARACHIDONIC_ACID_METABOLISM		58	0.34	1.18	0.197	0.29	0.996	3366	tags=19%, list=6%, signal=20%
118	KEGG_GLYCEROPHOSPHOLIPID_METABOLISM		76	0.3	1.18	0.198	0.289	0.996	6676	tags=29%, list=12%, signal=33%
119	KEGG_MELANOGENESIS		101	0.32	1.16	0.24	0.304	0.996	8580	tags=28%, list=16%, signal=33%
120	KEGG_PENTOSE_AND_GLUCURONATE_INTERCONVERSIONS		28	0.44	1.16	0.266	0.31	0.996	17972	tags=64%, list=32%, signal=95%
121	KEGG_FRUCTOSE_AND_MANNOSE_METABOLISM		34	0.34	1.15	0.268	0.313	0.996	3932	tags=24%, list=7%, signal=25%
122	KEGG_BASE_EXCISION_REPAIR		35	0.43	1.14	0.349	0.323	0.996	7591	tags=46%, list=14%, signal=53%
123	KEGG_DRUG_METABOLISM_CYTOCHROME_P450		71	0.36	1.14	0.274	0.323	0.996	15192	tags=49%, list=27%, signal=68%
124	KEGG_HEDGEHOG_SIGNALING_PATHWAY		56	0.34	1.12	0.298	0.335	0.998	7271	tags=32%, list=13%, signal=37%
125	KEGG_PORPHYRIN_AND_CHLOROPHYLL_METABOLISM		41	0.37	1.12	0.294	0.337	0.998	11290	tags=34%, list=20%, signal=43%
126	KEGG_DRUG_METABOLISM_OTHER_ENZYMES		51	0.36	1.12	0.302	0.338	0.998	4791	tags=18%, list=9%, signal=19%
127	KEGG_OOCYTE_MEIOSIS		113	0.32	1.12	0.346	0.337	0.998	7825	tags=29%, list=14%, signal=34%
128	KEGG_INOSITOL_PHOSPHATE_METABOLISM		54	0.32	1.11	0.318	0.343	0.999	4518	tags=22%, list=8%, signal=24%
129	KEGG_RETINOL_METABOLISM		64	0.36	1.09	0.344	0.363	1	11455	tags=34%, list=21%, signal=43%
130	KEGG_TYPE_II_DIABETES_MELLITUS		47	0.33	1.04	0.391	0.415	1	5356	tags=30%, list=10%, signal=33%
131	KEGG_ASCORBATE_AND_ALDARATE_METABOLISM		25	0.42	1.04	0.426	0.412	1	17771	tags=64%, list=32%, signal=94%
132	KEGG_METABOLISM_OF_XENOBIOTICS_BY_CYTOCHROME_P450		69	0.34	1.04	0.428	0.413	1	15192	tags=46%, list=27%, signal=64%
133	KEGG_LYSINE_DEGRADATION		44	0.33	1.03	0.448	0.426	1	2570	tags=16%, list=5%, signal=17%
134	KEGG_HISTIDINE_METABOLISM		29	0.31	1.01	0.443	0.444	1	8612	tags=31%, list=16%, signal=37%
135	KEGG_RIBOFLAVIN_METABOLISM		16	0.35	1	0.457	0.449	1	13358	tags=50%, list=24%, signal=66%
136	KEGG_ALDOSTERONE_REGULATED_SODIUM_REABSORPTION		42	0.32	1	0.446	0.45	1	8304	tags=31%, list=15%, signal=36%
137	KEGG_NITROGEN_METABOLISM		23	0.33	0.99	0.444	0.456	1	10510	tags=39%, list=19%, signal=48%
138	KEGG_GNRH_SIGNALING_PATHWAY		101	0.26	0.97	0.484	0.484	1	7505	tags=25%, list=14%, signal=29%
139	KEGG_PROPANOATE_METABOLISM		33	0.31	0.93	0.54	0.532	1	3796	tags=21%, list=7%, signal=23%
140	KEGG_CITRATE_CYCLE_TCA_CYCLE		31	0.33	0.91	0.529	0.552	1	9023	tags=35%, list=16%, signal=42%
141	KEGG_UBIQUITIN_MEDIATED_PROTEOLYSIS		135	0.26	0.89	0.559	0.576	1	8173	tags=27%, list=15%, signal=32%
142	KEGG_AMINOACYL_TRNA_BIOSYNTHESIS		41	0.31	0.89	0.567	0.577	1	10723	tags=41%, list=19%, signal=51%
143	KEGG_REGULATION_OF_AUTOPHAGY		35	0.24	0.8	0.721	0.695	1	6680	tags=14%, list=12%, signal=16%
144	KEGG_OLFACTORY_TRANSDUCTION		386	0.14	0.61	0.998	0.926	1	19677	tags=39%, list=36%, signal=59%

## Sheet: S9
Table S9：Relative Fractions of tumor-infiltrating immune cells of LGG patients by the ssGSEA algorithm.
id	TCGA-HW-7491-01A-11R-2027-07	TCGA-VM-A8CD-01A-11R-A36H-07	TCGA-S9-A7QY-01A-11R-A34F-07	TCGA-FG-5965-02A-11R-A29R-07	TCGA-HT-7475-01A-11R-2027-07	TCGA-HT-7473-01A-11R-2027-07	TCGA-DU-7292-01A-11R-2027-07	TCGA-DU-A5TT-01A-11R-A28M-07	TCGA-HT-7874-01A-11R-2403-07	TCGA-HT-7471-01A-11R-2256-07	TCGA-DB-5274-01A-01R-1470-07	TCGA-S9-A7R7-01A-11R-A34R-07	TCGA-S9-A6WG-01A-11R-A33Z-07	TCGA-HT-7691-01A-11R-2256-07	TCGA-HW-7487-01A-11R-2027-07	TCGA-E1-A7YJ-01A-11R-A34F-07	TCGA-E1-A7YK-01A-11R-A34F-07	TCGA-HT-7609-01A-11R-2090-07	TCGA-HT-A5RA-01A-11R-A28M-07	TCGA-S9-A6WL-01A-21R-A33Z-07	TCGA-S9-A6TZ-01A-21R-A32Q-07	TCGA-QH-A6XA-01A-12R-A32Q-07	TCGA-HT-7858-01A-11R-2403-07	TCGA-TQ-A7RH-01A-12R-A34F-07	TCGA-DU-6403-01A-11R-1708-07	TCGA-E1-A7YL-01A-11R-A34F-07	TCGA-FG-A4MX-01A-11R-A26U-07	TCGA-DB-A4XD-01A-11R-A27Q-07	TCGA-VM-A8CF-01A-11R-A36H-07	TCGA-DU-6394-01A-11R-1708-07	TCGA-HT-7692-01A-12R-2256-07	TCGA-DH-5141-01A-01R-1470-07	TCGA-DB-A75L-01A-11R-A32Q-07	TCGA-HT-8558-01A-21R-2404-07	TCGA-RY-A843-01A-11R-A36H-07	TCGA-HT-A74O-01A-11R-A32Q-07	TCGA-FG-A4MU-01B-11R-A28M-07	TCGA-DB-A64S-01A-11R-A29R-07	TCGA-FG-A6J3-01A-11R-A31N-07	TCGA-QH-A6X9-01A-12R-A32Q-07	TCGA-S9-A7R4-01A-12R-A34R-07	TCGA-HT-7695-01A-11R-2256-07	TCGA-DU-A5TY-01A-11R-A28M-07	TCGA-S9-A89V-01A-11R-A36H-07	TCGA-FG-A4MT-02A-11R-A29R-07	TCGA-DU-7290-01A-11R-2027-07	TCGA-DU-A5TW-01A-11R-A28M-07	TCGA-DB-5279-01A-03R-2347-07	TCGA-E1-A7YE-01A-11R-A34F-07
aDCs	0.582334	0.753953	0.585678	0.667877	0.476312	0.575523	0.499452	0.65563	0.719964	0.696242	0.662299	0.51808	0.665823	0.766803	0.660816	0.533716	0.580639	0.704469	0.59314	0.67734	0.653042	0.553707	0.566545	0.552388	0.653245	0.6662	0.497888	0.44881	0.669934	0.619887	0.683273	0.63151	0.614337	0.608233	0.628587	0.714833	0.553414	0.69461	0.54782	0.538757	0.561128	0.64717	0.723532	0.628185	0.543277	0.600805	0.491617	0.810787	0.560993
APC_co_inhibition	0.67061	0.856061	0.678234	0.726529	0.656849	0.843153	0.730981	0.796896	0.696304	0.769248	0.745634	0.811714	0.7625	0.793957	0.706499	0.812357	0.803039	0.75626	0.791059	0.71381	0.767174	0.731282	0.774187	0.776179	0.789964	0.781152	0.685254	0.743173	0.80882	0.729628	0.687771	0.7224	0.726244	0.68351	0.722383	0.81058	0.808363	0.781874	0.797544	0.712411	0.76696	0.710227	0.816606	0.768178	0.732622	0.836182	0.736418	0.710285	0.768668
APC_co_stimulation	0.55433	0.683297	0.56739	0.668705	0.560675	0.644507	0.603992	0.606494	0.602244	0.602895	0.609782	0.641113	0.662159	0.701339	0.592177	0.64757	0.671538	0.593451	0.650852	0.581183	0.59608	0.601567	0.661271	0.620929	0.669212	0.653531	0.563892	0.554456	0.637555	0.594047	0.540965	0.586494	0.539255	0.631301	0.539821	0.659887	0.664637	0.663939	0.695445	0.576216	0.646881	0.594024	0.684053	0.597274	0.632984	0.707544	0.565094	0.620267	0.628071
B_cells	0.592382	0.591263	0.574913	0.578528	0.562253	0.657704	0.573133	0.570254	0.579146	0.619319	0.608438	0.582577	0.625371	0.597204	0.584815	0.586788	0.58704	0.567477	0.640426	0.566491	0.618918	0.556767	0.672191	0.545488	0.584553	0.595268	0.575738	0.580284	0.586203	0.590063	0.572536	0.602413	0.534373	0.567323	0.557913	0.602306	0.599887	0.589033	0.596351	0.57606	0.530879	0.57117	0.619224	0.573634	0.582178	0.609253	0.574539	0.583213	0.539236
CCR	0.595493	0.656416	0.593071	0.638815	0.590852	0.655893	0.603437	0.629359	0.607689	0.632353	0.638641	0.641154	0.684606	0.659998	0.603269	0.635909	0.643296	0.616832	0.654035	0.594393	0.620883	0.605913	0.649878	0.629752	0.623244	0.64732	0.604774	0.598518	0.636712	0.615047	0.604308	0.628094	0.602851	0.590104	0.602728	0.651399	0.643758	0.639192	0.665329	0.593055	0.631639	0.606771	0.667822	0.61681	0.615878	0.665828	0.593497	0.630922	0.639065
CD8+_T_cells	0.589284	0.668146	0.581273	0.712984	0.674524	0.694907	0.704916	0.57451	0.694215	0.629397	0.659981	0.689585	0.684187	0.676349	0.659212	0.702149	0.729372	0.407296	0.657426	0.594432	0.613375	0.565558	0.664726	0.581484	0.644497	0.72382	0.486888	0.453249	0.546789	0.545962	0.571283	0.577565	0.587766	0.748948	0.585422	0.70432	0.584788	0.601214	0.775363	0.569093	0.564751	0.684629	0.707644	0.700593	0.680364	0.726432	0.426546	0.719228	0.620771
Check-point	0.58574	0.660107	0.587568	0.656869	0.58015	0.674805	0.593051	0.639328	0.590611	0.63301	0.650409	0.654142	0.659662	0.681134	0.581204	0.662003	0.669988	0.593651	0.658693	0.607218	0.612735	0.602887	0.655081	0.627273	0.648278	0.659976	0.604301	0.594272	0.652234	0.607536	0.579608	0.613134	0.586252	0.597841	0.580235	0.682232	0.673411	0.640312	0.69133	0.578215	0.640642	0.602597	0.679479	0.623446	0.619556	0.692958	0.598124	0.620763	0.660192
Cytolytic_activity	0.637223	0.694132	0.61144	0.699909	0.57767	0.72327	0.658419	0.623468	0.542637	0.718132	0.76537	0.708863	0.748564	0.69327	0.55569	0.715128	0.759489	0.581961	0.753219	0.59464	0.621994	0.544063	0.738269	0.644991	0.655923	0.746494	0.316048	0.539536	0.682506	0.617098	0.584368	0.669896	0.525869	0.510665	0.535672	0.759232	0.759023	0.642712	0.840424	0.588399	0.52058	0.586176	0.73496	0.657394	0.602076	0.772641	0.514743	0.764735	0.673147
DCs	0.557472	0.526922	0.481715	0.617933	0.475446	0.613251	0.466184	0.55414	0.515655	0.55784	0.70419	0.565724	0.572733	0.629792	0.59025	0.532962	0.549954	0.529209	0.575935	0.536868	0.549398	0.579814	0.640861	0.628684	0.505698	0.482023	0.54955	0.540312	0.646888	0.588801	0.586581	0.59984	0.521833	0.431286	0.552457	0.612635	0.409925	0.571892	0.610519	0.508629	0.520607	0.468903	0.585754	0.46112	0.551653	0.465443	0.5343	0.595589	0.546209
HLA	0.799715	0.875007	0.804797	0.899836	0.784573	0.914712	0.837757	0.873768	0.776722	0.876703	0.861298	0.934444	0.859992	0.878893	0.792544	0.894581	0.919863	0.859426	0.898833	0.840823	0.833819	0.80643	0.904468	0.847111	0.880419	0.925992	0.832586	0.759837	0.915515	0.85715	0.812069	0.865369	0.806934	0.788232	0.843792	0.930925	0.906922	0.884177	0.919205	0.787136	0.902013	0.788101	0.914367	0.874607	0.857105	0.922032	0.75317	0.831989	0.912174
iDCs	0.135134	0.123992	0.120918	0.577388	0.370265	0.498644	0.308925	0.227087	0.12063	0.548728	0.423087	0.356989	0.467683	0.388392	0.317413	0.328131	0.312757	0.323738	0.574599	0.306398	0.37789	0.351232	0.496543	0.39489	0.406304	0.187399	0.463213	0.134731	0.477278	0.445504	0.394549	0.377887	0.208212	0.127219	0.355808	0.595403	0.460906	0.37391	0.304408	0.118103	0.470951	0.313424	0.578168	0.38122	0.364761	0.515893	0.337947	0.129534	0.391268
Inflammation-promoting	0.548449	0.677433	0.579008	0.662907	0.571548	0.648511	0.591098	0.623175	0.559793	0.663769	0.668698	0.618892	0.696869	0.639282	0.560638	0.687968	0.67422	0.544888	0.714917	0.558697	0.579555	0.520301	0.679504	0.603634	0.651783	0.691921	0.541133	0.587225	0.567965	0.607664	0.576087	0.609078	0.532253	0.513947	0.538821	0.664355	0.696477	0.614134	0.713463	0.521627	0.571408	0.587144	0.687484	0.578142	0.548593	0.676662	0.502516	0.643444	0.608049
Macrophages	0.709744	0.782699	0.671128	0.787767	0.708115	0.831206	0.771254	0.750314	0.728274	0.766099	0.801829	0.769806	0.775574	0.788888	0.738707	0.756849	0.750512	0.723581	0.786873	0.765329	0.762866	0.70458	0.806656	0.751704	0.80615	0.755826	0.706006	0.709409	0.800678	0.720219	0.712545	0.753357	0.745195	0.725757	0.728001	0.778096	0.825959	0.74472	0.806466	0.685277	0.763218	0.703545	0.827634	0.717377	0.76489	0.78884	0.706471	0.75899	0.751429
Mast_cells	0.374818	0.141465	0.363703	0.216084	0.453809	0.460917	0.139902	0.336354	0.331216	0.35774	0.59566	0.234114	0.39897	0.42819	0.335938	0.406048	0.239038	0.140069	0.385095	0.223037	0.323138	0.140946	0.358178	0.213299	0.144513	0.292323	0.404137	0.335259	0.485599	0.316325	0.335236	0.273987	0.516433	0.339602	0.285515	0.455307	0.429767	0.466147	0.302969	0.135099	0.436411	0.460815	0.438605	0.295776	0.269463	0.322061	0.309757	0.415266	0.342216
MHC_class_I	0.97136	0.993774	0.974985	0.985639	0.960907	0.978835	0.983826	0.97562	0.957499	0.99408	0.975596	0.988208	0.981888	0.976089	0.971881	0.997311	0.984824	0.967418	0.996233	0.979554	0.981263	0.963179	0.973446	0.964719	0.985148	0.987529	0.968897	0.958511	0.955141	0.992947	0.968939	0.985913	0.964492	0.934286	0.971603	0.98489	0.99422	0.983004	0.987721	0.95599	0.97928	0.965744	0.976461	0.973145	0.969396	0.977746	0.962785	0.971427	0.987367
Neutrophils	0.77632	0.818871	0.721215	0.713464	0.780351	0.809626	0.717012	0.732992	0.786096	0.783261	0.775744	0.784419	0.824834	0.769798	0.749344	0.760259	0.771051	0.777442	0.752534	0.735544	0.787529	0.74958	0.819707	0.775272	0.745832	0.765883	0.743662	0.764647	0.740411	0.763838	0.734183	0.735912	0.74204	0.748396	0.740296	0.75905	0.759817	0.760273	0.753337	0.746119	0.753466	0.766728	0.764874	0.752722	0.746771	0.78023	0.734387	0.789802	0.740718
NK_cells	0.554007	0.452545	0.556739	0.624632	0.544866	0.583007	0.464704	0.506787	0.500791	0.563145	0.677224	0.546697	0.620247	0.60044	0.511556	0.536185	0.631338	0.564247	0.525412	0.585201	0.569399	0.551232	0.615009	0.581124	0.499316	0.48301	0.511594	0.56663	0.611956	0.585264	0.614101	0.634202	0.483195	0.2898	0.562944	0.556936	0.446342	0.647347	0.564362	0.577117	0.578661	0.601607	0.538409	0.61287	0.533154	0.578283	0.524617	0.568102	0.569373
Parainflammation	0.745724	0.869843	0.759961	0.815206	0.762178	0.839905	0.791823	0.816663	0.750668	0.827106	0.788807	0.845194	0.826947	0.831792	0.746934	0.846129	0.828564	0.791167	0.865027	0.776217	0.802199	0.772159	0.811759	0.803706	0.835037	0.830051	0.760833	0.762377	0.803666	0.796747	0.767362	0.792279	0.766368	0.735344	0.757425	0.831016	0.851384	0.808093	0.850254	0.749266	0.800697	0.758889	0.852678	0.778936	0.771687	0.854264	0.763812	0.78128	0.801969
pDCs	0.662304	0.744644	0.666007	0.715692	0.634877	0.752505	0.653455	0.713475	0.659386	0.746128	0.739911	0.726894	0.750119	0.729905	0.647314	0.757504	0.730524	0.686474	0.717434	0.647736	0.699622	0.686628	0.720757	0.699653	0.748637	0.67709	0.619021	0.675325	0.760302	0.654087	0.682664	0.66824	0.641764	0.621691	0.670367	0.791034	0.697269	0.729256	0.782765	0.655743	0.683348	0.638515	0.78333	0.687301	0.677938	0.744817	0.668519	0.663013	0.678919
T_cell_co-inhibition	0.568079	0.67412	0.58457	0.657156	0.583886	0.725246	0.609069	0.662505	0.614932	0.664039	0.67239	0.683245	0.679455	0.679422	0.587788	0.688438	0.674654	0.655817	0.660553	0.61244	0.637607	0.62924	0.672806	0.642342	0.635795	0.696264	0.597403	0.610278	0.688268	0.576396	0.566492	0.603459	0.623447	0.593108	0.626097	0.688737	0.678959	0.664234	0.692754	0.576776	0.646776	0.598792	0.694047	0.652938	0.622931	0.723515	0.613325	0.628153	0.67151
T_cell_co-stimulation	0.517874	0.57076	0.480367	0.578213	0.525745	0.618969	0.498101	0.539649	0.487077	0.569081	0.5932	0.612712	0.621338	0.611569	0.503228	0.611198	0.638832	0.4584	0.595709	0.535378	0.530321	0.507149	0.610891	0.533058	0.564442	0.648111	0.489986	0.516613	0.572585	0.513512	0.504676	0.507727	0.501479	0.505291	0.492273	0.641087	0.628782	0.540197	0.635733	0.465206	0.515836	0.505597	0.642557	0.556442	0.538648	0.634021	0.505728	0.570208	0.593461
T_helper_cells	0.854167	0.932299	0.873936	0.919274	0.825312	0.973027	0.8412	0.889497	0.841161	0.945228	0.910341	0.980039	0.945613	0.940522	0.920657	0.918948	0.971202	0.930359	0.903444	0.890822	0.933471	0.932357	0.955852	0.952625	0.94811	0.95931	0.902195	0.906422	0.966649	0.851612	0.929264	0.925691	0.929187	0.849422	0.916604	0.969742	0.958061	0.976178	0.944537	0.873667	0.962	0.842987	0.960751	0.926517	0.888344	0.971144	0.894972	0.907959	0.972374
Tfh	0.375723	0.521813	0.492629	0.575027	0.393447	0.443264	0.336914	0.4464	0.485357	0.515776	0.609276	0.412195	0.527294	0.522923	0.40227	0.524178	0.502847	0.393399	0.51612	0.36885	0.463936	0.340421	0.450724	0.516324	0.522328	0.675778	0.432425	0.439732	0.398665	0.510114	0.523567	0.509771	0.429238	0.313433	0.374332	0.505908	0.546531	0.486331	0.56436	0.426213	0.450686	0.495102	0.533935	0.492359	0.42958	0.488483	0.338416	0.516875	0.507118
Th1_cells	0.426393	0.537373	0.497331	0.548923	0.499069	0.583854	0.51055	0.585931	0.517874	0.548828	0.515626	0.497793	0.611154	0.568582	0.508353	0.558757	0.550733	0.47413	0.559646	0.516032	0.491588	0.498465	0.547905	0.521517	0.50477	0.563194	0.515603	0.491173	0.47986	0.399194	0.425893	0.469512	0.531128	0.498431	0.50721	0.493699	0.527528	0.559634	0.512937	0.438522	0.549596	0.507229	0.564067	0.468586	0.528231	0.591466	0.451616	0.508851	0.544002
Th2_cells	0.41552	0.510317	0.406011	0.477519	0.466555	0.506845	0.463222	0.454899	0.433675	0.438441	0.502591	0.494101	0.553177	0.501963	0.419047	0.510806	0.507748	0.483055	0.586418	0.507197	0.489502	0.378003	0.481564	0.513122	0.484636	0.571492	0.422889	0.448535	0.507703	0.461409	0.499437	0.525974	0.426717	0.480756	0.475198	0.539037	0.517153	0.468723	0.609567	0.403016	0.43795	0.430071	0.647733	0.460229	0.525754	0.557953	0.459404	0.468035	0.533764
TIL	0.665444	0.706659	0.641028	0.710655	0.655294	0.760616	0.659269	0.674598	0.646505	0.717213	0.717682	0.739166	0.745496	0.726577	0.64541	0.718654	0.746211	0.677424	0.711495	0.644744	0.698721	0.661021	0.751772	0.699073	0.705859	0.736691	0.630068	0.656206	0.717656	0.656229	0.651266	0.675468	0.653496	0.638931	0.658637	0.745591	0.716812	0.717818	0.756367	0.646399	0.678346	0.656311	0.751757	0.696121	0.671002	0.752654	0.646759	0.70062	0.705949
Treg	0.768116	0.809674	0.761417	0.784311	0.768871	0.794597	0.785875	0.776751	0.78132	0.78252	0.775002	0.807505	0.790066	0.791623	0.776006	0.800816	0.790621	0.754952	0.811939	0.781924	0.7777	0.761262	0.784324	0.766991	0.791956	0.800875	0.750013	0.760514	0.765008	0.777803	0.748438	0.770524	0.766576	0.77108	0.760863	0.783668	0.809503	0.774166	0.790559	0.752813	0.777421	0.776738	0.811926	0.780501	0.779613	0.803588	0.76332	0.786774	0.799653
Type_I_IFN_Reponse	0.745455	0.898674	0.792784	0.790781	0.779366	0.827579	0.763252	0.836848	0.769117	0.859613	0.786715	0.804035	0.807053	0.79356	0.756986	0.886445	0.828784	0.747996	0.826808	0.75129	0.822484	0.761492	0.771867	0.768429	0.813561	0.775428	0.741409	0.736733	0.786676	0.788403	0.791248	0.799354	0.743412	0.774733	0.765907	0.832516	0.774655	0.793853	0.838671	0.740401	0.789831	0.773268	0.818079	0.770907	0.76409	0.819431	0.737466	0.76374	0.773966
Type_II_IFN_Reponse	0.636994	0.655284	0.644374	0.623236	0.651282	0.710024	0.67815	0.60822	0.66592	0.542012	0.642718	0.765642	0.788681	0.745724	0.546163	0.634051	0.70506	0.650151	0.65998	0.652414	0.664056	0.6359	0.65236	0.66436	0.565397	0.684905	0.565435	0.663156	0.608297	0.626954	0.611986	0.664074	0.585937	0.658882	0.616655	0.521234	0.693237	0.712764	0.668737	0.607139	0.666921	0.635005	0.691279	0.708785	0.623178	0.644173	0.537404	0.682481	0.625444
[truncated: 480 more columns]

## Sheet: S10
Table S10：Relative Fractions of tumor-infiltrating immune cells of LGG patients by the CIBERSORT algorithm.
Mixture	B cells naive	B cells memory	Plasma cells	T cells CD8	T cells CD4 naive	T cells CD4 memory resting	T cells CD4 memory activated	T cells follicular helper	T cells regulatory (Tregs)	T cells gamma delta	NK cells resting	NK cells activated	Monocytes	Macrophages M0	Macrophages M1	Macrophages M2	Dendritic cells resting	Dendritic cells activated	Mast cells resting	Mast cells activated	Eosinophils	Neutrophils	P-value	Correlation	RMSE
TCGA-HW-7491-01A-11R-2027-07	0.0358227	0	0	0	0	0.159458	0	0.0022512	0	0	0.131112	0	0.0388431	0.122944	0.010907	0.0526305	0	0	0.196878	0	0	0.249153	0.822	-0.0146972	1.11397
TCGA-VM-A8CD-01A-11R-A36H-07	0.00275642	0.00869055	0.00529641	0	0	0.201792	0	0.0136553	0	0	0.0180334	0.0134486	0.148607	0	0.102546	0.347548	0.0122948	0	0	0.0317922	0.0723216	0.021219	0.463	0.027319	1.07782
TCGA-S9-A7QY-01A-11R-A34F-07	0.000768403	0	0	0.0181094	0	0.0848473	0	0	0.00723865	0	0.0903767	0.0346638	0.271648	0.0776656	0.00482854	0.327749	0	0	0.078805	0	0.00330024	0	0.538	0.0183697	1.09031
TCGA-FG-5965-02A-11R-A29R-07	0	0.0106461	0.00198686	0	0	0.175084	0	0.0504018	0	0.00424415	0	0.1153	0.00639046	0	0.00217776	0.478259	0.00308269	0.00147255	0	0.140772	0.00692915	0.00325326	0.032	0.179363	1.03037
TCGA-HT-7475-01A-11R-2027-07	0	0	0.00387839	0.0461206	0	0.263515	0	0.0123359	0	0	0.13928	0	0.143619	0.162031	0.00387934	0.0352737	0	0	0.0896836	0	0	0.100383	0.465	0.0269353	1.08203
TCGA-HT-7473-01A-11R-2027-07	0.00572163	0.0187095	0	0.0237631	0	0.0517622	0.0265006	0	0.00936234	0	0.0478163	0	0.272592	0	0.0042275	0.45345	0.00111949	0	0.0780827	0	0.00451044	0.00238223	0.005	0.291421	0.973129
TCGA-DU-7292-01A-11R-2027-07	0.0132061	0	0	0.0645315	0	0.166805	0	0.0131678	0	0	0	0.0578856	0.128515	0	0.0867153	0.305127	0	0	0.139006	0	0	0.0250415	0.581	0.0134748	1.07494
TCGA-DU-A5TT-01A-11R-A28M-07	0	0.0179513	0.00675237	0.036168	0	0.162057	0	0.0526442	0.00121827	0	0.0626246	0.0234703	0.266927	0	0.00749979	0.27608	0	0	0	0.0431527	0.0293877	0.0140667	0.169	0.0804931	1.05539
TCGA-HT-7874-01A-11R-2403-07	0	0.00387493	0	0.0528394	0	0.0918662	0	0.0289577	0	0	0	0	0.320044	0.0774639	0.0189053	0.0820403	0	0	0.241974	0	0	0.0820342	0.265	0.0585498	1.07559
TCGA-HT-7471-01A-11R-2256-07	0	0.00252698	0.000821461	0	0	0.136533	0	0.00715427	0	0	0.0320131	0.0360277	0.286407	0	0.0507052	0.339094	0.0064698	0	0.100788	0	0.0014587	0	0.028	0.185168	1.01482
TCGA-DB-5274-01A-01R-1470-07	0	0.0179019	0.000347013	0.0426579	0	0.110259	0	0	0	0.00825211	0	0.110355	0.131837	0	0.0373567	0.431197	0.000369775	0	0	0.0753097	0.0131667	0.0209906	0.006	0.283605	0.975333
TCGA-S9-A7R7-01A-11R-A34R-07	0.0137299	0.00851791	0	0.0422491	0	0.0787529	0.0146923	0	0.0141552	0	0.0550114	0	0.379351	0	0.0135757	0.288829	0	0	0.075289	0	0	0.0158466	0.052	0.145926	1.03781
TCGA-S9-A6WG-01A-11R-A33Z-07	0.00982196	0	0	0.0171514	0	0.128628	0	0.00102792	0	0	0	0.0582038	0.203518	0	0.0873871	0.0508993	0	0	0	0.376252	0.00881614	0.0582946	0.013	0.222729	1.03775
TCGA-HT-7691-01A-11R-2256-07	0.00395531	0.00279663	0	0.0159112	0	0.0484545	0	0.0144839	0	0	0	0.0215017	0.285006	0	0.00507194	0.146686	0	0.00155985	0	0.25139	0.203183	0	0.27	0.057292	1.09763
TCGA-HW-7487-01A-11R-2027-07	0	0.00568357	0	0.0569397	0	0.271105	0	0.0300593	0	0	0.0012807	0.0368528	0.0677347	0	0.0606513	0.27891	0.00505963	0	0.0752015	0	0	0.110522	0.373	0.0390163	1.06993
TCGA-E1-A7YJ-01A-11R-A34F-07	0	0.00195844	0	0.0703452	0	0.141195	0	0.0193424	0.0033515	0	0.0515592	0.0156422	0.107161	0	0.0586601	0.416112	0.000456018	0	0.0975403	0	0.001555	0.0151208	0.146	0.0900599	1.04985
TCGA-E1-A7YK-01A-11R-A34F-07	0.0161819	0	0	0.0500362	0	0.0775669	0	0	0.0025571	0	0.0390934	0	0.29883	0	0.00166351	0.458105	0	0.00450184	0.0514638	0	0	0	0.01	0.252795	0.994615
TCGA-HT-7609-01A-11R-2090-07	0.00552932	0	0	0	0.000343679	0.0847756	0	0.00422695	0	0	0	0.0605647	0.376176	0	0	0.238295	0	0	0	0.182524	0.0475651	0	0.028	0.185491	1.03246
TCGA-HT-A5RA-01A-11R-A28M-07	0.00739478	0	0.00954429	0.0237653	0	0.12223	0	0.0192432	0.00496876	0	0	0.0487394	0.0172128	0.261594	0.210793	0.194518	0	0	0.0548438	0	0	0.0251524	0.09	0.115539	1.07288
TCGA-S9-A6WL-01A-21R-A33Z-07	0	0.0093715	0.00291087	0	0	0.129244	0	0	0	0	0.0900433	0	0.251411	0	0.00947686	0.379885	0	0	0.115442	0	0.0122153	0	0.607	0.0102406	1.08711
TCGA-S9-A6TZ-01A-21R-A32Q-07	0	0.0156435	0.0037307	0.0314571	0	0.177614	0	0.0126059	0	0	0	0.0781428	0.19959	0	0.0650043	0.20913	0.00284534	0	0	0.177656	0.01156	0.0150209	0.084	0.11816	1.04645
TCGA-QH-A6XA-01A-12R-A32Q-07	0	0	0.00012227	0	0	0.109165	0	0	0	0	0	0.044235	0.518514	0	0	0.114459	0	0	0	0.201838	0.011667	0	0.041	0.159725	1.05902
TCGA-HT-7858-01A-11R-2403-07	0.026	0	0	0.0161233	0	0.102492	0	7.5514e-05	0	0	0	0.0311845	0.148107	0.0107301	0.0487522	0.433891	0.00806884	0	0	0.149851	0.0081522	0.0165714	0.003	0.32379	0.957512
TCGA-TQ-A7RH-01A-12R-A34F-07	0.00280542	0	0	0	0	0.128103	0	0.0066836	0	0	0	0.0629687	0.349827	0	0	0.386552	0	0	0	0.0553836	0.00767612	0	0.014	0.22043	1.01242
TCGA-DU-6403-01A-11R-1708-07	0	0	0.000988378	0	0	0.159648	0	0.00252676	0	0	0.0288964	0.0459312	0.341788	0.0192281	0.0476453	0.288218	0	0.00139543	0.0129253	0	0.0487528	0.00205676	0.09	0.1153	1.05076
TCGA-E1-A7YL-01A-11R-A34F-07	0.00172692	0.0195412	0	0.072926	0	0.145361	0	0.0201887	0	0	0.0324305	0.023038	0.248515	0.000833136	0.000275237	0.281398	0	0	0.137121	0	0.010823	0.00582282	0.304	0.0494503	1.06269
TCGA-FG-A4MX-01A-11R-A26U-07	0	0.0018136	0.00279026	0.0266683	0.0244126	0	0	0	0	0	0.0162287	0.0218748	0.30952	0	0.00509747	0.340552	0	0	0	0.157005	0.0940367	0	0.366	0.0403026	1.09906
TCGA-DB-A4XD-01A-11R-A27Q-07	0.0107858	0	0	0.0224507	0	0.0904719	0	0	0	0	0	0.0560768	0.107638	0	0.050662	0.374655	0.00164267	0	0.270502	0	0	0.015115	0.291	0.0525995	1.07147
TCGA-VM-A8CF-01A-11R-A36H-07	0	0.0137016	0	0.0119363	0	0.0762334	0	0.0053071	0.00382156	0	0	0.0429658	0.177402	0	0	0.628326	0	0	0.0403056	0	0	0	0.007	0.280501	0.990816
TCGA-DU-6394-01A-11R-1708-07	0.00681959	0	0	0.00245918	0.0117873	0.0662086	0	0	0	0	0.12958	0	0.0343817	0.155962	0.0168238	0.298917	0.00777897	0	0.230447	0	0	0.0388352	0.242	0.0619534	1.06898
TCGA-HT-7692-01A-12R-2256-07	0.018367	0	0	0	0	0.114391	0	0.0112277	0	0	0.0510588	0.0388065	0.274041	0	0.00404882	0.391285	0	0	0	0.0632065	0.0335681	0	0.091	0.113294	1.05322
TCGA-DH-5141-01A-01R-1470-07	0	0.00809082	0.00454671	0.0195981	0	0.0588138	0	0.0147219	0.00457711	0	0.0170125	0.0341579	0.0191352	0.0721961	0.0631866	0.494133	0.00301882	0	0	0.179508	0.00439623	0.0029072	0.141	0.0912435	1.0823
TCGA-DB-A75L-01A-11R-A32Q-07	0	0.00321972	0.00333467	0.0243524	0	0.0899992	0	0.0137584	0.00588831	0	0.0721555	0	0.409584	0.0196218	0.00451344	0.210877	0	0	0.135182	0	0	0.00751284	0.11	0.105407	1.05557
TCGA-HT-8558-01A-21R-2404-07	0	0	0	0.0297856	0	0.302951	0	0.0340357	0	0	0	0.0846068	0.25984	0.0521475	0.0326677	0.0221494	0	0	0.108469	0	0.0588224	0.0145253	0.804	-0.0126456	1.09228
TCGA-RY-A843-01A-11R-A36H-07	0	0.00296936	0	0.0212805	0	0.149929	0	0.0130439	0	0	0	0.0183298	0.0808825	0	0	0.652676	0	0.0038115	0.046065	0	0.0110121	0	0.147	0.0890546	1.08266
TCGA-HT-A74O-01A-11R-A32Q-07	0.000867334	0.0154709	0	0.0511392	0	0.092025	0	0	0.00793916	0	0	0.033511	0.217391	0	0.0042944	0.44546	0.00926287	0.00230047	0.117669	0	0	0.00266995	0.01	0.253943	0.987181
TCGA-FG-A4MU-01B-11R-A28M-07	0.000410781	0.0014852	0.00107084	0	0	0.14108	0	0.00529809	0.00325025	0	0.00625713	0.0174769	0.0334284	0.177189	0.0434593	0.520964	0	0	0.0358804	0	0	0.0127493	0.07	0.126165	1.06718
TCGA-DB-A64S-01A-11R-A29R-07	0.0048088	0.00125751	0.00124855	0	0	0.176256	0	0.022088	0	0	0	0.0687311	0.317559	0	0.000881919	0.145369	0.000324184	0	0	0.241893	0.0128058	0.00677785	0.011	0.245007	1.00056
TCGA-FG-A6J3-01A-11R-A31N-07	0	0	0	0.112639	0	0.103864	0	0.0163207	0	0.00331517	0	0.0874281	0.244859	0	0.0505613	0.267444	0	0	0	0.102622	0.0109464	0	0.013	0.226374	0.998458
TCGA-QH-A6X9-01A-12R-A32Q-07	0.0221755	0	0	0	0	0.0883413	0	0	0	0	0.0140242	0.0482863	0.496737	0	0	0.217975	0	0	0	0.104437	0.00802298	0	0.192	0.0738979	1.09221
TCGA-S9-A7R4-01A-12R-A34R-07	0	0	0.00407277	0	0	0.167757	0	0.0119863	0	0	0	0.085232	0.167227	0	0.00231207	0.213149	0.00038804	0	0	0.325607	0.01354	0.00872823	0.004	0.304202	0.980103
TCGA-HT-7695-01A-11R-2256-07	0	0	0	0.0159464	0	0.118257	0	0.0417683	0	0	0	0.0777021	0.571303	0.0664046	0.0263631	0.0264498	0	0	0	0.0551747	0.000630938	0	0.159	0.0837857	1.09053
TCGA-DU-A5TY-01A-11R-A28M-07	0	0.0181696	0	0.0360327	0	0.152065	0	0.0119201	0.00913565	0	0	0.0731694	0.0270936	0.197957	0.0257122	0.435937	0.00177613	0	0	0.00355864	0.000581882	0.00689052	0.016	0.216171	1.01545
TCGA-S9-A89V-01A-11R-A36H-07	0.0462016	0	0	0.0725683	0	0.0794821	0	0.0201321	0	0	0.0374157	0.0392422	0.241006	0	6.03026e-05	0.262284	0	0.00194549	0	0.192803	0.00685988	0	0.453	0.028766	1.08691
TCGA-FG-A4MT-02A-11R-A29R-07	0.0299993	0	0	0.0263894	0	0.0603883	0	0.0273256	0	0	0	0.014449	0.218097	0	0.0133132	0.37866	0	0	0	0.17389	0.0574886	0	0.04	0.162109	1.03424
TCGA-DU-7290-01A-11R-2027-07	0.00627072	0	0	0.0142374	0	0.124772	0	0.0182375	0	0	0	0.0516734	0.400062	0	0.0289579	0.138853	0	0	0	0.058644	0.158292	0	0.25	0.0610305	1.07735
TCGA-DU-A5TW-01A-11R-A28M-07	0	0.00274931	0	0	0	0.16633	0	0.000662126	0.000309042	0	0.00591657	0.0674021	0.0857465	0	0.00376012	0.475337	0	0	0.155853	0	0.00408237	0.0318521	0.22	0.0655559	1.06778
TCGA-DB-5279-01A-03R-2347-07	0.00503393	0	0	0.0938023	0	0.0532723	0	0.0178922	0	0	0.0108944	0.0262627	0.300314	0	0.0178477	0.105138	0	0	0	0.214699	0	0.154843	0.149	0.0871274	1.08607
TCGA-E1-A7YE-01A-11R-A34F-07	0	0	0.00147264	0.00688669	0	0.0949309	0	0.0110669	0	0	0	0.0512335	0.298985	0	0	0.303055	0	0	0	0.108467	0.123903	0	0.016	0.215957	1.00849
TCGA-TM-A84F-01A-11R-A36H-07	0.0690849	0	0.00300305	0.0450916	0	0.15402	0	0.0699395	0	0	0	0.0789203	0.18189	0	0.108043	0.16509	0	0	0	0.0779404	0.0469764	0	0.003	0.344608	0.941143
TCGA-S9-A6WP-01A-12R-A34F-07	0	0.0102359	0.00129533	0.0659047	0	0.113162	0	0.0160187	0.00355488	0	0	0.0745368	0.0526083	0.0216663	0.0106632	0.625143	0	0	0.00137338	0	0.00383753	0	0.044	0.156807	1.04897
TCGA-DU-A6S2-01A-21R-A32Q-07	0.0111622	0	0	0.0446953	0	0.0326566	0	0.0407218	0	0	0	0.050316	0.0867298	0.029715	0	0	0	0.00405786	0	0.61137	0.0602326	0.0283431	0.167	0.0817888	1.21499
TCGA-QH-A6X8-01A-12R-A32Q-07	0.0139922	0	0	0.00484169	0	0.143222	0	0.0549177	0	0	0.0118013	0.0935411	0.360254	0.00180258	0.0014129	0.243857	0	0	0	0.0119487	0.0584098	0	0.289	0.0532384	1.07838
TCGA-DU-5854-01A-11R-1708-07	0.00275097	3.35695e-05	0	0.0883614	0	0.183868	0	0.00490345	0.00565434	0	0.00151041	0.0350164	0.128172	0	0.00473427	0.353336	0	0	0.164753	0	0.00971977	0.0171873	0.298	0.050851	1.06274
TCGA-TM-A84O-01A-11R-A36H-07	0	0.0647928	0	0.0324625	0	0.0734618	0	0.00559586	0	0	0	0.0684037	0.175777	0	0.04253	0.415056	0	0	0.121921	0	0	0	0.304	0.049197	1.06872
TCGA-DB-5278-01A-01R-1470-07	0	0.00953345	0	0	0	0.337072	0	0	0	0	0.104873	0.0208039	0.127159	0	0.0366287	0.281983	0.00118505	0	0.0561567	0	0.0220321	0.00257228	0.198	0.0714363	1.05548
TCGA-HT-8109-01A-11R-2404-07	0.00730883	0	0	0.0103159	0	0.153981	0	0	0	0	0	0.0424491	0.504645	0	0	0.223816	0	0	0	0.0467952	0.0106889	0	0.05	0.148751	1.05403
TCGA-DU-7294-01A-11R-2027-07	0.00523759	0	0	0	0	0.147713	0	0	0	0	0.0879376	0	0.121974	0.0781448	0.0445697	0.205898	0	0	0.232561	0	0.00706942	0.0688959	0.413	0.0341632	1.06853
TCGA-FG-5962-01B-11R-1896-07	0	0	0	0.0140333	0	0.111214	0	0.0452473	0	0	0	0.0721908	0.356426	0	0.0643766	0.179297	0	0	0	0.119973	0.0372419	0	0.104	0.108128	1.0549
TCGA-S9-A7IX-01A-12R-A34F-07	0.0010893	0.00475897	0.00147952	0	0	0.235463	0	0.0116586	0.0159133	0	0.156693	0.0143066	0.271847	0	0.0102037	0.215473	2.4903e-06	0	0	0.043136	0.00125051	0.0167248	0.33	0.0454107	1.0755
TCGA-HT-8110-01A-11R-2404-07	0.00369633	0.00131829	0.000786859	0	0	0.15289	0.00445537	0	0	0	0.0755955	0.00643627	0.293383	0	0.0297838	0.324798	0	0	0.0843756	0	0	0.0224812	0.012	0.236243	0.992525
TCGA-QH-A6X4-01A-51R-A32Q-07	0.0819181	0	0	0	0	0.102098	0	0.0403205	0	0	0.093419	0.0209063	0.267642	0	0	0.281304	0	0	0.111815	0	0.000576865	0	0.529	0.0197299	1.07422
TCGA-DB-A64V-01A-11R-A29R-07	0	0	0	0.0570777	0	0.0900984	0	0.000366574	0	0	0	0.0417774	0.195822	0.0490162	0.0293789	0.534684	0	0	0.00177897	0	0	0	0.011	0.244619	1.00414
TCGA-TQ-A7RK-02B-11R-A40A-07	0	0	0.000511391	0	0	0.208874	0	0	0	0	0	0.159375	0.117886	0	0.0369653	0.370812	0.00367546	0	0	0.0742187	0.0276813	0	0.183	0.0756252	1.07114
TCGA-P5-A72U-01A-31R-A32Q-07	0.14883	0	0	0.125637	0	0.14447	0.0289359	0	0.00314755	0	0	0	0.0700811	0.0331399	0.0733921	0.306006	0	0	0.0593599	0	0	0.00700091	0.147	0.0894019	1.04376
TCGA-TQ-A7RF-01A-11R-A33Z-07	0	0.0565819	0	0.0645619	0	0.199815	0	0.0116753	0.00256144	0	0	0.0582922	0.109623	0	0	0.477269	0	0	0	0	0.00642494	0.013196	0.128	0.0951102	1.05806
TCGA-DU-5871-01A-12R-1708-07	0	0.00242568	0.00174675	0.0231633	0	0.11208	0	0.0128982	0	0	0.00826224	0.0606195	0.402741	0	9.5729e-05	0.173071	0	0	0	0.179205	0.0083063	0.0153854	0.059	0.134373	1.05513
TCGA-S9-A6TV-01A-12R-A34R-07	0.000152995	0.00673405	0.00275044	0.023059	0	0.151491	0	0.0106118	0.00659089	0	0.0715265	0.0390505	0.268605	0	0.0379182	0.352024	0	0.00303203	0.0205941	0	0	0.00585983	0.038	0.171374	1.02258
TCGA-TM-A7C5-01A-11R-A32Q-07	0	0.0120644	0	0.0317548	0	0.0320042	0	0.0764341	0	0	0	0.0660397	0.0640499	0.0562541	0.0299067	0.419692	0	0	0	0.122223	0.0890996	0.000476982	0.201	0.0710275	1.07176
TCGA-RY-A83Z-01A-11R-A36H-07	0.0510623	0	0	0	0	0.184655	0	0.00336233	0.00502425	0	0.0244043	0.0131635	0.377307	0	0	0.33078	0	0	0	0.00508047	0	0.00516093	0.041	0.160396	1.03633
TCGA-DU-7304-02A-12R-A36H-07	0.0148557	0	0	0	0	0.166886	0	0.0169513	0.0176048	0	0.195059	0	0.0796663	0.017612	0.013386	0.305994	0.00870264	0	0.163282	0	0	0	0.699	0.000856686	1.08314
TCGA-DH-5144-01A-01R-1470-07	0	0.00309274	0	0.00981092	0	0.111399	0	0.0602413	0	0	0	0.0523227	0.158321	0	0.0105796	0.487158	0	0	0	0.087367	0.0197074	0	0.222	0.0652671	1.07671
TCGA-DH-A7UT-01A-12R-A34F-07	0.00649052	0	0	0	0.0139882	0.119126	0	0.00930265	0	0	0	0.0730696	0.510921	0	0	0.187293	0	0	0	0.0639212	0.015888	0	0.1	0.110197	1.07312
TCGA-TQ-A8XE-01A-11R-A36H-07	0	0	0.000137842	0	0	0.125814	0	0.00626086	0	0	0	0.0396339	0.38448	0	0	0.210754	0	0.00568684	0	0.210721	0.0141647	0.00234629	0.062	0.131555	1.05874
TCGA-DU-7006-01A-11R-2027-07	0.00379546	8.06977e-05	0	0.0529796	0	0.0464666	0.0113609	0	0.0109595	0	0	0	0.390883	0	0.00667851	0.35458	0	0	0.122103	0	0.000113146	0	0.528	0.0200207	1.1044
TCGA-P5-A733-01A-11R-A32Q-07	0	0.0293473	0	0	0	0.0889282	0	0.0314908	0	0	0	0.0717412	0.236978	0	0.042461	0.311483	0	0	0	0.102159	0.0751903	0.0102213	0.291	0.0524156	1.07294
TCGA-FG-A87N-01A-11R-A36H-07	0.031279	0	0	0.0624255	0	0.159878	0	0.0052526	0.00380568	0	0.0695367	0.0268404	0.255112	0	0	0.324714	0	0	0.0520879	0	0	0.00906874	0.379	0.038218	1.07356
TCGA-DH-A66B-01A-11R-A29R-07	0.00230128	0.0239329	0	0.0396209	0	0.201098	0	0	0.00450389	0	0.0543545	0.0330713	0.257664	0	0.0151271	0.340311	0	0	0	0.0268464	0	0.00116824	0.014	0.219723	0.99998
TCGA-S9-A6TS-01A-12R-A33Z-07	0	0.0141549	3.9657e-05	0	0	0.126225	0	0	0.00902226	0	0	0.0629373	0.282177	0	0.00449306	0.338945	0	0	0.160513	0	0.00149351	0	0.053	0.14446	1.03318
TCGA-DH-A669-02A-11R-A31N-07	0.0734322	0	0	0.00316481	0	0.148197	0	0.0113573	0.0128901	0	0	0.0547425	0.195787	0.00852578	0.0548188	0.40266	0	0	0	0.034425	0	0	0.076	0.121893	1.04224
TCGA-E1-5302-01A-01R-1470-07	0	0.0139407	0.000827681	0	0	0.247096	0	0	0.00935941	0	0.0892445	0	0.347321	0	0.0224326	0.15528	0	0	0.111363	0	0	0.00313413	0.053	0.14362	1.02864
TCGA-S9-A7J3-01A-21R-A34R-07	0.0664727	0	0	0	0	0.0804897	0	0.0127751	0	0	0	0.0803868	0.324627	0	0.0142719	0.24555	0	0.0118428	0	0.127023	0.0315857	0.00497616	0.107	0.10674	1.05516
TCGA-HT-A617-01A-11R-A29R-07	0.0392835	0	0.000884993	0.0729023	0	0.160277	0.00945745	0	0	0	0.0232345	0	0.0210198	0.00579203	0.0441909	0.599684	0	0	0.023273	0	0	0	0.074	0.123582	1.05464
TCGA-DU-7011-01A-11R-2027-07	0.00643083	0.0109109	0	0	0	0.144447	0.0159228	0	0	0	0.0758501	0	0.34166	0	0.00956661	0.363335	0.00395404	0	0.0100921	0	0.00825079	0.00958004	0.004	0.302948	0.967587
TCGA-FG-8181-01A-11R-2256-07	0	0.00750028	0.00938828	0.0313173	0	0.105358	0	0.0650626	0	0	0	0.0828319	0.286452	0.0035636	0.0837985	0.0784359	0	0	0	0.168008	0.0502889	0.0279947	0.301	0.0499385	1.0801
TCGA-FG-8182-01A-11R-2256-07	0.000363969	0.00143007	0	0	0	0.163037	0	0.0152698	0	0	0	0.0602453	0.32257	0	0.00561561	0.0958665	0	0	0	0.315927	0.0196747	0	0.009	0.259012	1.00438
TCGA-TQ-A7RJ-01A-11R-A33Z-07	0.00676425	0	0.00197982	0.00634238	0	0.0859148	0	0	0.00908879	0	0	0.0340688	0.399978	0	0	0.339153	0	0	0.114241	0	0.00246977	0	0.039	0.167608	1.03673
TCGA-FG-5963-02A-12R-A29R-07	0.00702918	0	0	0.0708566	0	0.169498	0	0.0215327	0.0033275	0	0.120853	0.00507205	0.0652148	0.395764	0.0270024	0.0777958	0.00140438	0	0.031096	0	0.00355352	0	0.159	0.0841643	1.07814
TCGA-TM-A84J-01A-11R-A36H-07	0.292741	0	0.0424766	0.0385301	0	0.113898	0	0.0432141	0.0090674	0	0.00378071	0.0576431	0.0335712	0.301644	0.00143668	0.0226579	0	0	0	0.0393398	0	0	0.011	0.242317	1.00311
TCGA-DU-7304-01A-12R-2090-07	0.0319598	0	0	0	0	0.148739	0	0	0	0	0.020995	0.0250787	0.357198	0	0	0.278619	0	0.00700016	0	0.0330759	0	0.0973345	0.023	0.192192	1.02614
TCGA-TQ-A7RN-01A-11R-A33Z-07	0.0288986	0	0	0	0.0690736	0.0940098	0	0	0	0	0.0209509	0.0201315	0.183073	0	0.0151672	0.444015	0	0	0	0.0563687	0.0683117	0	0.17	0.0799833	1.06323
TCGA-QH-A6XC-01A-12R-A32Q-07	0.00182181	0.0003918	0	0.00989125	0	0.258803	0	0.027191	0.0294245	0	0.0460471	0.0557675	0.0442698	0.0733962	0.120982	0.0877434	0.00878905	0	0.229982	0	0	0.0054994	0.359	0.0413924	1.07304
TCGA-HW-8320-01A-11R-2404-07	0	0	0.000819947	0	0	0.0816651	0	0.0265119	0	0	0	0.0553155	0.381689	0	0.00139053	0.165291	0	0.000500605	0	0.213673	0.052582	0.0205611	0.009	0.260129	0.997035
TCGA-E1-5307-01A-01R-1896-07	0.00390368	0.00458748	0	0	0	0.319448	0	0.0250952	0.0164135	0	0.131285	0	0.126727	0	0.00224616	0.278228	0	0	0.0216286	0	0.0664827	0.00395418	0.027	0.185527	1.01156
TCGA-FG-7634-01A-11R-2090-07	0	0	0	0.0041769	0	0.103203	0	0.0166301	0	0	0.0314161	0.0151	0.189963	0.134866	0.0201269	0.389925	0	0	0	0.0217416	0.0728511	0	0.035	0.175765	1.02941
TCGA-S9-A7J2-01A-11R-A34F-07	0.0242864	0	0	0	0.0678074	0.0256956	0	0	0.0105533	0	0	0.122276	0.324006	0	0.00258815	0.131656	0	0	0	0.255362	0.0155798	0.020189	0.273	0.0563959	1.10423
TCGA-QH-A86X-01A-11R-A36H-07	0	0	0.0086852	0.117559	0	0.0709366	0	0.00357744	0	0	0	0.0288343	0.0424797	0	0.0249356	0.577259	0	0	0	0.125734	0	0	0.431	0.0318652	1.10212
TCGA-QH-A6CX-01A-11R-A32Q-07	0.0585592	0	0	0.0270139	0	0.0659984	0	0	3.65996e-06	0	0	0.0773442	0.227403	0	0.0167449	0.460653	0	0	0	0.0290353	0.0332034	0.00404155	0.179	0.0776573	1.07281
TCGA-HT-8013-01A-11R-2403-07	0.0379164	0	0	0	0.00545742	0.126308	0	0	0.0139188	0	0.0694068	0	0.532331	0	0.00816981	0.181013	0	0	0	0.0229171	0.00256156	0	0.004	0.301624	0.976347
TCGA-HT-7610-01A-21R-2090-07	0	0.00267235	0.000242394	0	0	0.171386	0	0.010485	0	0	0.012853	0.0555084	0.277816	0	0	0.0737848	0	0	0	0.289789	0.105463	0	0.197	0.0715696	1.09095
TCGA-S9-A6U2-01A-21R-A33Z-07	0	0.0103075	0	0.0137481	0	0.0325107	0	0.0341048	0	0	0	0.035439	0.352801	0	0.037172	0.315148	0	0	0	0.107669	0.0598071	0.00129298	0.1	0.109736	1.06231
TCGA-QH-A6CS-01A-11R-A31N-07	0.0115509	0	0.0016488	0	0	0.172118	0	0.0155473	0	0	0	0.0737147	0.195867	0	0.0407955	0.172432	0	0	0	0.137757	0.163752	0.0148167	0.372	0.0393053	1.07513
TCGA-HT-8011-01A-11R-2403-07	0.00254433	0	0	0.0672403	0	0.0904789	0	0.0190779	0.0688417	0	0.00360077	0.024983	0.0411552	0.225584	0.00588697	0.382352	0	0	0.0682545	0	0	0	0.102	0.108963	1.06018
TCGA-HT-7877-01A-11R-2403-07	0.0279821	0	0	0	0.029065	0.0486353	0	0	0	0	0.039481	0	0.451008	0	0.0476336	0.130381	0	0	0.0191421	0	0	0.206671	0.461	0.0275823	1.14464
TCGA-HT-7474-01A-11R-2027-07	0	0.00781252	0	0.0381228	0	0.164404	0	0.0604884	0	0	0	0.0687207	0.204154	0.0983043	0.0324841	0.121502	0	0	0.145102	0	0.0589058	0	0.45	0.0291961	1.06418
TCGA-HT-8104-01A-11R-2404-07	0.0221958	0	0	0.0134248	0	0.232155	0	0.0478379	0	0	0	0.0421908	0.172211	0	0.0849261	0.368818	0	0	0.00736408	0	0.00887557	0	0.439	0.030802	1.07849
TCGA-HT-8563-01A-11R-2404-07	0.00993898	0.00152537	0	0.00571795	0	0.102194	0.0197915	0	0.0251853	0	0.0177727	0	0.205628	0	0.0705105	0.430959	0	0.00293294	0.0812462	0	0	0.0265983	0.003	0.345501	0.944083
TCGA-QH-A65R-01A-21R-A31N-07	0	0.0358441	0.00946033	0	0	0.0878045	0	0.0507927	0	0	0	0.0349283	0	0.0710119	0.0169716	0.338532	0.00214534	0	0	0.338681	0.00305146	0.0107774	0.062	0.13222	1.07596
TCGA-P5-A780-01A-12R-A32Q-07	0.000125924	0	0	0	0	0.188415	0	0.0204293	0	0	0.034008	0.0617041	0.240913	0	0.00155604	0.160607	0	0	0	0.250299	0.0419432	0	0.004	0.295067	0.973881
TCGA-E1-A7YY-01A-11R-A34R-07	0	0	0.00255183	0.0216988	0	0.20603	0	0.0172133	0	0	0	0.109235	0.0916573	0	0.190815	0.222879	0.0217671	0	0.108779	0	0.00737416	0	0.576	0.0137932	1.09735
TCGA-DU-6393-01A-11R-1708-07	0	0	0.00821513	0.00718071	0	0.276787	0	0.0497816	0	0	0	0.01982	0.00103004	0.0170156	0.0359064	0.294264	0.000719976	0	0.282473	0	0	0.00680695	0.644	0.00731665	1.08562
TCGA-R8-A73M-01A-11R-A32Q-07	0	0.00767006	0.0023344	0	0	0.035201	0	0.0380214	0	0	0.0111061	0.0149855	0.304728	0	0.000269734	0.408589	0	0	0	0.166619	0.0104765	0	0.471	0.0263688	1.11073
TCGA-HT-7879-01A-11R-2403-07	0.035922	0	0	0	0	0.1057	0	0	0.000621457	0	0	0.0607233	0.38929	0	0.00186362	0.340591	0	0	0	0.0614745	0.00381429	0	0.052	0.146089	1.04801
TCGA-FN-7833-01A-11R-2090-07	0.00484123	0	0.00219213	0	0	0.177164	0	0.0107332	0.00606681	0	0	0.061481	0.261191	0	0.0388027	0.16824	0	0	0	0.233568	0.0259042	0.00981539	0.004	0.293745	0.972661
TCGA-IK-7675-01A-11R-2090-07	0.0128822	0	0.000612697	0.000173891	0	0.243696	0	0.0127157	0	0	0	0.11326	0.0540314	0	0	0.510283	0	0	0	0.0412937	0.011052	0	0.263	0.0591725	1.08154
TCGA-TM-A7C3-01A-11R-A32Q-07	0.0501624	0	0	0.050649	0	0.112381	0	0.0154456	0	0	0	0.0817297	0.100905	0	0.0985199	0.345477	0	0	0.14473	0	0	0	0.555	0.0158707	1.07662
TCGA-DU-8166-01A-11R-2256-07	0	0	0	0	0	0.0550025	0	0.0200932	0	0	0	0.0298034	0.364172	0	0.0316838	0.108617	0	0.00241475	0	0.315722	0.0484119	0.0240794	0.022	0.19694	1.04412
TCGA-DU-6406-01A-11R-1708-07	0	0	0	0	0	0.127749	0	0.0150519	0.00458487	0	0.00694438	0.0274545	0	0.378961	0.061746	0.327017	0	0	0.0424835	0	0	0.00800811	0.024	0.190163	1.04544
TCGA-E1-A7YV-01A-11R-A34R-07	0.156865	0	0.0338201	0.0392361	0	0.088266	0	0.0260141	0	0	0.0268157	0.0472156	0.130707	0	0.098213	0.0590261	0	0	0	0.0785662	0.0729839	0.142271	0.764	-0.00705965	1.09884
TCGA-CS-5393-01A-01R-1470-07	0.000822892	0.00975786	0	0	0	0.136009	0	0	0.0117706	0	0.0367249	0.0115532	0.26353	0	0	0.245795	0	0	0.219384	0	0.0267139	0.0379393	0.049	0.150162	1.02799
TCGA-CS-6670-01A-11R-1896-07	0	0	0	0.0116469	0	0.0148853	0	0.0726958	0	0	0	0.0436228	0.412344	0	0.00558643	0.111077	0	0.00629265	0	0.25111	0.0707396	0	0.183	0.0756364	1.09449
TCGA-HT-7483-01A-11R-2027-07	0	0	0.000825044	0	0	0.152662	0	0	0	0	0	0.0928762	0.290945	0	0.0623536	0.209517	0	0	0	0.144462	0.046359	0	0.184	0.0748714	1.06969
TCGA-RY-A83X-01A-11R-A36H-07	0.0626072	0	0	0.00117268	0.0444022	0.0558108	0	0	0	0	0.0435245	0.0391388	0.301594	0	0	0.412054	0	0	0.0319121	0	0.00778382	0	0.247	0.061398	1.07796
TCGA-P5-A5F6-01A-11R-A28M-07	0	0.00735735	0	0.0874949	0	0.289899	0	0.0229325	0.0461134	0	0.0303998	0	0.0398078	0.101776	0.00314749	0.279877	0	0	0.071846	0	0	0.0193484	0.299	0.0508458	1.07076
TCGA-HT-7470-01A-12R-2090-07	0.000158281	0.0144915	0	0.0336003	0	0.136214	0	0.0161133	0	0	0	0.0521803	0.395946	0	0.00964302	0.313836	0	0	0.0243644	0	0	0.00345326	0.217	0.0670438	1.07938
TCGA-TM-A84Q-01A-11R-A36H-07	0	0.00344271	0	0	0	0.119319	0	0	0	0	0.0210463	0.0283927	0.315257	0	0.00154193	0.376239	0	0	0	0.122706	0.00340368	0.00865197	0.014	0.22202	1.01049
TCGA-R8-A6ML-01A-11R-A32Q-07	0.0900196	0	0.0326254	0.0820051	0.00392786	0	0.0243021	0.0343715	0	0	0.120065	0	0.010079	0.227477	0.0188989	0.353879	0	0	0	0	0.00234908	0	0.273	0.0565066	1.08002
TCGA-P5-A5EU-01A-11R-A27Q-07	0	0.00631884	0	0.00847086	0	0.14356	0	0.00821335	0	0	0.0297914	0.0472437	0.294272	0.00813112	0.0507431	0.31202	0	0.00365473	0.0666324	0	0.0170408	0.00390763	0.022	0.198456	1.00869
TCGA-DB-A4XG-01A-11R-A27Q-07	0	0.0133163	0	0	0.0267698	0.19151	0	0.101251	0	0	0	0.156738	0.184611	0	0	0.246724	0	0	0.0672701	0	0.0118111	0	0.51	0.0228874	1.08369
TCGA-QH-A65X-01A-11R-A32Q-07	0.00582225	0.0409145	0	0.0607716	0	0.0901555	0	0	0	0	0.0390866	0.0132229	0.0255964	0	0.14819	0.420254	0.0338686	0	0.121056	0	0	0.00106201	0.203	0.0703368	1.06638
TCGA-TQ-A7RS-01A-12R-A33Z-07	0.000155908	0.0133451	0	0	0	0.0842973	0.0134652	0.0565169	0	0	0.151462	0	0.268633	0	0.00548841	0.257868	0.00438563	0	0.137552	0	0.00683092	0	0.746	-0.00450455	1.08554
TCGA-S9-A6U0-01A-12R-A32Q-07	0	0.0027042	0	0.129462	0	0.209943	0	0	0	0	0.0268425	0.0173181	0.155113	0.0210892	0.0341909	0.304666	0	0	0.0919615	0	0	0.00670993	0.296	0.0510512	1.0625
TCGA-FG-5965-02B-11R-A29R-07	0.0479914	0	0	0	0	0.32367	0	0.128148	0	0	0.100256	0.0337099	0.0716766	0	0	0.176762	0	0	0.0902909	0	0.0274956	0	0.753	-0.00542308	1.09467
TCGA-HT-8015-01B-11R-A28M-07	0.0397779	0	0	0.0190861	0	0.0387902	0	0.0375004	0	0	0	0.0564713	0.334443	0	0.0163702	0.115959	0	0.000295165	0	0.282286	0.0590209	0	0.52	0.0216228	1.11684
TCGA-QH-A6X3-01A-21R-A32Q-07	0.0056722	0	0.00685759	0	0	0.149161	0	0.0111148	0	0	0	0.0746412	0.0273465	0	0.000868205	0.389899	0.00254042	0.000821492	0	0.315758	0.0144426	0.000877259	0.023	0.19311	1.04262
TCGA-DU-6396-01A-11R-1708-07	0.0232915	0	0	0.0500477	0	0.149437	0.00141797	0	0.00818498	0	0.092891	0.0126231	0.230755	0	0.0113505	0.35088	0	0.00778956	0.0575859	0	0	0.00374632	0.013	0.223549	0.995328
TCGA-FG-A4MY-01A-11R-A26U-07	0	0.00662897	0	0	0	0.326195	0	0.0234107	0	0	0.0449816	0.122785	0.0669422	0	0.000312506	0.279661	0	0	0	0.113951	0.0151319	0	0.217	0.0676309	1.07662
TCGA-HT-7684-01A-11R-2256-07	0.0142767	0	0	0	0	0.0573639	0	0.0236152	0	0	0	0.0562136	0.475341	0	0.00466485	0.140182	0	0.00796656	0	0.148574	0.0718029	0	0.025	0.187388	1.03473
TCGA-HT-7608-01A-11R-2090-07	0.0084744	0	0	0	0	0.0559304	0	0.0299141	0	0	0	0.0478456	0.466578	0	0.0223595	0.213662	0	0	0	0.116814	0.0384215	0	0.069	0.126789	1.06303
TCGA-CS-5395-01A-01R-1470-07	0.0669482	0	0	0.0104441	0	0.0730118	0	0.0049718	0	0	0	0.0204639	0.460938	0	0.00105894	0.276576	0	0.00505392	0.0522901	0	0.0271253	0.00111728	0.438	0.0309524	1.10377
TCGA-WY-A85E-01A-11R-A36H-07	0	0.0724641	0.0129218	0.0650008	0	0.0329283	0	0.000399543	0	0	0	0.0711328	0.33546	0	0.0244439	0.0982141	0	0	0	0.234307	0.0527271	0	0.553	0.0162926	1.10632
TCGA-P5-A72X-01A-11R-A32Q-07	0.0417194	0	0	0.0358217	0	0.06045	0	0.013321	0	0	0	0.0477269	0.215624	0	0.0369487	0.396355	0	0	0	0.129659	0.0223748	0	0.209	0.0693912	1.07239
TCGA-E1-5311-01A-01R-1470-07	0.0624274	0	0	0.0106135	0	0.0962653	0	0.0279635	0	0	0.0195091	0.0743209	0.318096	0	0.0230819	0.177916	0	0	0	0.0805998	0.0963969	0.0128099	0.653	0.00615549	1.08978
TCGA-DU-5852-01A-11R-1708-07	0	0.00528298	0	0.0727667	0	0.211887	0	0.0145672	0.0449192	0	0.0753215	0.0228739	0.177864	0.044605	0.0335497	0.223045	0.00691405	0	0.0524233	0	0.000207949	0.0137722	0.166	0.0821348	1.05068
TCGA-DB-5281-01A-01R-1470-07	0	0.000751463	0.00130896	0.0695398	0	0.342359	0	0.0255722	0	0	0	0.074476	0.172051	0.0259778	0.0458754	0.0489057	0.0081373	0	0.134912	0	0	0.0501345	0.299	0.0507241	1.07064
TCGA-DU-A5TR-01A-11R-A28M-07	0.0410462	0	0.00612967	0.108586	0	0.059901	0	0.00659311	0	0	0	0.0911471	0.349618	0	0.0102221	0.23983	0	0	0	0.0439572	0.0429701	0	0.004	0.298042	0.966995
TCGA-CS-5396-01A-02R-1470-07	0	0.00312799	0	0	0	0.154575	0.00780427	0	0	0	0.0615431	0	0.0102589	0	0.00947364	0.553023	0	0	0.160689	0	0	0.0395049	0.482	0.0251702	1.09102
TCGA-HT-7620-01A-11R-2256-07	0.00619241	0.0207564	0	0.0191804	0	0.144634	0	0	0.0204475	0	0.141066	0	0.183119	0.0494457	0.00953498	0.136206	0	0	0.250581	0	0.0128795	0.00595778	0.053	0.144014	1.02448
TCGA-HT-7856-01A-11R-2403-07	0.0812994	0	0	0.0394841	0	0.228323	0	0	0.0309767	0	0.0217004	0.0461664	0.198887	0.0109845	0.0648382	0.226023	0	0	0.00344649	0	0.0256955	0.0221758	0.416	0.0338421	1.06911
TCGA-HT-8019-01A-21R-2404-07	0.0449668	0	0	0.0142165	0	0.371684	0	0.0707199	0	0	0.0553121	0.133595	0.0798052	0.0458938	0.0331301	0.051582	0	0	0.0822476	0	0.0168462	0	0.802	-0.0122503	1.11598
TCGA-HW-7493-01A-11R-2027-07	0	0.00272559	0.00243849	0.0417076	0	0.100882	0	0.0139023	0	0	0	0.0698453	0.38005	0	0.0817894	0.0889632	0.00195154	0	0	0.135407	0.0803382	0	0.018	0.209482	1.01233
TCGA-QH-A65Z-01A-11R-A29R-07	0.087796	0	0	0.031939	0	0.0427044	0	0.0369665	0	0	0	0.0438172	0.269099	0	0.00656629	0.241539	0	0	0	0.199919	0.039653	0	0.11	0.105161	1.05669
TCGA-TM-A84T-01A-11R-A36H-07	0.000855462	0.00244348	0	0.0202514	0	0.106058	0	0.00316151	0.00283287	0	0.0530245	0	0.354841	0	0.0033291	0.296788	0	0	0.156414	0	0	0	0.052	0.146998	1.03598
TCGA-P5-A5F1-01A-11R-A28M-07	0	0.00352604	0	0.0335653	0	0.0939526	0	0	0.00174298	0	0.0295475	0.0186699	0.118529	0	0.0493156	0.456456	0.0060136	0	0.183266	0	0	0.00541569	0.112	0.10262	1.0512
TCGA-VM-A8CH-01A-12R-A36H-07	0.00385019	0	0	0.018009	0	0.107565	0	0.0032912	0.00348346	0	0.0536186	0.0145049	0.148589	0	0.00588336	0.520347	0	0	0.119802	0	0	0.00105597	0.052	0.146166	1.03899
TCGA-FG-7641-01B-11R-2256-07	0	0.0328175	0	0	0	0.267729	0	0.108208	0	0	0.0663205	0	0.114588	0	0	0.409557	0	0	0	0	0.000780317	0	0.183	0.0758076	1.06344
TCGA-DU-7299-01A-21R-2027-07	0	0.00171545	0	0.0199006	0	0.102194	0	0.00880383	0.00425275	0	0.066488	0	0.276067	0	0.00107349	0.296279	0	0	0.219792	0	0	0.00343375	0.179	0.0776788	1.06018
TCGA-HT-7485-01A-11R-2027-07	0	0.0151744	0.00354394	0.0345917	0	0.073316	0	0.00365016	0.00407041	0	0	0.0458876	0.286263	0	0.0161013	0.332556	0.000265467	0	0.176123	0	0.008054	0.000402809	0.053	0.144412	1.03325
TCGA-HT-7605-01A-11R-2090-07	0.0178504	0	0	0.0695415	0	0.0831624	0	0.0186795	0	0	0	0.106183	0.273927	0.0253198	0.0536493	0.232693	0	0	0	0.115576	0.00341752	0	0.091	0.113609	1.05073
TCGA-TQ-A7RM-01A-11R-A33Z-07	0.00558643	0	0	0.16465	0	0.299934	0	0	0.0215521	0	0.124127	0	0.0738449	0.182189	0	0.00941136	0	0	0.11328	0	0	0.00542476	0.765	-0.00714974	1.11123
TCGA-HT-A61B-01A-11R-A29R-07	0.0184677	0	0	0	0	0.0613436	0	0	0	0	0.00526783	0.0289346	0.352995	0	0.0197581	0.496018	0	0	0.0152711	0	0	0.00194364	0.003	0.35238	0.953169
TCGA-TQ-A7RV-02A-11R-A36H-07	0	0	0.00846959	0	0	0.190191	0	0.0157192	0	0	0	0.0989194	0.173066	0	0.00491855	0.216153	0.00145778	0	0	0.262871	0.0170452	0.0111904	0.027	0.185782	1.03073
TCGA-S9-A6WO-01A-21R-A34F-07	0.0123657	0	0	0	0	0.117466	0	0	0	0	0.0216154	0.027292	0.409464	0	0.00947566	0.199042	0	0	0	0.191164	0	0.012114	0.048	0.150612	1.04905
TCGA-CS-6667-01A-12R-2027-07	0.0314493	0	0	0	0	0.12038	0	0	0	0	0.0519481	0.0281472	0.326437	0	0.0338963	0.290078	0	0	0.0675577	0	0	0.0501056	0.181	0.0765177	1.06587
TCGA-DU-6397-02A-12R-A36H-07	0.00147875	0.000163588	0	0.0870064	0	0.185593	0	0.0197488	0.0271002	0	0.0620995	0.122859	0.0817748	0.00747832	0.00615233	0.292662	0	0	0.096512	0	0	0.00937115	0.522	0.0209795	1.08901
TCGA-S9-A7QW-01A-11R-A34F-07	0	0.0128111	0.000391034	0.00731771	0.00531783	0.0188814	0	0.0439098	0	0	0	0.0412303	0.330644	0	0.011686	0.251967	0	0	0	0.24357	0.032274	0	0.121	0.0979272	1.07892
TCGA-HT-7693-01A-11R-2256-07	0	0.006343	0.00178653	0	0	0.172492	0	0.00969302	0	0	0.0397337	0.0167711	0.1559	0.0219248	0.00376996	0.385953	0	0	0	0.143213	0	0.0424203	0.018	0.209855	1.0084
TCGA-HW-7490-01A-11R-2027-07	0.00103063	0	0.00113506	0.0170672	0	0.138926	0	0.0101659	0	0	0	0.100777	0.23552	0	0.110538	0.180665	0	0	0	0.0928273	0.109255	0.00209207	0.039	0.170071	1.02458
TCGA-CS-6666-01A-11R-1896-07	0.00675966	0.00117455	0	0	0	0.230312	0	0	0.0016626	0	0.0655539	0.0333815	0.112636	0.157325	0.0465431	0.278193	0.00281496	0	0.0441296	0	0	0.0195137	0.118	0.0990231	1.04882
TCGA-E1-5305-01A-01R-1896-07	0	0.00947221	0	0.00216541	0	0.19999	0	0.00904728	0.0026488	0	0.0487064	0.00274919	0.297327	0.0101152	0.0086559	0.200361	0	0	0.158874	0	0.00223038	0.047657	0.165	0.082468	1.05404
TCGA-DU-5870-02A-12R-A36H-07	0	0.0297313	0.0108291	0.0880118	0	0.0309135	0	0	0.000888974	0	0.0278909	0.0150866	0.031748	0	0.014418	0.546492	0.00632125	0	0.186447	0	0	0.0112218	0.652	0.00628836	1.09858
TCGA-DU-6407-01A-13R-1708-07	0	0.00336314	0.000931464	0.0165725	0	0.108204	0	0	0.00325404	0	0	0.0782369	0.300931	0	0.0140484	0.336729	0	0	0.104985	0	0	0.0327452	0.173	0.0786524	1.06604
TCGA-S9-A7J1-01A-21R-A34R-07	0.000858626	0.00921687	0.0131537	0.0713609	0	0.137216	0	0.0219034	0	0	0	0.0410912	0.0285846	0	0.0307435	0.568959	0	0	0.0757474	0	0	0.00116534	0.168	0.0810223	1.06744
TCGA-FG-7637-01A-11R-2090-07	0.16118	0	0	0.0434959	0	0.139456	0.0103415	0	0	0	0.111644	0	0.186549	0	0.0819338	0.251655	0	0	0	0	0.0112506	0.00249414	0.388	0.0374374	1.06895
TCGA-CS-6186-01A-12R-2027-07	0.00536131	0	0	0	0	0.181227	0	0	0.00139717	0	0.0522309	0.037873	0.13168	0	0.0618292	0.412677	0	0	0.0809948	0	0.0312403	0.00348943	0.411	0.0343359	1.07321
TCGA-S9-A7QX-01A-11R-A34F-07	0	0.00427573	0	0	0	0.149141	0	0.00422077	0.00469896	0	0.0621101	0.012281	0.205413	0	0	0.442816	0	0	0.107433	0	0.0039224	0.00368835	0.04	0.16433	1.02602
TCGA-DB-A75O-01A-11R-A32Q-07	0	0.00161561	0.00155066	0.0178098	0	0.0917877	0	0.0120339	0.0024524	0	0.0374836	0.0307268	0.320409	0	0	0.303774	0	0	0.167886	0	0.00374268	0.00872778	0.061	0.133067	1.04013
TCGA-DB-A4XB-01A-11R-A26U-07	0.0276628	0	0.00441012	0.0194508	0	0.125773	0	0.0224472	0	0	0	0.0867293	0.342582	0	0.00277196	0.10409	0	0.00363372	0	0.214418	0.0460315	0	0.195	0.0726629	1.07929
TCGA-FG-8189-01B-11R-A28M-07	0	0.0340732	0	0.18491	0.020448	0	0	0.0751473	0	0	0	0.140868	0.217671	0.105528	0.000723949	0.0230881	0	0	0.179864	0	0.0176789	0	0.958	-0.0404827	1.10893
TCGA-HT-7606-01A-11R-2090-07	0.00439383	0.00279939	0	0	0	0.187682	0	0	0.000897827	0	0.0323788	0.0179649	0.0891182	0	0.0207829	0.447409	0.0160727	0	0.153817	0	0.000954954	0.0257284	0.28	0.0552476	1.06628
TCGA-DB-A4XA-01A-11R-A26U-07	0	0.00542941	0.00213838	0.0668192	0	0.127383	0	0	7.41421e-05	0	0.0214542	0.0344318	0.0748226	0.00629613	0.0774814	0.436784	0.0183486	0	0.128538	0	0	0	0.07	0.12588	1.03746
TCGA-CS-5397-01A-01R-1896-07	0.000474064	0	0	0.0456494	0	0.212671	0	0.00311471	0	0	0	0.0596846	0.238337	0	0.00780153	0.339086	0	0.00846287	0.0702169	0	0.00544417	0.00905735	0.329	0.0455759	1.07067
TCGA-HW-A5KJ-01A-12R-A27Q-07	0	0	0.0577639	0.261669	0	0.0054795	0	0.0528574	0	0.0400839	0.216431	0	0.00124036	0.115388	0.012223	0.024112	0	0	0.174351	0	0.0384008	0	0.522	0.0209687	1.11053
TCGA-HT-7680-01A-11R-2256-07	0.067226	0	0.00171097	0.0105487	0	0.095017	0	0.0129165	0	0	0	0.0487976	0.259604	0	0	0.250713	0	0.00772769	0	0.14393	0.0732184	0.0285899	0.039	0.169383	1.02381
TCGA-QH-A6CY-01A-11R-A32Q-07	0.013956	0	0	0.0268531	0	0.0840084	0	0.0535392	0	0	0	0.0778427	0.226667	0	0.0460961	0.237089	0	0	0	0.206837	0.0271114	0	0.342	0.0439084	1.08513
TCGA-DU-8167-01A-11R-2256-07	0.00415484	0	0.00278441	0	0	0.19121	0	0.0179716	0	0	0	0.0730683	0.268009	0	0.020744	0.144543	0	0	0	0.260843	0.0136983	0.00297389	0	0.46769	0.883595
TCGA-DU-8162-01A-21R-2256-07	0.0404645	0	0	0.0270288	0	0.0640064	0	0.00867899	0	0	0	0.0372303	0.386291	0	0.00603058	0.153861	0	0.00246032	0	0.238631	0.0353162	0	0.285	0.0542657	1.09656
TCGA-DU-6400-01A-12R-1708-07	0	0.00321781	0	0.0984035	0	0.197335	0	0.038001	0	0	0	0.127372	0.0709957	0.111379	0.0835147	0.171941	0.00622179	0	0	0.0624879	0	0.0291312	0.449	0.0294581	1.088
TCGA-TQ-A7RP-01A-21R-A34F-07	0	0.00352348	0.00413817	0.0324334	0	0.20022	0	0.00130579	0	0	0.0606622	0.0153292	0.0766659	0	0.0161955	0.501494	0	0	0	0.0704949	0.0105687	0.0069689	0.196	0.0724943	1.06899
TCGA-WY-A859-01A-12R-A36H-07	0	0	0.000606961	0.020365	0	0.568006	0	0.0336978	0.019149	0	0	0.0549982	0.18691	0	0.0180816	0.00266274	0.00106402	0	0	0.0818688	0.0125901	0	0.361	0.0409116	1.1106
TCGA-P5-A5EW-01A-11R-A27Q-07	0.00235919	0	0	0.0186546	0	0.0721585	0	0.00474565	0	0	0	0.0332437	0.502982	0	0	0.125042	0	0	0	0.230235	0.00879584	0.00178405	0.032	0.180167	1.05086
TCGA-S9-A6UA-01A-12R-A33Z-07	0.0943776	0	0.0194989	0.0426608	0	0.160027	0	0.00967363	0.00210147	0	0	0.0615468	0.165671	0	0.0218119	0.359704	0	0	0	0.0526618	0.00227988	0.00798527	0.061	0.133326	1.03167
TCGA-FG-7636-01A-11R-2090-07	0.00617662	0	0	0.00581346	0	0.0922015	0	0.00456513	0.000416054	0	0.0887144	0	0.137297	0	0.0151971	0.370186	0	0	0.278292	0	0.00114103	0	0.247	0.0614326	1.06817
TCGA-S9-A7IZ-01A-11R-A34F-07	0	0.00562119	0	0.0263262	0	0.0799417	0	0.00249638	0	0	0.0425472	0.0296151	0.0943614	0	0	0.638814	0	0.00958185	0.0583084	0	0.0123865	0	0.138	0.0922384	1.07941
TCGA-DU-A6S7-01A-21R-A32Q-07	0	0.00585908	0	0	0	0.151899	0	0.00778147	0	0	0.0392282	0.0852043	0.511607	0	0	0.183859	0	0	0	0.0078363	0.00392821	0.00279741	0.046	0.152799	1.05372
TCGA-P5-A730-01A-11R-A32Q-07	0.00761671	0	0	0.0524929	0	0.208216	0	0.0027064	0.0170939	0	0.0835609	0.0585846	0.0922301	0	0.0374861	0.313617	0.010716	0	0.113563	0	0.0021164	0	0.572	0.0142986	1.07763
TCGA-WH-A86K-01A-11R-A36H-07	0.0196782	0	0	0	0	0.110855	0	0	0	0	0.0357477	0.0322195	0.318243	0	0.0684501	0.353166	0.00202742	0	0.0596131	0	0	0	0.062	0.131564	1.04402
TCGA-TM-A84H-01A-11R-A36H-07	0	0.00162489	0	0.0315118	0	0.0981804	0	0.00416257	0	0	0	0.0111776	0.110754	0	0	0.420418	0	0.000760203	0.312915	0	0.00352453	0.00496995	0.445	0.0302644	1.0921
TCGA-TQ-A7RW-01A-11R-A33Z-07	3.03706e-05	0	4.48005e-05	0	0	0.130042	0	0	0.00105192	0	0	0.0578943	0.344387	0	0.00920824	0.355399	0	0	0	0.0968521	0.004137	0.000953666	0.018	0.208327	1.01681
TCGA-HT-7687-01A-11R-2256-07	0.0184136	0	0	0.0411351	0	0.114376	0	0.00929211	0	0.0134279	0	0.0458909	0.18643	0	0.0573447	0.456066	0	0	0	0.0568759	0.000747734	0	0.163	0.082685	1.06628
TCGA-FG-A70Z-01A-12R-A33Z-07	0.00239678	0.0346187	0	0.0383379	0	0.145373	0	0.0142329	0.0101103	0	0.0630753	0.0158878	0.157038	0.183715	0.048551	0.279338	0	0	0.00599163	0	0	0.0013335	0.038	0.171798	1.02138
TCGA-FG-7643-01A-11R-2090-07	0.000959016	0.00197121	0.00414996	0.14903	0	0.246961	0	0.0456884	0.00517347	0	0	0.0195756	0.0339818	0.0934769	0.0297782	0.0504727	0	0	0.275279	0	0	0.0435027	0.426	0.0326114	1.08215
TCGA-F6-A8O3-01A-11R-A36H-07	0	0.014333	0	0.0382041	0	0.0582145	0	0	0	0	0	0.0578722	0.280153	0	0.0312942	0.386709	0	0	0	0.131853	0.00136699	0	0.739	-0.00359951	1.11312
TCGA-CS-4938-01B-11R-1896-07	0.00295642	0.00121019	0	0.00753181	0	0.102755	0	0.0148452	0	0	0	0.0549903	0.389895	0	0.00195945	0.286518	0	0	0	0.124725	0.012613	0	0.108	0.106503	1.06625
TCGA-WY-A85C-01A-11R-A36H-07	0.00367472	0	0.000834103	0.0116123	0	0.0919934	0	0.0192517	0.00555513	0	0.0115702	0.057371	0.372627	0	0.00228624	0.0476067	0	0	0	0.250148	0.111459	0.0140097	0.036	0.174181	1.04322
TCGA-HW-7486-01A-11R-2027-07	0	0.009961	0.00356248	0	0	0.181818	0	0	0.0179221	0	0	0.0414731	0.249399	0.0543448	0.0149592	0.132306	5.92595e-05	0	0.261823	0	0.00570025	0.0266707	0.046	0.152966	1.02431
TCGA-HT-A74K-01A-11R-A32Q-07	0.0103904	0.0309744	0.0139474	0.0139413	0	0.0687203	0	0	0.00418033	0	0	0.020502	0.217696	0	0.00547276	0.487002	0.00542087	0	0.114316	0.00735824	0	7.79252e-05	0.045	0.153555	1.03754
TCGA-DU-6404-02A-21R-A36H-07	0	0.00144218	0	0.0618251	0	0.214759	0	0.0285337	0.00728635	0	0	0.035632	0.0151646	0.145258	0.0186467	0.415767	0.0105151	0	0.0386295	0	0	0.00654023	0.181	0.0766248	1.06976
TCGA-HT-7602-01A-21R-2090-07	0.00274994	0.00847058	0	0.0230347	0	0.129611	0	0	0.0223876	0	0	0.0589714	0.240207	0	0.0116283	0.256332	0	0	0.181067	0	0.0628393	0.00270214	0.04	0.161835	1.0181
TCGA-E1-A7Z4-01A-11R-A34R-07	0	0.00340638	0.00785615	0	0	0.122994	0	0.0138901	0	0	0	0.0693983	0.409837	0	0.00892086	0.242294	0	0	0	0.112212	0.00919212	0	0.052	0.145713	1.04586
TCGA-QH-A6CW-01A-11R-A32Q-07	0.00664604	0	0	0	0	0.0954193	0	0.00301986	0	0	0.0274705	0.0163251	0.318778	0	0.0063906	0.171058	0	0	0	0.313809	0.0410839	0	0.01	0.249049	1.00977
TCGA-S9-A7R2-01A-21R-A34R-07	0	0.00324736	0.00137039	0.0631114	0	0.0909169	0	0	0	0	0.00117173	0.0204204	0.268064	0	0.00964866	0.456584	0	0	0.0851298	0	0.000335107	0	0.022	0.196014	1.0187
TCGA-S9-A7IS-01A-11R-A34F-07	0.0353728	0	0	0.0510691	0	0.168327	0	0.0715359	0	0	0	0.0637554	0.2615	0.0404703	0.0229662	0.225927	0	0	0	0	0.0462445	0.0128315	0.517	0.022033	1.07842
TCGA-DU-6410-01A-11R-1896-07	0	0	0	0.0463136	0	0.0888377	0	0.107739	0	0	0.0869425	0	0	0.178047	0	0.368111	0	0	0.0506559	0	0.0675929	0.00575966	0.988	-0.0546828	1.12005
TCGA-DU-8164-01A-11R-2256-07	0	0.0132245	0	0.0400257	0.000601188	0	0	0.0523367	0	0	0	0.0500446	0.302699	0	0.00256904	0.362905	0	0	0	0.154248	0.0213467	0	0.53	0.0192599	1.10573
TCGA-FG-8191-01A-11R-2256-07	0.0392208	0	0	0.0237595	0	0.0282165	0	0.0194444	0	0	0	0.0139114	0.247751	0	0.0132199	0.292912	0	0.00862177	0	0.246839	0.0661037	0	0.019	0.206717	1.02069
TCGA-FG-6688-01A-11R-1896-07	0	0.00512934	0	0.0127635	0	0.0602692	0	0.011594	0	0	0.0214582	0.0178127	0.338339	0	0.00676149	0.404462	0	0.00897427	0.0996812	0	0.012755	0	0.414	0.0340282	1.09557
TCGA-DU-7298-01A-11R-2027-07	0	0.0085285	0.00133769	0	0	0.297936	0	0.0199682	0	0	0	0.0906442	0.142105	0	0.00707042	0.193434	0	0.00190698	0	0.118365	0.0919824	0.0267213	0.069	0.127045	1.03787
TCGA-E1-A7YM-01A-11R-A34F-07	0.00437735	0	0	0	0	0.256697	0	0.00257916	0	0	0.0855893	0.0518558	0.247019	0	0.000938098	0.27032	0	0	0.0729122	0	0.00771193	0	0.332	0.0452939	1.06987
TCGA-DB-5270-01A-02R-1470-07	0.0150588	0	0	0.0312678	0	0.0629019	0	0.0272425	0	0.000827638	0	0.0550804	0.389242	0	0.0407008	0.238349	0	0	0	0.0822751	0.0570537	0	0.095	0.111564	1.05676
TCGA-TM-A7CA-01A-21R-A33Z-07	0.000407711	0.00677347	0	0.0258331	0	0.299803	0	0.00789464	0.00114677	0	0.00991196	0.130198	0.153562	0	0.00118125	0.329376	0.00379094	0	0.0244869	0	0.00563431	0	0.265	0.058747	1.07359
TCGA-RY-A83Y-01A-11R-A36H-07	0	0.00737279	0.0040587	0.0711789	0	0.103936	0	0.00602149	0.00556346	0	0	0.0724935	0.0389811	0	0.0111219	0.647553	0	0	0	0.0269362	0	0.00478372	0.062	0.131752	1.0625
TCGA-DU-5855-01A-11R-1708-07	0.0200712	0	0	0.00739557	0	0.0517908	0	0.00946979	0	0	0	0.0438262	0.403271	0	0	0.23908	0	0.00768303	0	0.1643	0.053112	0	0.013	0.226348	1.01256
TCGA-HT-7603-01A-21R-2090-07	0	0.00949082	0.0120767	0	0	0.167464	0	0.0340728	0	0	0.0186301	0.0390793	0.37168	0.0168225	0	0.111957	0	0.00458409	0.138554	0	0.065669	0.00991973	0.321	0.0466462	1.06984
TCGA-DU-6402-01A-11R-1708-07	0.00085929	0.00653359	0.00227805	0.0798976	0	0.128847	0.00518094	0.0036122	0.00284315	0	0.0105466	0.0102413	0.136811	0.24692	0.0452032	0.267151	0	0	0.0500048	0	0	0.00307033	0.124	0.096419	1.05946
TCGA-TM-A7CF-02A-11R-A32Q-07	0.0211775	0	0	0	0	0.125312	0	0	0.0325487	0	0.162029	0.00269682	0.257076	0	0	0.252792	0	0	0.104122	0	0.0422466	0	0.729	-0.00218316	1.0849
TCGA-HT-7482-01A-11R-2027-07	0.000604889	0.00261461	0.000142439	0	0	0.0982904	0	0.018044	0	0	0	0.0410178	0.566036	0	0	0.138019	0	0.0103838	0	0.100757	0.0083792	0.0157109	0.022	0.195954	1.04019
TCGA-DB-A64Q-01A-11R-A29R-07	0	0.00828154	0	0.0273411	0	0.12471	0	0.0614887	0	0	0.0598229	0	0.0863992	0	0.00351922	0.346431	0	0	0.26084	0	0.00920241	0.0119633	0.307	0.0487518	1.06582
TCGA-DU-A76R-01A-11R-A32Q-07	0	0.0102526	0	0	0	0.144853	0	0.0172241	0	0	0.0518873	0.0101348	0.379072	0	0.00675364	0.271965	0	0	0.0705754	0	0.0372827	0	0.062	0.131891	1.04235
TCGA-DH-A66D-01A-11R-A31N-07	0	0.00187396	0.00104295	0	0	0.135929	0	0.00377582	0	0	0	0.0590036	0.453738	0	0.00538565	0.240603	0.000723923	0	0	0.0818232	0.0141619	0.0019398	0.057	0.139051	1.0538
TCGA-DB-A75M-01A-11R-A32Q-07	0	0.00327999	0.000546723	0.0175254	0	0.117575	0	0	0.00541817	0	0	0.0612076	0.356722	0	0.00265806	0.36569	0	0	0.0684721	0	0.000904853	0	0.063	0.129988	1.05029
TCGA-DB-A4XF-01A-11R-A27Q-07	0	0.00301045	0	0.0355121	0	0.0940367	0	0.00874381	0	0	0.0180889	0.0368606	0.125128	0	0.015653	0.45829	0	0	0.202818	0	0.00185872	0	0.266	0.0581619	1.07103
TCGA-VM-A8CA-01A-11R-A36H-07	0.00493922	0	0	0.0328502	0	0.0233192	0	0.00242047	0	0	0	0.0641442	0.432491	0	0.0144778	0.188918	0	0	0	0.230517	0.00117591	0.00474675	0.069	0.126993	1.07492
TCGA-DU-6397-01A-11R-1708-07	0.00114356	0.0107694	0.00836363	0.0684442	0	0.201568	0	0.0399898	0	0	0	0.0427139	0.0370737	0	0.0415103	0.493975	0.00944578	0	0.043436	0	0	0.00156705	0.11	0.105067	1.0513
TCGA-DU-5847-01A-11R-1708-07	0.0188613	0	0.00118178	0.0204408	0	0.31297	0	0	0.00398222	0	0	0.0370795	0.213729	0	0.101867	0.215373	0	0	0.0546051	0	0.0199102	0	0.482	0.025181	1.07448
TCGA-S9-A6UB-01A-21R-A33Z-07	0.00319133	0	0	0.0198004	0	0.0830318	0	0.156234	0	0	0.033426	0.135912	0.351919	0.0307306	0.0070736	0.0828373	0	0	0.022634	0	0.0732106	0	0.695	0.00174584	1.10278
TCGA-S9-A6U6-01A-12R-A33Z-07	0.00204596	0	0	0.0144717	0	0.0343085	0	0.0180905	0	0	0	0.0254119	0.354363	0	0	0.300905	0	0	0	0.209859	0.0405443	0	0.055	0.140104	1.06036
TCGA-DU-6399-01A-12R-1708-07	0.00206008	0.000951967	0.00204503	0.0210027	0	0.116557	0	9.22006e-05	0	0	0.0372637	0.00390787	0.415658	0	0.00767162	0.343917	0	0.00824982	0.0247715	0	0	0.0158509	0.045	0.154193	1.04712
TCGA-E1-5322-01A-01R-1470-07	0.000568785	0.0026389	0.00115263	0	0	0.187871	0	0.00756292	0.0101646	0	0	0.0989441	0.343692	0	0	0.242379	0	0.00266331	0	0.0728815	0.0067806	0.0227008	0.021	0.200704	1.01488
TCGA-E1-A7YO-01A-11R-A34F-07	0	0.013641	0.0040198	0.0626071	0	0	0	0.0900074	0	0	0	0.0446591	0.209231	0	0.0566269	0.312438	0	0	0	0.114451	0.0923185	0	0.697	0.00120383	1.09096
TCGA-DU-7306-01A-11R-2090-07	0.0292885	0	0.00743353	0	0	0.142781	0	0	0	0	0.0205732	0.0191894	0.241121	0	0.0236273	0.350324	0.0023785	0.00794932	0.134393	0	0	0.0209409	0.213	0.0687146	1.0596
TCGA-DH-A66G-01A-21R-A31N-07	0	0	0.00314406	0.0293412	0	0.0891808	0	0.0144521	0	0	0	0.0380408	0.321925	0	0.00741257	0.20213	0	0	0	0.234523	0.0598501	0	0.122	0.0974448	1.07145
TCGA-VM-A8C8-01A-11R-A36H-07	0	0.00228832	3.07966e-05	0	0	0.139167	0	0.00873623	0.00510058	0	0.0345289	0.0330417	0.269365	0	0	0.341911	0	0	0.164431	0	0	0.0013991	0.065	0.12898	1.03868
TCGA-S9-A7J0-01A-11R-A34F-07	0	0.00769879	0	0.0106281	0	0.280897	0	0.00548767	0.0193132	0	0.0194503	0.079098	0.105468	0	0	0.30254	0.00302663	0.00174102	0.145932	0	0.0187201	0	0.451	0.0289959	1.07089
TCGA-W9-A837-01A-11R-A36H-07	0	0.00191825	0.00202033	0.00894479	0	0.164214	0	0.00637634	0.00810874	0	0	0.105529	0.315545	0	0	0.317931	0	0	0	0.0298489	0	0.0395639	0.291	0.0526079	1.08443
TCGA-FG-8185-01A-11R-2256-07	0	0.00703163	0	0.00170327	0	0.0431122	0	0.0232296	0	0	0	0.023726	0.34631	0	0.00953005	0.308378	0	0	0	0.182056	0.0549232	0	0.263	0.0591808	1.09363
TCGA-E1-5319-01A-01R-1896-07	0	0.000574343	0.00322435	0.0738363	0	0.116345	0	0.015993	0	0	0	0.0453588	0.0176744	0.0427884	0.0365914	0.452346	0.00849445	0	0.179539	0	0.00204104	0.00519362	0.179	0.0777974	1.06008
TCGA-DU-8168-01A-11R-2256-07	0.00319126	0.0310412	0	0.0311238	0	0.28976	0	0.062938	0.0159996	0	0.0126811	0.102516	0.14535	0	0.0373824	0.234576	0.0110714	0	0	0	0.00815188	0.0142175	0.572	0.014155	1.08735
TCGA-HT-7607-01A-11R-2090-07	0	0.0637601	0.00458849	0.0169415	0	0.120074	0	0.013756	0	0	0	0.0534817	0.277452	0	0.0385888	0.337311	0	0.00220376	0.0239858	0	0.0388077	0.00904949	0.151	0.0859841	1.05612
TCGA-HT-8012-01A-11R-2403-07	0.043416	0	0	0.00130076	0	0.0526189	0	0.0475792	0	0	0	0.0790279	0.245152	0	0.000840139	0.44766	0	0	0	0.0777349	0.00466991	0	0.284	0.054483	1.08516
TCGA-S9-A6WN-01A-12R-A33Z-07	0	0.0375494	0.00562499	0.08093	0	0.160924	0	0	0.00762	0	0	0.00201271	0.256763	0	0.00458622	0.325071	0	0	0.0921871	0	0	0.0267317	0.28	0.0551905	1.06544
TCGA-TM-A84M-01A-11R-A36H-07	0	0.00243008	0	0.00238086	0	0.0359182	0	0.0849783	0	0	0	0.0619932	0.0085479	0	0	0.412267	0	0	0	0.283091	0.108394	0	0.444	0.0304433	1.11938
TCGA-DB-A4X9-01A-11R-A26U-07	0	0.0106725	0.00059347	0	0	0.279264	0	0.00780986	0.0578359	0	0.187526	0	0.228798	0.00145118	0.00204389	0.118469	0	0	0.105156	0	0.000380135	0	0.159	0.0837831	1.05777
TCGA-RY-A845-01A-11R-A36H-07	0.0236159	0	0	0	0	0.0976088	0	0.0125293	0	0	0	0.0745241	0.503561	0	0	0.196827	0	6.48035e-05	0	0.0887762	0.00176924	0.000723949	0.11	0.104659	1.07643
TCGA-DU-7018-01A-11R-2027-07	0	0.0171424	0	0	0	0.102062	0	0.00394769	0	0	0.00628368	0.0544722	0.104543	0.0123899	0.05949	0.442342	0	0	0	0.191588	0	0.00573947	0.948	-0.0343744	1.13076
TCGA-HW-A5KL-01A-11R-A27Q-07	0.00230961	0	0.00380592	0.018191	0	0.086606	0	0.00546503	0.00355997	0	0.0478175	0	0.22425	0.0169393	0.00868246	0.259855	0	0	0.317813	0	0	0.00470561	0.112	0.101798	1.05448
TCGA-S9-A6U1-01A-21R-A33Z-07	0.000606656	0	0.000591114	0.0141605	0	0.0986589	0	0.0152735	0	0	0	0.0665175	0.428166	0	0	0.30947	0	0	0	0.0561002	0.0104551	0	0.015	0.218357	1.01641
TCGA-HT-7476-01A-11R-2027-07	0.0345938	0	0	0.0612012	0	0.220859	0	0.0129354	0	0	0.0146519	0.0307873	0.337325	0	0.0773683	0.155697	0	0	0.015763	0	0.0349242	0.003894	0.126	0.0958284	1.0519
TCGA-CS-4944-01A-01R-1470-07	0.00470421	0.000758052	0.00367845	0.0425284	0	0.136887	0	0.00198382	0	0	0	0.0291422	0.155689	0.00231214	0.000103744	0.467331	0.00382712	0	0.130147	0	0.0150864	0.00582142	0.09	0.115206	1.04696
TCGA-DU-6395-01A-13R-1708-07	0.00757087	0	0	0.0215484	0	0.139846	0	0.00919499	0.0212041	0	0.010375	0.0396734	0.158432	0	0.00133362	0.0408871	0	0	0	0.524536	0.0239349	0.00146434	0.003	0.337754	1.00155
TCGA-FG-7638-01B-12R-2090-07	0	0.000480344	0.00467329	0.112838	0	0.15673	0	0.0176402	0	0	0.0283038	0.0280639	0.0426493	0	0.0626927	0.271064	0.0217378	0	0.253127	0	0	0	0.288	0.0537369	1.06135
TCGA-HT-8111-01A-11R-2404-07	0.0032593	0.0282358	0	0.0457722	0	0.0793506	0.0146385	0	0.00312433	0	0.0651593	0	0.237429	0	0.0353281	0.327207	0.00141321	0	0.151823	0	0.00544047	0.00181918	0.046	0.15278	1.02229
TCGA-P5-A781-01A-11R-A32Q-07	0	0.000333415	0.000785993	0.115776	0	0.0976941	0	0.0186597	0.000333166	0	0.0856901	0	0.114754	0	0.0120388	0.303853	0	0	0.23548	0	0	0.0146027	0.081	0.119771	1.03573
TCGA-DU-7007-01A-11R-2027-07	0.0832855	0	0.0266654	0.055958	0	0.129068	0	0	0.00230594	0	0	0.00967421	0.215302	0	0.0340585	0.427465	0	0	0	0.0139744	0	0.0022433	0.061	0.132406	1.03962
TCGA-HT-7884-01B-11R-2403-07	0.054694	0	0	0.0224776	0	0.0273519	0.0121345	0	0	0	0.0706381	0	0.354716	0	0	0.277036	0	0	0.174268	0	0	0.00668449	0.261	0.0593997	1.07366
TCGA-FG-6692-01A-11R-1896-07	0.00162986	0	0.000321035	0.100717	0	0.2034	0	0.00489277	0.000673077	0	0	0.0519519	0.0762322	0.00845941	0.0921482	0.38668	0	0	0.064832	0	0	0.0080625	0.307	0.0486449	1.07048
TCGA-DU-A7TG-01A-21R-A34R-07	0	0	0	0.01153	0	0.0225961	0	0.0300706	0	0	0	0.0417818	0.396867	0.0193312	0.0164128	0	0	0	0	0.223062	0.179987	0.0583618	0.072	0.124404	1.07761
TCGA-KT-A74X-01A-11R-A32Q-07	0	0.00790056	0.001267	0.106186	0	0.059041	0	0	0	0	0.0286236	0.00331003	0.00921336	0.00262018	0.0260683	0.672372	0.0115833	0	0.0645783	0	0	0.00723614	0.317	0.0471988	1.10202
TCGA-DB-A64X-01A-11R-A29R-07	0	0.00715165	0	0.00885456	0	0.110374	0	0	0	0	0.038698	0.00363321	0.022812	0	0.00790115	0.65295	0	2.09555e-05	0.125457	0	0	0.0221466	0.218	0.0667689	1.09027
TCGA-E1-A7YQ-01A-11R-A34R-07	0	0	0.00254264	0	0	0.13364	0	0.00925252	0	0	0.00440016	0.0322397	0.274753	0.00230513	0.0668255	0.435138	0	0	0	0.0025294	0.0339642	0.00240971	0.04	0.164329	1.03619
TCGA-WY-A85B-01A-11R-A36H-07	0.00180367	0	0.00177985	0.0204682	0	0.100414	0	0.0085695	0	0	0	0.0505931	0.353332	0	0.00174144	0.431677	0	0.000346405	0	0.0271133	0.000943609	0.00121781	0.004	0.314676	0.968186
TCGA-HT-7854-01A-11R-2256-07	0.0185369	0	0	0.00310496	0	0.0334323	0	0.0200621	0	0	0	0.0282764	0.262974	0	0.0227233	0.288952	0	0.000776597	0	0.23698	0.0820295	0.00215146	0.019	0.206831	1.02269
TCGA-HT-7676-01A-11R-2403-07	0.00216919	0.0042728	0.00260425	0.015956	0	0.0952924	0	0	0.0218181	0	0.0040053	0.0227806	0.377947	3.75192e-05	0.000861078	0.204758	0	0	0.204594	0	0	0.0429026	0.01	0.251117	0.991843
TCGA-DB-A64W-01A-11R-A29R-07	0.0288574	0	0	0.0622333	0	0.0830052	0	0.127489	0	0	0.047629	0.0616072	0.316154	0	0	0.228927	0	0	0	0	0.0440979	0	0.951	-0.0373784	1.10949
TCGA-P5-A5F0-01A-11R-A28M-07	0	0.0914778	0	0.233739	0	0	0	0.0456433	0	0	0	0.0607179	0.259738	0	0.0232441	0.233874	0	0	0.0515658	0	0	0	0.856	-0.0198574	1.09269
TCGA-HW-8322-01A-11R-2404-07	0.0011466	0.00153441	0.00247444	0.0418181	0	0.121343	0	0	0	0	0	0.0296168	0.0337903	0	0.0161734	0.492305	0.0115804	0	0.224865	0	0	0.0233529	0.39	0.0370354	1.08262
TCGA-HT-A618-01A-11R-A29R-07	0.0021106	0.0117466	0	0	0	0.237226	0	0.00742442	0.000933579	0	0.101312	0.0073885	0.387788	0	0.00695529	0.179432	0	0	0	0.0429017	0.00705006	0.00773124	0.024	0.188647	1.01778
TCGA-R8-A6MO-01A-11R-A33Z-07	0.00104044	0.00562474	0	0.0470365	0	0.0932445	0	0.00550005	0.00239994	0	0.0524426	0.0244751	0.0662422	0.0450703	0.0104442	0.388879	0	0	0.253866	0	0.00326944	0.000465083	0.302	0.0497873	1.07152
TCGA-DU-7010-01A-11R-2027-07	0.00135473	0	0.00715212	0	0	0.295102	0	0.00158157	0	0	0.0114322	0.046062	0.119871	0	0.0713704	0.294688	0.00764895	0	0.140429	0	0.00330798	0	0.216	0.0681634	1.052
TCGA-RY-A840-01A-11R-A36H-07	0.00369928	0	0	0.0290922	0	0.0785693	0.0207953	0	0	0	0.10875	0	0.0268448	0	0	0.453013	0.00206091	0	0.250391	0	0.00482594	0.0219583	0.409	0.0348082	1.08161
TCGA-DU-6407-02A-12R-A36H-07	0.00725657	0	0	0.0195108	0	0.125453	0	0.00958045	0	0	0	0.0626872	0.360567	0	0.00309358	0.354039	0	0.00625383	0	0.0392497	0.0123083	0	0.015	0.218634	1.01056
TCGA-DU-A7T8-01A-21R-A34R-07	0	0.00190351	0.002359	0	0	0.159264	0	0.019843	0	0	0	0.078782	0.284506	0	0.0964476	0.136182	0	0	0	0.169291	0.0425857	0.00883652	0.06	0.134216	1.04473
TCGA-DU-7015-01A-11R-2027-07	0.0268804	0	0.000277982	0.0416096	0	0.0832256	0	0	0.00859045	0	0.038025	0	0.399219	0	0.0527776	0.189142	0	0	0.158032	0	0	0.00222048	0.02	0.203731	1.00896
TCGA-TQ-A8XE-02A-11R-A36H-07	0	0.00426759	0	0	0	0.108871	0	0	0.00296743	0	0.0675226	0	0.180629	0	0.00423396	0.48756	0	0.00982805	0.119509	0	0.000132939	0.0144787	0.075	0.122705	1.04832
TCGA-HW-A5KK-01A-11R-A27Q-07	0.00905089	0	0	0.0167826	0	0.0695604	0	0.0290829	0	0	0	0.0334989	0.402685	0	0.00944359	0.248604	0	0	0	0.140001	0.0412907	0	0.231	0.0636665	1.08542
TCGA-CS-4941-01A-01R-1470-07	0.0498433	0	0	0.0449472	0	0.245957	0	0.0184707	0.0007977	0	0	0.0368925	0.207923	0	0.0950023	0.225844	0	0.00453359	0.0599154	0	0.00348028	0.0063927	0.091	0.11325	1.03674
TCGA-DU-5872-01A-11R-1708-07	0.0784441	0	0	0.03303	0	0.0827759	0	0.00961697	0	0	0	0.0446441	0.248882	0	0.109178	0.319165	0	0	0	0.0527905	0.00162263	0.0198514	0.046	0.152534	1.03258
TCGA-DU-5870-01A-11R-1708-07	0	0.0195245	0.0105124	0.0179678	0	0.115396	0	0.0190278	0	0	0	0.0478542	0.169828	0.0248708	0.0149103	0.293919	0.00209227	0	0.255564	0	0.00168382	0.00684883	0.11	0.105224	1.04286
TCGA-HT-A4DV-01A-11R-A26U-07	0	0.0385206	0.000422317	0.11271	0	0.186595	0	0.0202032	0.00891464	0	0.087567	0.0356255	0.0895793	0.00349851	0.0152294	0.181242	0.00172719	0	0.194908	0	0.0115127	0.0117445	0.409	0.0347941	1.06825
TCGA-DU-8165-01A-11R-2256-07	0.00290973	0.00203819	0.00274469	0.0755466	0	0.156229	0.0148009	0.039957	0.0141121	0	0	0	0.111815	0.0856637	0.0341249	0.407068	0	0	0	0.0335166	0.000212293	0.0192611	0.061	0.132707	1.04031
TCGA-P5-A5EZ-01A-11R-A27Q-07	0.014434	0	0	0.0721659	0	0.188734	0	0	0	0.0153402	0	0.0632553	0.226589	0	0.034705	0.316107	0	0	0.0648038	0	0	0.00386578	0.028	0.184127	1.01155
TCGA-EZ-7264-01A-11R-2027-07	0	0.0294909	0	0.0113028	0	0.180626	0	0.0358194	0	0	0.00863059	0.000733905	0.26283	0	0.0392114	0.34276	0	0	0	0.068	0.0205951	0	0.787	-0.00952024	1.09536
TCGA-DU-6408-01A-11R-1708-07	0	0	0.00594602	0	0	0.169981	0	0.0134463	0	0	0	0.0683072	0.264231	0	0.00417364	0.254943	0	0	0	0.192328	0.0194936	0.00714979	0.041	0.159519	1.03437
TCGA-S9-A6WH-01A-12R-A33Z-07	0.0690095	0	0	0	0	0.0857987	0	0.0237728	0	0	0	0.163906	0.317917	0	0	0.299017	0	0.000445867	0	0.00934025	0	0.0307926	0.527	0.0201794	1.10232
TCGA-TM-A84C-01A-11R-A36H-07	0	0	0.00295391	0	0	0.161622	0	0.034816	0	0	0	0.0876264	0.32553	0	0.00190701	0.136159	0	0	0	0.233202	0.016183	0	0.39	0.0369839	1.09942
TCGA-S9-A6TW-01A-12R-A32Q-07	0.142901	0	0.0110649	0.0394798	0	0.232269	0	0.00989464	0.00523802	0	0.00192261	0.121832	0.0582415	0	0.0219154	0.3277	0	0	0	0.020486	0	0.00705383	0.299	0.0507671	1.07134
TCGA-DU-6542-01A-11R-1896-07	0	0.00668222	0.00213583	0	0	0.140256	0	0.00275002	0	0	0.0615607	0.0124485	0.263643	0	0.00826321	0.359088	0	0.000597415	0.124726	0	0	0.0178489	0.04	0.16157	1.02499
TCGA-VM-A8C9-01A-11R-A36H-07	0.00168435	0.0257006	0	0.147258	0	0.131072	0	0	0.004933	0	0	0.0342919	0.135453	0	0.00435558	0.389595	0	0.00648099	0.116659	0	0	0.00251633	0.011	0.237666	0.987715
TCGA-E1-A7YN-01A-11R-A34F-07	0.0288506	0	0.000689068	0.054612	0	0.194665	0.0154457	0	0	0	0.0430759	0	0.203015	0.00397838	0.0407383	0.383302	0	0	0.0291882	0	0	0.00244046	0.04	0.16361	1.02119
TCGA-DU-6392-01A-11R-1708-07	0.00602312	0	0.0060825	0	0	0.161625	0	0.0169011	0.0125006	0	0.0212854	0.0770766	0.0092402	0.293524	0.0124902	0.292405	0	0	0	0.0671012	0	0.0237449	0.038	0.170751	1.03971
TCGA-DH-A669-01A-12R-A31N-07	0.0523649	0.0020201	0	0.0141994	0	0.179048	0	0.049395	0	0	0.0178701	0.00320608	0.256486	0	0.124382	0.28921	0	0	0.00528595	0	0.000660223	0.00587226	0.113	0.101077	1.0522
TCGA-HT-7472-01A-11R-2027-07	0	0.00684653	0.00127615	0.0455786	0	0.160931	0	0.0092708	0	0	0	0.0355186	0.271676	0	0.0152714	0.408718	0.00464352	0	0.0402699	0	0	0	0.023	0.192893	1.01611
TCGA-DU-A7TD-01A-12R-A34F-07	0.0142338	0	0.00100302	0.0194013	0	0.0972694	0	0.0519438	0	0	0	0.0572496	0.229885	0.00465531	0.0724969	0.373686	0	0	0	0.0230352	0.0533747	0.00176547	0.137	0.0928128	1.05672
TCGA-CS-6188-01A-11R-1896-07	0.000323707	0.00855961	0	0	0	0.122068	0	0.0122912	0.0228817	0.00825303	0	0.0267235	0	0.355291	0.00687308	0.409343	0	0	0.0239955	0	0	0.00339684	0.057	0.138252	1.07787
TCGA-TM-A84I-01A-11R-A36H-07	0.0886054	0	0.00959435	0.054524	0	0.132104	0	0.00839735	0	0	0	0.0499996	0.169481	0	0.0102075	0.389329	0	0	0	0.0855672	0.00219086	0	0.273	0.0565769	1.06648
TCGA-DU-5849-01A-11R-1708-07	0	0.00607771	0	0.0798404	0	0.0889728	0	0.0713	0	0	0	0.0664291	0.0290711	0.206462	0.0774137	0.290461	0.000226651	0	0	0.0679782	0	0.0157666	0.247	0.0614318	1.07765
[truncated: 223 more rows]

[truncated: 1 more sheets: S11]
